# Supplementary material for: Shared miRNA landscapes of COVID-19 and neurodegeneration confirm neuroinflammation as an important overlapping feature
Source: Front Mol Neurosci. 2023 Mar 17;16:1123955. doi: 10.3389/fnmol.2023.1123955 (PMC10064073; doi:10.3389/fnmol.2023.1123955)
Supplement: Supplementary file 2 [file Table_1.XLSX]

## Sheet: AD
Table S1a: List of miRNA from HMDD associated with AD
miRNA_name	PMID	Description	Causality
hsa-let-7a	25759134	we demonstrate in detail the power of DNA/RNA chimera/AgNC probes in detecting two human miRNAs,let-7a and miR-200c. The DNA/RNA chimera-based probes are highly efficient to determine the level of miRNAs in several human cell lines.	NO
hsa-let-7b	29170128	let-7b has an important association with the pathology of AD and can be used as an adjunct to improve the diagnostic performance of traditional AD biomarkers	NO
hsa-let-7d	23922807	Circulating miRNA biomarkers for Alzheimer's disease.	NO
hsa-let-7d	24577456	Genome-wide serum microRNA expression profiling identifies serum biomarkers for Alzheimer's disease.	NO
hsa-let-7d	23895045	A blood based 12-miRNA signature of Alzheimer disease patients.	NO
hsa-let-7d	29543360	The potential functions of these miRNAs as diagnostic and therapeutic targets of the AD were revealed by this study	NO
hsa-let-7f	23895045	A blood based 12-miRNA signature of Alzheimer disease patients.	NO
hsa-let-7g	23922807	Circulating miRNA biomarkers for Alzheimer's disease.	NO
hsa-let-7g	29543360	The potential functions of these miRNAs as diagnostic and therapeutic targets of the AD were revealed by this study	NO
hsa-let-7g	26497684	Altered microRNA profiles in cerebrospinal fluid exosome in Parkinson disease and Alzheimer disease.	NO
hsa-mir-100	25992776	Referring to the Ingenuity database we could identify a set of AD associated genes that are targeted by these miRNAs. Highly predicted targets included genes involved in the regulation of tau and amyloid pathways in AD like MAPT, BACE1 and mTOR.	NO
hsa-mir-101	24194717	we found microRNAs, including miR-20a, miR-17, miR-34a, miR-155, miR-18a, miR-22, miR-26a, miR-101, miR-106b, and miR-125b, that might regulate the expression of nodes in the sub-network.	NO
hsa-mir-101	20395292	Thus, miR-101 is a negative regulator of APP expression and affects the accumulation of Abeta, suggesting a possible role for miR-101 in neuropathological conditions.	YES
hsa-mir-101	24592211	Importantly, silencing of endogenous RanBP9 reduced sAPP尾 levels in miR-101 sponge-containing hippocampal cultures, indicating that miR-101 inhibition may increase amyloidogenic processing of APP by RanBP9.	NO
hsa-mir-101	28202389	Targeting the HDAC2/HNF-4A/miR-101b/AMPK Pathway Rescues Tauopathy and Dendritic Abnormalities in Alzheimer's Disease.	YES
hsa-mir-101	29543360	The potential functions of these miRNAs as diagnostic and therapeutic targets of the AD were revealed by this study	NO
hsa-mir-101-1	21172309	MicroRNA-101 downregulates Alzheimer's amyloid-beta precursor protein levels in human cell cultures and is differentially expressed.	NO
hsa-mir-103	25992776	Referring to the Ingenuity database we could identify a set of AD associated genes that are targeted by these miRNAs. Highly predicted targets included genes involved in the regulation of tau and amyloid pathways in AD like MAPT, BACE1 and mTOR.	NO
hsa-mir-103	27343180	miR-103 and miR-107, regulate CDK5R1 expression and affect the levels of p35	NO
hsa-mir-103a	23895045	A blood based 12-miRNA signature of Alzheimer disease patients.	NO
hsa-mir-103a-1	21179570	microRNAs 103 and 107 repress translation of cofilin, and that reduced levels of miR-103 or miR-107 are associated with elevated cofilin protein levels and formation of rod-like structures in a transgenic mouse model of AD	NO
hsa-mir-103a-2	21179570	microRNAs 103 and 107 repress translation of cofilin, and that reduced levels of miR-103 or miR-107 are associated with elevated cofilin protein levels and formation of rod-like structures in a transgenic mouse model of AD	NO
hsa-mir-106b	19110058	miR-106b: endogenous regulators of APP expression	NO
hsa-mir-106b	24194717	we found microRNAs, including miR-20a, miR-17, miR-34a, miR-155, miR-18a, miR-22, miR-26a, miR-101, miR-106b, and miR-125b, that might regulate the expression of nodes in the sub-network.	NO
hsa-mir-106b	20709030	miR-106b aberrantly expressed in a double transgenic mouse model for Alzheimer's disease targets TGF-β type II receptor.	NO
hsa-mir-106b	27520374	miR-106b inhibits Aβ1-42-induced tau phosphorylation at Tyr18 by targeting Fyn.	NO
hsa-mir-107	23895045	A blood based 12-miRNA signature of Alzheimer disease patients.	NO
hsa-mir-107	29885309	Only six of these were consistent in their direction of expression between studies (miR-107, miR-125b, miR-146a, miR-181c, miR-29b, and miR-342), and they were all shown to be down regulated in individuals with AD compared to controls	NO
hsa-mir-107	20413881	MiR-107 is reduced in Alzheimer's disease brain neocortex: validation study.	NO
hsa-mir-107	27143098	osthole plays a neuroprotective activity role in part through up-regulate miR-107 in AD.	NO
hsa-mir-107	21179570	microRNAs 103 and 107 repress translation of cofilin, and that reduced levels of miR-103 or miR-107 are associated with elevated cofilin protein levels and formation of rod-like structures in a transgenic mouse model of AD	NO
hsa-mir-107	18234899	downregulated	NO
hsa-mir-10a	29215712	miR-10a restrains synapse remodeling and neuronal cell proliferation while promoting apoptosis in AD rats via inhibiting BDNF-TrkB signaling pathway	NO
hsa-mir-10a	26497684	Altered microRNA profiles in cerebrospinal fluid exosome in Parkinson disease and Alzheimer disease.	NO
hsa-mir-112	23895045	A blood based 12-miRNA signature of Alzheimer disease patients.	NO
hsa-mir-124	28912710	Aβ downregulated miR-155 and miR-124, and reduced the CD11b+ subpopulation in 2 DIV microglia	NO
hsa-mir-124	26592243	our study indicates that miR-124 plays neuroprotective roles in AD Drosophila by targeting Delta in Notch signaling pathway, which helps further our understanding of miRNAs in the molecular pathology of AD.	YES
hsa-mir-124	26984601	The activation of EPAC-Rap1 pathway was involved in the inhibition of miR-124 in hippocampus under hypoxia or A尾 insult.	YES
hsa-mir-124-1	22178568	The miR-124 regulates the expression of BACE1/-secretase correlated with cell death in Alzheimer's disease.	YES
hsa-mir-124-2	22178568	The miR-124 regulates the expression of BACE1/-secretase correlated with cell death in Alzheimer's disease.	YES
hsa-mir-124-3	22178568	The miR-124 regulates the expression of BACE1/-secretase correlated with cell death in Alzheimer's disease.	YES
hsa-mir-125b	24139697	Our results indicate that serum miR-125b may serve as a useful noninvasive biomarker for AD.	NO
hsa-mir-125b	29885309	Only six of these were consistent in their direction of expression between studies (miR-107, miR-125b, miR-146a, miR-181c, miR-29b, and miR-342), and they were all shown to be down regulated in individuals with AD compared to controls	NO
hsa-mir-125b	24293102	Regulation of neurotropic signaling by the inducible, NF-kB-sensitive miRNA-125b in Alzheimer's disease (AD) and in primary human neuronal-glial (HNG) cells.	NO
hsa-mir-125b	25001178	MicroRNA-125b induces tau hyperphosphorylation and cognitive deficits in Alzheimer's disease.	NO
hsa-mir-125b	26694372	MicroRNA (miRNA) Signaling in the Human CNS in Sporadic Alzheimer's Disease (AD)-Novel and Unique Pathological Features.	NO
hsa-mir-125b	17629564	The main finding was that these ROS-generating neurotoxic metal sulfates also up-regulate a specific set of miRNAs that includes miR-9, miR-125b and miR-128. Notably, these same miRNAs are up-regulated in AD brain.	NO
hsa-mir-125b	29901156	MicroRNA‑125b regulates Alzheimer's disease through SphK1 regulation.	YES
hsa-mir-125b	29543360	The potential functions of these miRNAs as diagnostic and therapeutic targets of the AD were revealed by this study	NO
hsa-mir-125b-1	22302353	miR-125b and miR-146a regulate Complement Factor H (CFH) in Alzheimer's Disease (AD) Brain.	NO
hsa-mir-125b-2	22302353	miR-125b and miR-146a regulate Complement Factor H (CFH) in Alzheimer's Disease (AD) Brain.	NO
hsa-mir-128	30328325	Inhibition of miR-128 Abates Aβ-Mediated Cytotoxicity by Targeting PPAR-γ via NF-κB Inactivation in Primary Mouse Cortical Neurons and Neuro2a Cells.	YES
hsa-mir-128-1	21686130	miR-128a/b levels were significantly reduced in the temporal cortex and miR-128b in the frontal cortex in AD.	NO
hsa-mir-128-2	21686130	miR-128a/b levels were significantly reduced in the temporal cortex and miR-128b in the frontal cortex in AD.	NO
hsa-mir-1285	23895045	A blood based 12-miRNA signature of Alzheimer disease patients.	NO
hsa-mir-132	26899870	Dysregulation of miRNA isoform level at 5' end in Alzheimer's disease.	NO
hsa-mir-132	26792551	MicroRNA-132 and early growth response-1 in nucleus basalis of Meynert during the course of Alzheimer's disease.	NO
hsa-mir-132	28148775	microRNA-132: a key noncoding RNA operating in the cellular phase of Alzheimer's disease.	NO
hsa-mir-132	29982852	MicroRNA-132 provides neuroprotection for tauopathies via multiple signaling pathways.	NO
hsa-mir-132	24014289	miR-132-3p may contribute to disease progression through aberrant regulation of mRNA targets in the Tau network. The transcription factor (TF) FOXO1a appears to be a key target of miR-132-3p in this pathway.	NO
hsa-mir-132	26362250	These findings support a role for miR-132/212 in the regulation of tau pathology in mice and humans and provide new alternatives for therapeutic development.	YES
hsa-mir-136	26899870	Dysregulation of miRNA isoform level at 5' end in Alzheimer's disease.	NO
hsa-mir-137	22155483	Blood serum expressio level of these miRNAs may be non-invasive biomarkers for Alzheimer's disease.	NO
hsa-mir-137	26899870	Dysregulation of miRNA isoform level at 5' end in Alzheimer's disease.	NO
hsa-mir-137	21994399	We identified that the loss of miR-137, -181c, -9, and 29a/b-1 increases SPT and in turn Abeta levels, and provides a mechanism for the elevated risk of AD associated with age, high-saturated-fat diet, and gender. Finally, these results suggest SPT and the respective miRNAs may be potential therapeutic targets for sporadic AD.	NO
hsa-mir-138	25680531	our data suggest that miR-138 promotes tau phosphorylation by targeting the RARA/GSK-3β pathway.	NO
hsa-mir-139	28218780	MicroRNA-139 modulates Alzheimer's-associated pathogenesis in SAMP8 mice by targeting cannabinoid receptor type 2.	YES
hsa-mir-142	23922807	Circulating miRNA biomarkers for Alzheimer's disease.	NO
hsa-mir-142a	30314521	four of these (miR-142a-5p, miR-146a-5p, miR-155-5p and miR-455-5p) are altered in AD patients	NO
hsa-mir-143	26078483	The results showed that four miRNAs (miR-31, miR-93, miR-143, and miR-146a) were markedly decreased in AD patients'serum compared with controls.	NO
hsa-mir-144	23546882	MicroRNA-144 Is Regulated by Activator Protein-1 (AP-1) and Decreases Expression of Alzheimer's Disease-related A Disintegrin And Metalloprotease 10 (ADAM10)	NO
hsa-mir-146a	26078483	The results showed that four miRNAs (miR-31, miR-93, miR-143, and miR-146a) were markedly decreased in AD patients'serum compared with controls.	NO
hsa-mir-146a	29885309	Only six of these were consistent in their direction of expression between studies (miR-107, miR-125b, miR-146a, miR-181c, miR-29b, and miR-342), and they were all shown to be down regulated in individuals with AD compared to controls	NO
hsa-mir-146a	30314521	four of these (miR-142a-5p, miR-146a-5p, miR-155-5p and miR-455-5p) are altered in AD patients	NO
hsa-mir-146a	24586483	A functional polymorphism in the promoter region of microRNA-146a is associated with the risk of Alzheimer disease and the rate of cognitive decline in patients.	NO
hsa-mir-146a	26095531	A single nucleotide polymorphism in primary-microRNA-146a reduces the expression of mature microRNA-146a in patients with Alzheimer's disease and is associated with the pathogenesis of Alzheimer's disease.	NO
hsa-mir-146a	27241555	Overexpression of miRNA-146a in SH-SY5Y cells significantly decreased Lrp2 expression, resulting in a reduction of Akt activation and induction of proapoptotic caspase-3, thereby increasing cell apoptosis.	YES
hsa-mir-146a	26694372	MicroRNA (miRNA) Signaling in the Human CNS in Sporadic Alzheimer's Disease (AD)-Novel and Unique Pathological Features.	NO
hsa-mir-146a	27797173	Dipeptidyl Vinyl Sulfone as a Novel Chemical Tool to Inhibit HMGB1/NLRP3-Inflammasome and Inflamma-miRs in Aβ-Mediated Microglial Inflammation.	NO
hsa-mir-146a	29615954	Microbiome-Mediated Upregulation of MicroRNA-146a in Sporadic Alzheimer's Disease	NO
hsa-mir-146a	18801740	An NF-kB-sensitive microRNA-146a-mediated inflammatory circuit in Alzheimer's disease and in stressed human brain cells.	YES
hsa-mir-146a	22302353	miR-125b and miR-146a regulate Complement Factor H (CFH) in Alzheimer's Disease (AD) Brain.	NO
hsa-mir-146a	23990414	The pathway hsa-miR-146a→STAT1→MYC, which is the source of all nine significantly active pathways, may play an important role in AD progression, which should be further validated by biological experiments	NO
hsa-mir-146a	20937840	The combinatorial use of NF-κB inhibitors with miRNA-146a or antisense miRNA-146a may have potential as a bi-pronged therapeutic strategy directed against IRAK-2-driven pathogenic signaling.	NO
hsa-mir-148a	21834602	upregulated in bone marrow plasma cells from patients with immunoglobulin light chain (AL) amyloidosis compared with controls.	NO
hsa-mir-148b	24352679	Constructing and characterizing a bioactive small molecule and microRNA association network for Alzheimer's disease.	NO
hsa-mir-151a	23895045	A blood based 12-miRNA signature of Alzheimer disease patients.	NO
hsa-mir-153	26497684	Altered microRNA profiles in cerebrospinal fluid exosome in Parkinson disease and Alzheimer disease.	NO
hsa-mir-153-1	22733824	MicroRNA-153 physiologically inhibits expression of amyloid-beta precursor protein in cultured human fetal brain cells and is dysregulated in a subset of Alzheimer disease patients.	NO
hsa-mir-153-2	22733824	MicroRNA-153 physiologically inhibits expression of amyloid-beta precursor protein in cultured human fetal brain cells and is dysregulated in a subset of Alzheimer disease patients.	NO
hsa-mir-155	30314521	four of these (miR-142a-5p, miR-146a-5p, miR-155-5p and miR-455-5p) are altered in AD patients	NO
hsa-mir-155	26694372	MicroRNA (miRNA) Signaling in the Human CNS in Sporadic Alzheimer's Disease (AD)-Novel and Unique Pathological Features.	NO
hsa-mir-155	28912710	Aβ downregulated miR-155 and miR-124, and reduced the CD11b+ subpopulation in 2 DIV microglia	NO
hsa-mir-155	29543360	The potential functions of these miRNAs as diagnostic and therapeutic targets of the AD were revealed by this study	NO
hsa-mir-15a	24352679	Constructing and characterizing a bioactive small molecule and microRNA association network for Alzheimer's disease.	NO
hsa-mir-15b	23922807	Circulating miRNA biomarkers for Alzheimer's disease.	NO
hsa-mir-15b	29207665	miR-15b play an important role in the cellular AD phenotype and might be involved in the pathogenesis of AD	NO
hsa-mir-15b	29961672	miR-15b Reduces Amyloid-β Accumulation in SH-SY5Y Cell Line through Targeting NF-κB signaling and BACE1.	NO
hsa-mir-15b	29543360	The potential functions of these miRNAs as diagnostic and therapeutic targets of the AD were revealed by this study	NO
hsa-mir-16	26592823	Overexpression and inhibition of miR-16 in the cellular AD model with primary hippocampal neurons decreased and increased apoptosis	YES
hsa-mir-161	23895045	A blood based 12-miRNA signature of Alzheimer disease patients.	NO
hsa-mir-16-2	21834602	upregulated in bone marrow plasma cells from patients with immunoglobulin light chain (AL) amyloidosis compared with controls.	NO
hsa-mir-17	19110058	miR-17-5p: endogenous regulators of APP expression	NO
hsa-mir-17	24194717	we found microRNAs, including miR-20a, miR-17, miR-34a, miR-155, miR-18a, miR-22, miR-26a, miR-101, miR-106b, and miR-125b, that might regulate the expression of nodes in the sub-network.	NO
hsa-mir-181c	22155483	Blood serum expressio level of these miRNAs may be non-invasive biomarkers for Alzheimer's disease.	NO
hsa-mir-181c	29885309	Only six of these were consistent in their direction of expression between studies (miR-107, miR-125b, miR-146a, miR-181c, miR-29b, and miR-342), and they were all shown to be down regulated in individuals with AD compared to controls	NO
hsa-mir-181c	21720722	Taken together, our study identifies putative target genes of miRNAs miR-9 and 181c, which may function in brain homeostasis and disease pathogenesis.	NO
hsa-mir-181c	21994399	We identified that the loss of miR-137, -181c, -9, and 29a/b-1 increases SPT and in turn Abeta levels, and provides a mechanism for the elevated risk of AD associated with age, high-saturated-fat diet, and gender. Finally, these results suggest SPT and the respective miRNAs may be potential therapeutic targets for sporadic AD.	NO
hsa-mir-181c	27423553	Taken together, these findings suggested that crmp2 is a target of miR-181c and that the abnormally low expression of miR-181c in the hippocampus of SAMP8 mice could lead to an increase of the crmp2 protein level in AD mice, which might potentially play a role in the pathogenesis of Alzheimer's disease.	NO
hsa-mir-186	27029568	miR-186 in Alzheimer's disease: a big hope for a small RNA	NO
hsa-mir-186	29995978	Effect of microRNA-186 on oxidative stress injury of neuron by targeting interleukin 2 through the janus kinase-signal transducer and activator of transcription pathway in a rat model of Alzheimer's disease.	YES
hsa-mir-188	25378159	Synaptic and cognitive improvements by inhibition of 2-AG metabolism are through upregulation of microRNA-188-3p in a mouse model of Alzheimer's disease.	YES
hsa-mir-18a	28956815	hsa-mir-18a, having common key targets in the BARHL1-ESR1 network and AD pathway	NO
hsa-mir-191	23922807	Circulating miRNA biomarkers for Alzheimer's disease.	NO
hsa-mir-191	24577456	Genome-wide serum microRNA expression profiling identifies serum biomarkers for Alzheimer's disease.	NO
hsa-mir-191	29543360	The potential functions of these miRNAs as diagnostic and therapeutic targets of the AD were revealed by this study	NO
hsa-mir-193b	25119742	MicroRNA-193b is a regulator of amyloid precursor protein in the blood and cerebrospinal fluid derived exosomal microRNA-193b is a biomarker of Alzheimer's disease.	NO
hsa-mir-195	27693395	MiR-195 dependent roles of mitofusin2 in the mitochondrial dysfunction of hippocampal neurons in SAMP8 mice.	NO
hsa-mir-195	22721728	MicroRNA-195 downregulates Alzheimer's disease amyloid-beta production by targeting BACE1.	NO
hsa-mir-200a	29936262	Modulation in miR-200a/SIRT1axis is associated with apoptosis in MPP+-induced SH-SY5Y cells.	NO
hsa-mir-200c	25759134	we demonstrate in detail the power of DNA/RNA chimera/AgNC probes in detecting two human miRNAs,let-7a and miR-200c. The DNA/RNA chimera-based probes are highly efficient to determine the level of miRNAs in several human cell lines.	NO
hsa-mir-206	27277332	miR鈥?06 upregulation enhanced LPS鈥慽nduced inflammation and A尾 release in microglia	YES
hsa-mir-206	28123152	miR-206-3p is involved in the anti-dementia effects of donepezil, and could be a novel pharmacological target for treating AD	NO
hsa-mir-206	24604632	We now report that miR-206 is upregulated in the hippocampal tissue, cerebrospinal fluid, and plasma of embryonic APP/PS1 transgenic mice.	NO
hsa-mir-20a	19110058	miR-20a: endogenous regulators of APP expression	NO
hsa-mir-20a	24194717	we found microRNAs, including miR-20a, miR-17, miR-34a, miR-155, miR-18a, miR-22, miR-26a, miR-101, miR-106b, and miR-125b, that might regulate the expression of nodes in the sub-network.	NO
hsa-mir-20a	24423585	The results of microarray analysis showed that miR-329, miR-193b, miR-20a, miR-296, and miR-130b were all upregulated in H2O2-induced primary hippocampal neurons and different strains of senescence accelerated mice.	NO
hsa-mir-21	29635890	miR-21 can exert protective roles in AD, which might be dependent on PDCD4/PI3K/AKT/GSK-3β signaling pathway in vitro	NO
hsa-mir-21	25992776	Referring to the Ingenuity database we could identify a set of AD associated genes that are targeted by these miRNAs. Highly predicted targets included genes involved in the regulation of tau and amyloid pathways in AD like MAPT, BACE1 and mTOR.	NO
hsa-mir-21	19683563	up-regulated, inhibits bcl2 translation	NO
hsa-mir-212	26362250	These findings support a role for miR-132/212 in the regulation of tau pathology in mice and humans and provide new alternatives for therapeutic development.	YES
hsa-mir-219	25992776	Referring to the Ingenuity database we could identify a set of AD associated genes that are targeted by these miRNAs. Highly predicted targets included genes involved in the regulation of tau and amyloid pathways in AD like MAPT, BACE1 and mTOR.	NO
hsa-mir-222	26398571	In conclusion, these results suggest that the abnormal expression of miR-222 may contribute to dysregulation of the cell-cycle in AD, at least in part by affecting the expression of p27Kip1.	NO
hsa-mir-26a	23895045	A blood based 12-miRNA signature of Alzheimer disease patients.	NO
hsa-mir-26a-1	21834602	upregulated in bone marrow plasma cells from patients with immunoglobulin light chain (AL) amyloidosis compared with controls.	NO
hsa-mir-26a-2	21834602	upregulated in bone marrow plasma cells from patients with immunoglobulin light chain (AL) amyloidosis compared with controls.	NO
hsa-mir-26b	23895045	A blood based 12-miRNA signature of Alzheimer disease patients.	NO
hsa-mir-26b	29543360	The potential functions of these miRNAs as diagnostic and therapeutic targets of the AD were revealed by this study	NO
hsa-mir-26b	24027266	MiR-26b, upregulated in Alzheimer's disease, activates cell cycle entry,tau-phosphorylation, and apoptosis in postmitotic neurons.	NO
hsa-mir-27a	24212398	Our pilot study highlights hsa-miR-27a-3p as a candidate biomarker for AD and provides the groundwork for further confirmation studies in larger cohorts and in other hospitals.	NO
hsa-mir-296	25992776	Referring to the Ingenuity database we could identify a set of AD associated genes that are targeted by these miRNAs. Highly predicted targets included genes involved in the regulation of tau and amyloid pathways in AD like MAPT, BACE1 and mTOR.	NO
hsa-mir-29a	22155483	Blood serum expressio level of these miRNAs may be non-invasive biomarkers for Alzheimer's disease.	NO
hsa-mir-29a	18434550	loss	YES
hsa-mir-29a	20202123	miR-29a decreased in Alzheimer disease brains targets neuron navigator-3	NO
hsa-mir-29a	21994399	We identified that the loss of miR-137, -181c, -9, and 29a/b-1 increases SPT and in turn Abeta levels, and provides a mechanism for the elevated risk of AD associated with age, high-saturated-fat diet, and gender. Finally, these results suggest SPT and the respective miRNAs may be potential therapeutic targets for sporadic AD.	NO
hsa-mir-29b	29885309	Only six of these were consistent in their direction of expression between studies (miR-107, miR-125b, miR-146a, miR-181c, miR-29b, and miR-342), and they were all shown to be down regulated in individuals with AD compared to controls	NO
hsa-mir-29b	29543360	The potential functions of these miRNAs as diagnostic and therapeutic targets of the AD were revealed by this study	NO
hsa-mir-29b-1	22155483	Blood serum expressio level of these miRNAs may be non-invasive biomarkers for Alzheimer's disease.	NO
hsa-mir-29b-1	23435408	blood;Expression of the Transcription Factor Sp1 and its Regulatory hsa-miR-29b in Peripheral Blood Mononuclear Cells from Patients with Alzheimer's Disease	NO
hsa-mir-29b-1	18434550	loss	YES
hsa-mir-29b-1	21994399	We identified that the loss of miR-137, -181c, -9, and 29a/b-1 increases SPT and in turn Abeta levels, and provides a mechanism for the elevated risk of AD associated with age, high-saturated-fat diet, and gender. Finally, these results suggest SPT and the respective miRNAs may be potential therapeutic targets for sporadic AD.	NO
hsa-mir-29b-2	22155483	Blood serum expressio level of these miRNAs may be non-invasive biomarkers for Alzheimer's disease.	NO
hsa-mir-29b-2	23435408	blood;Expression of the Transcription Factor Sp1 and its Regulatory hsa-miR-29b in Peripheral Blood Mononuclear Cells from Patients with Alzheimer's Disease	NO
hsa-mir-29c	26212654	miR-29c regulates NAV3 protein expression in a transgenic mouse model of Alzheimer's disease.	YES
hsa-mir-29c	25815896	the present study suggested that miR-29c may be a promising potential therapeutic target in the treatment of AD.	NO
hsa-mir-29c	25955795	The results demonstrated that the upregulation of miR-29c promoted learning and memory behaviors in SAMP8 mice, at least partially, by increasing the activity of protein kinase A/cAMP response element-binding protein, involved in neuroprotection. This evidence suggested that miR-29c may be a promising potential therapeutic target against AD.	YES
hsa-mir-29c	25973041	Present study indicated that miR-29c was downregulated in sporadic AD brains, and it targeted the 3' UTR of BACE1, reduced the BACE1 expression, and downregulated the APPβ accumulation in vitro.	NO
hsa-mir-301a	23922807	Circulating miRNA biomarkers for Alzheimer's disease.	NO
hsa-mir-31	26078483	The results showed that four miRNAs (miR-31, miR-93, miR-143, and miR-146a) were markedly decreased in AD patients'serum compared with controls.	NO
hsa-mir-323	24283221	MicroRNA-323-3p with clinical potential in rheumatoid arthritis, Alzheimer's disease and ectopic pregnancy.	NO
hsa-mir-324	29956723	Regulatory effects of the long non‑coding RNA RP11‑543N12.1 and microRNA‑324‑3p axis on the neuronal apoptosis induced by the inflammatory reactions of microglia.	YES
hsa-mir-33	26936997	Understanding the Role of miR-33 in Brain Lipid Metabolism: Implications for Alzheimer's Disease.	NO
hsa-mir-33	26538644	we demonstrate that inhibition of microRNA-33 increases lipidation of brain ApoE and reduces Aβ levels by inducing ABCA1. We provide a unique approach for AD therapeutics to increase ApoE lipidation and reduce Aβ levels via pharmacological inhibition of microRNA in vivo.	YES
hsa-mir-330	29369410	Protective effects of microRNA-330 on amyloid β-protein production, oxidative stress, and mitochondrial dysfunction in Alzheimer's disease by targeting VAV1 via the MAPK signaling pathway.	YES
hsa-mir-339	24352696	MicroRNA-339-5p down-regulates protein expression of β-site amyloid precursor protein-cleaving enzyme 1 (BACE1) in human primary brain cultures and is reduced in brain tissue specimens of Alzheimer disease subjects.	YES
hsa-mir-342	24577456	Genome-wide serum microRNA expression profiling identifies serum biomarkers for Alzheimer's disease.	NO
hsa-mir-342	29885309	Only six of these were consistent in their direction of expression between studies (miR-107, miR-125b, miR-146a, miR-181c, miR-29b, and miR-342), and they were all shown to be down regulated in individuals with AD compared to controls	NO
hsa-mir-342	24440716	miR-342-5p decreases ankyrin G levels in Alzheimer's disease transgenic mouse models.	NO
hsa-mir-342	29543360	The potential functions of these miRNAs as diagnostic and therapeutic targets of the AD were revealed by this study	NO
hsa-mir-34a	26459758	Importantly, the overexpression of TAp73伪 and miR-34a reversed cell cycle-related neuronal apoptosis (CRNA).	YES
hsa-mir-34a	26694372	MicroRNA (miRNA) Signaling in the Human CNS in Sporadic Alzheimer's Disease (AD)-Novel and Unique Pathological Features.	NO
hsa-mir-34a	27378912	Over-Expressed Pathogenic miRNAs in Alzheimer's Disease (AD) and Prion Disease (PrD) Drive Deficits in TREM2-Mediated Aβ42 Peptide Clearance.	NO
hsa-mir-34a	28652929	TNF-α and Beyond: Rapid Mitochondrial Dysfunction Mediates TNF-α-Induced Neurotoxicity.	NO
hsa-mir-34a	29543360	The potential functions of these miRNAs as diagnostic and therapeutic targets of the AD were revealed by this study	NO
hsa-mir-34a	27235866	miR-34a over expression in patient's tissue	YES
hsa-mir-34c	26402112	MicroRNA-34c Downregulation Ameliorates Amyloid-β-Induced Synaptic Failure and Memory Deficits by Targeting VAMP2.	YES
hsa-mir-34c	21946562	The authors identify miR-34c as a negative constraint of memory consolidation and show that miR-34c levels are elevated in the hippocampus of AD patients and corresponding mouse models.	NO
hsa-mir-34c	25052764	We have used an in vivo neonatal mouse model to induce ketamine-related neurotoxicity in the hippocampus, and found that miR-34c, a microRNA associated with pathogenesis of Alzheimer's disease, was significantly upregulated during ketamine-induced hippocampal neurodegeneration.	NO
hsa-mir-3622b	25992776	Referring to the Ingenuity database we could identify a set of AD associated genes that are targeted by these miRNAs. Highly predicted targets included genes involved in the regulation of tau and amyloid pathways in AD like MAPT, BACE1 and mTOR.	NO
hsa-mir-375	25992776	Referring to the Ingenuity database we could identify a set of AD associated genes that are targeted by these miRNAs. Highly predicted targets included genes involved in the regulation of tau and amyloid pathways in AD like MAPT, BACE1 and mTOR.	NO
hsa-mir-409	26497684	Altered microRNA profiles in cerebrospinal fluid exosome in Parkinson disease and Alzheimer disease.	NO
hsa-mir-4467	25992776	Referring to the Ingenuity database we could identify a set of AD associated genes that are targeted by these miRNAs. Highly predicted targets included genes involved in the regulation of tau and amyloid pathways in AD like MAPT, BACE1 and mTOR.	NO
hsa-mir-455	30314521	four of these (miR-142a-5p, miR-146a-5p, miR-155-5p and miR-455-5p) are altered in AD patients	NO
hsa-mir-483	24577456	Genome-wide serum microRNA expression profiling identifies serum biomarkers for Alzheimer's disease.	NO
hsa-mir-5010	23895045	A blood based 12-miRNA signature of Alzheimer disease patients.	NO
hsa-mir-505	25992776	Referring to the Ingenuity database we could identify a set of AD associated genes that are targeted by these miRNAs. Highly predicted targets included genes involved in the regulation of tau and amyloid pathways in AD like MAPT, BACE1 and mTOR.	NO
hsa-mir-511	27334923	miR-511 is a functional regulator of FKBP5 and can contribute to neuronal differentiation.	NO
hsa-mir-512	26258756	Reduced miR-512 and the Elevated Expression of Its Targets cFLIP and MCL1 Localize to Neurons With Hyperphosphorylated Tau Protein in Alzheimer Disease.	NO
hsa-mir-532	23895045	A blood based 12-miRNA signature of Alzheimer disease patients.	NO
hsa-mir-532	26402772	Although we could not consistently separate AD patients and controls in the whole group, we have found indications miRNA in CSF are able to reflect aging and perhaps also heterogeneity in AD. Further investigation requires optimizing RNA input, while maintaining strict age matching.	NO
hsa-mir-545	23922807	Circulating miRNA biomarkers for Alzheimer's disease.	NO
hsa-mir-590	21548758	Decreased relative expression levels of hsa-miR-590-3p in blood cells was observed in patients with AD versus controls. hnRNP-A1 and its transcription regulatory factor miR-590-3p are disregulated in patients with AD, and the hnRNP-A1 rs7967622 C/C genotype is likely a risk factor for FTLD in male populations.	NO
hsa-mir-613	27545218	MicroRNA-613 regulates the expression of brain-derived neurotrophic factor in Alzheimer's disease.	NO
hsa-mir-663	25695604	Our results indicate that AICD has a novel role in suppression of neuronal differentiation via transcriptional regulation of miR-663 in human neural stem cells.	NO
hsa-mir-7	26694372	MicroRNA (miRNA) Signaling in the Human CNS in Sporadic Alzheimer's Disease (AD)-Novel and Unique Pathological Features.	NO
hsa-mir-7	28296235	the circular RNA circular RNA sponge for miR-7 (ciRS-7) has an important role in regulating BACE1 and APP protein levels	NO
hsa-mir-708	25992776	Referring to the Ingenuity database we could identify a set of AD associated genes that are targeted by these miRNAs. Highly predicted targets included genes involved in the regulation of tau and amyloid pathways in AD like MAPT, BACE1 and mTOR.	NO
hsa-mir-766	25992776	Referring to the Ingenuity database we could identify a set of AD associated genes that are targeted by these miRNAs. Highly predicted targets included genes involved in the regulation of tau and amyloid pathways in AD like MAPT, BACE1 and mTOR.	NO
hsa-mir-885	24577456	Genome-wide serum microRNA expression profiling identifies serum biomarkers for Alzheimer's disease.	NO
hsa-mir-9	26694372	MicroRNA (miRNA) Signaling in the Human CNS in Sporadic Alzheimer's Disease (AD)-Novel and Unique Pathological Features.	NO
hsa-mir-9	27394443	These results demonstrated that osthole plays a neuroprotective activity role in part through upregulating miR-9 in AD.	NO
hsa-mir-9	21720722	Taken together, our study identifies putative target genes of miRNAs miR-9 and 181c, which may function in brain homeostasis and disease pathogenesis.	NO
hsa-mir-9	29543360	The potential functions of these miRNAs as diagnostic and therapeutic targets of the AD were revealed by this study	NO
hsa-mir-9-1	22155483	Blood serum expressio level of these miRNAs may be non-invasive biomarkers for Alzheimer's disease.	NO
hsa-mir-9-1	21994399	We identified that the loss of miR-137, -181c, -9, and 29a/b-1 increases SPT and in turn Abeta levels, and provides a mechanism for the elevated risk of AD associated with age, high-saturated-fat diet, and gender. Finally, these results suggest SPT and the respective miRNAs may be potential therapeutic targets for sporadic AD.	NO
hsa-mir-9-2	22155483	Blood serum expressio level of these miRNAs may be non-invasive biomarkers for Alzheimer's disease.	NO
hsa-mir-9-2	21994399	We identified that the loss of miR-137, -181c, -9, and 29a/b-1 increases SPT and in turn Abeta levels, and provides a mechanism for the elevated risk of AD associated with age, high-saturated-fat diet, and gender. Finally, these results suggest SPT and the respective miRNAs may be potential therapeutic targets for sporadic AD.	NO
hsa-mir-922	24950120	miR-922 increasing the levels of phosphorylated tau by regulating UCHL1 levels contributed to the pathogenesis of AD. Our study partly explained one of the mechanisms underlying the downregulation of UCHL1 levels in AD patients and could enrich the content of tau pathology in the pathogenesis of AD.	YES
hsa-mir-92a	28129110	the AD-like tau accumulation induces anxiety through disrupting miR92a-vGAT-GABA signaling, which reveals molecular mechanisms underlying the anxiety behavior in AD patients and potentially leads to the development of new therapeutics for tauopathies	NO
hsa-mir-93	26078483	The results showed that four miRNAs (miR-31, miR-93, miR-143, and miR-146a) were markedly decreased in AD patients'serum compared with controls.	NO
hsa-mir-9-3	22155483	Blood serum expressio level of these miRNAs may be non-invasive biomarkers for Alzheimer's disease.	NO
hsa-mir-9-3	21994399	We identified that the loss of miR-137, -181c, -9, and 29a/b-1 increases SPT and in turn Abeta levels, and provides a mechanism for the elevated risk of AD associated with age, high-saturated-fat diet, and gender. Finally, these results suggest SPT and the respective miRNAs may be potential therapeutic targets for sporadic AD.	NO
hsa-mir-937	26316079	Overexpression of as-miR-937 in MSCs may substantially improve the therapeutic effects of MSCs on AD, possibly through augmenting Brn-4 levels in MSCs.	YES
hsa-mir-98	24577456	Genome-wide serum microRNA expression profiling identifies serum biomarkers for Alzheimer's disease.	NO
hsa-mir-98	27541017	miR-98-5p Acts as a Target for Alzheimer's Disease by Regulating Aβ Production Through Modulating SNX6 Expression.	YES

## Sheet: PD
Table S1b: List of miRNA from HMDD associated with PD
miRNA_name	PMID	Description	Causality
hsa-let-7a	30267378	Parkinsonian rats presented a significant increase in miR-26a and miR-34a, while miR-7 and Let7a were downregulated	NO
hsa-let-7a	23600457	Furthermore, the lack of LRRK2 leads to an up-regulation of neuronal differentiation-inducing processes, including the Let-7a pathway.	NO
hsa-let-7d	29082467	Let-7d microRNA Attenuates 6-OHDA-Induced Injury by Targeting Caspase-3 in MN9D Cells.	YES
hsa-let-7g	26497684	Altered microRNA profiles in cerebrospinal fluid exosome in Parkinson disease and Alzheimer disease.	NO
hsa-mir-106a	28260060	Bioinformatics analysis on the differentiation of bone mesenchymal stem cells into osteoblasts and adipocytes.	NO
hsa-mir-10a	26497684	Altered microRNA profiles in cerebrospinal fluid exosome in Parkinson disease and Alzheimer disease.	NO
hsa-mir-1-1	21295623	miR-1, miR-22* and miR-29 expression levels allowed to distinguish non-treated PD from healthy subjects, miR-16-2*, miR-26a2* and miR30a differentiated treated from untreated patients.	NO
hsa-mir-1-2	21295623	miR-1, miR-22* and miR-29 expression levels allowed to distinguish non-treated PD from healthy subjects, miR-16-2*, miR-26a2* and miR30a differentiated treated from untreated patients.	NO
hsa-mir-126	22003392	miR-126*: differentially expressed in PBMCs (peripheral blood mononuclear cells) of PD patients and controls.	NO
hsa-mir-126	26047984	Our study provides evidence for a general association of miRNAs with the cellular function and identity of SN DA neurons, and with deregulated gene expression networks and signaling pathways related to PD pathogenesis that may be sex-specific.	NO
hsa-mir-126	24559646	miR-126 contributes to Parkinson's disease by dysregulating the insulin-like growth factor/phosphoinositide 3-kinase signaling.	YES
hsa-mir-1283	30359694	all three FTY720s increased miR376b-3p, while FTY720-C2 also increased miR-128-3p, miR-146b-5p, miR-7a-5p, and miR-9-5p, and FTY720-Mitoxy also increased miR-30d-5p	NO
hsa-mir-129	25465742	miRNAs are very sensitive to drug therapy and that the effects of therapy observed may be associated with changes in the levels of these miRNAs and their target genes in patients with Parkinson's disease.	NO
hsa-mir-132	25465742	miRNAs are very sensitive to drug therapy and that the effects of therapy observed may be associated with changes in the levels of these miRNAs and their target genes in patients with Parkinson's disease.	NO
hsa-mir-133b	17761882	Expression of one of these precursor miRNAs, miR-133b, was specifically enriched in the midbrain and deficient in the context of Parkinson's disease patient samples, as determined by ribonuclease (RNase) protection assays, qPCR, and Northern blotting for mature miR-133b.	NO
hsa-mir-133b	22245218	miR-133b is deficient in the PD midbrain as well as in mouse models, and miR-34b/34c are decreased in several affected brain regions in PD and incidental Lewy body disease.	NO
hsa-mir-133b	24742361	Orchestrated increase of dopamine and PARK mRNAs but not miR-133b in dopamine neurons in Parkinson's disease.	NO
hsa-mir-133b	25218846	Our observations suggest that miR-133b might be involved in ceruloplasmin dysmetabolism in PD patients and a further investigation is warranted to confirm this hypothesis.	NO
hsa-mir-133b	20468068	MiR-133b has been implicated in Parkinson's disease (PD) by a mechanism that involves the regulation of the transcription factor PITX3.	NO
hsa-mir-134	30041414	Delivery of miRNA-Targeted Oligonucleotides in the Rat Striatum by Magnetofection with Neuromag®.	NO
hsa-mir-135a	29935433	We identified differential expression of 10 miRNA of which 5 were upregulated in PD (miR-9-5p, miR-135a-5p, miR-135b-5p, miR-449a, and miR-449b-5p) and 5 downregulated (miR-141-3p, miR-199a-5p, miR-299-5p, miR-518e-3p, and miR-519a-3p)	NO
hsa-mir-135a	27842305	Involvement of microRNA-135a-5p in the Protective Effects of Hydrogen Sulfide Against Parkinson's Disease.	NO
hsa-mir-135b	29935433	We identified differential expression of 10 miRNA of which 5 were upregulated in PD (miR-9-5p, miR-135a-5p, miR-135b-5p, miR-449a, and miR-449b-5p) and 5 downregulated (miR-141-3p, miR-199a-5p, miR-299-5p, miR-518e-3p, and miR-519a-3p)	NO
hsa-mir-141	29935433	We identified differential expression of 10 miRNA of which 5 were upregulated in PD (miR-9-5p, miR-135a-5p, miR-135b-5p, miR-449a, and miR-449b-5p) and 5 downregulated (miR-141-3p, miR-199a-5p, miR-299-5p, miR-518e-3p, and miR-519a-3p)	NO
hsa-mir-141	29631008	Differential expression of miR-34a, miR-141, and miR-9 in MPP+-treated differentiated PC12 cells as a model of Parkinson's disease.	NO
hsa-mir-146b	30359694	all three FTY720s increased miR376b-3p, while FTY720-C2 also increased miR-128-3p, miR-146b-5p, miR-7a-5p, and miR-9-5p, and FTY720-Mitoxy also increased miR-30d-5p	NO
hsa-mir-147a	22003392	miR-147: differentially expressed in PBMCs (peripheral blood mononuclear cells) of PD patients and controls.	NO
hsa-mir-151a	22003392	miR-151-3p: differentially expressed in PBMCs (peripheral blood mononuclear cells) of PD patients and controls.	NO
hsa-mir-153	26116522	Tanshinone IIA protects dopaminergic neurons against 6-hydroxydopamine-induced neurotoxicity through miR-153/NF-E2-related factor 2/antioxidant response element signaling pathway.	NO
hsa-mir-153	26497684	Altered microRNA profiles in cerebrospinal fluid exosome in Parkinson disease and Alzheimer disease.	NO
hsa-mir-16	24427314	We identified a total of 761 genes and 24 miRNAs that were misregulated in the absence of LRRK2 when a false discovery rate of 0.2 was applied. Notably, most changes in gene expression were modest (i.e., <2 fold). By real-time quantitative RT-PCR, we confirmed the variations of selected genes (e.g., adra2, syt2, opalin) and miRNAs (e.g., miR-16, miR-25).	NO
hsa-mir-16-1	25054189	miR-16-1 promotes the aberrant α-synuclein accumulation in parkinson disease via targeting heat shock protein 70.	YES
hsa-mir-16-2	21295623	miR-1, miR-22* and miR-29 expression levels allowed to distinguish non-treated PD from healthy subjects, miR-16-2*, miR-26a2* and miR30a differentiated treated from untreated patients.	NO
hsa-mir-182	29858093	miR-182-5p and miR-183-5p Act as GDNF Mimics in Dopaminergic Midbrain Neurons.	NO
hsa-mir-183	29858093	miR-182-5p and miR-183-5p Act as GDNF Mimics in Dopaminergic Midbrain Neurons.	NO
hsa-mir-195	26631952	miR-195 was up-regulated, and miR-185, miR-15b, miR-221 and miR-181a were down-regulated.	NO
hsa-mir-199a	29935433	We identified differential expression of 10 miRNA of which 5 were upregulated in PD (miR-9-5p, miR-135a-5p, miR-135b-5p, miR-449a, and miR-449b-5p) and 5 downregulated (miR-141-3p, miR-199a-5p, miR-299-5p, miR-518e-3p, and miR-519a-3p)	NO
hsa-mir-199a-1	22003392	miR-199a-3p/miR-199b-3p: differentially expressed in PBMCs (peripheral blood mononuclear cells) of PD patients and controls.	NO
hsa-mir-199a-2	22003392	miR-199a-3p/miR-199b-3p: differentially expressed in PBMCs (peripheral blood mononuclear cells) of PD patients and controls.	NO
hsa-mir-199b	22003392	miR-199a-3p/miR-199b-3p: differentially expressed in PBMCs (peripheral blood mononuclear cells) of PD patients and controls.	NO
hsa-mir-19b	25675938	Our findings indicate that dysregulation of the microRNA miR-19b occurs in the prodromal stage of synucleinopathies.	NO
hsa-mir-19b-1	22003392	miR-19b: differentially expressed in PBMCs (peripheral blood mononuclear cells) of PD patients and controls.	NO
hsa-mir-19b-2	22003392	miR-19b: differentially expressed in PBMCs (peripheral blood mononuclear cells) of PD patients and controls.	NO
hsa-mir-203	28260060	Bioinformatics analysis on the differentiation of bone mesenchymal stem cells into osteoblasts and adipocytes.	NO
hsa-mir-205	23125283	MicroRNA-205 regulates the expression of Parkinson's disease-related leucine-rich repeat kinase 2 protein	YES
hsa-mir-21	27173998	GP significantly downregulated miR-21.	NO
hsa-mir-214	26349993	The loss of miR-214 in PD resulted in the increase of α-synuclein expression, which was the potential mechanism underlying the neuroprotective effects of Resveratrol.	YES
hsa-mir-218	30083784	Our results reveal that SLC6A3, TH, and EBF3 targeted by miR-218 could be involved in PD	NO
hsa-mir-22	21295623	miR-1, miR-22* and miR-29 expression levels allowed to distinguish non-treated PD from healthy subjects, miR-16-2*, miR-26a2* and miR30a differentiated treated from untreated patients.	NO
hsa-mir-22	27631550	Neuroprotective Role of MicroRNA-22 in a 6-Hydroxydopamine-Induced Cell Model of Parkinson's Disease via Regulation of Its Target Gene TRPM7.	YES
hsa-mir-221	27748571	Serum miR-221 serves as a biomarker for Parkinson's disease.	NO
hsa-mir-221	30107296	The Parkinson's disease gene product DJ-1 modulates miR-221 to promote neuronal survival against oxidative stress.	NO
hsa-mir-221	24055409	Trasferrin receptor 2 gene regulation by microRNA 221 in SH-SY5Y cells treated with MPP as Parkinson's disease cellular model.	NO
hsa-mir-221	29405726	miR-221 may serve as a potential therapeutic target for Parkinson's disease treatment	YES
hsa-mir-26a	30267378	Parkinsonian rats presented a significant increase in miR-26a and miR-34a, while miR-7 and Let7a were downregulated	NO
hsa-mir-26a-1	22003392	miR-26a: differentially expressed in PBMCs (peripheral blood mononuclear cells) of PD patients and controls.	NO
hsa-mir-26a-2	21295623	miR-1, miR-22* and miR-29 expression levels allowed to distinguish non-treated PD from healthy subjects, miR-16-2*, miR-26a2* and miR30a differentiated treated from untreated patients.	NO
hsa-mir-26a-2	22003392	miR-26a: differentially expressed in PBMCs (peripheral blood mononuclear cells) of PD patients and controls.	NO
hsa-mir-28	22003392	miR-28-5p: differentially expressed in PBMCs (peripheral blood mononuclear cells) of PD patients and controls.	NO
hsa-mir-299	29935433	We identified differential expression of 10 miRNA of which 5 were upregulated in PD (miR-9-5p, miR-135a-5p, miR-135b-5p, miR-449a, and miR-449b-5p) and 5 downregulated (miR-141-3p, miR-199a-5p, miR-299-5p, miR-518e-3p, and miR-519a-3p)	NO
hsa-mir-29a	24648008	We found four statistically significant miRNAs that were downregulated in either LRRK2 or IPD (miR-29a, miR-29c, miR-19a, and miR-19b).	NO
hsa-mir-29a	21295623	miR-1, miR-22* and miR-29 expression levels allowed to distinguish non-treated PD from healthy subjects, miR-16-2*, miR-26a2* and miR30a differentiated treated from untreated patients.	NO
hsa-mir-29a	25675938	Our findings indicate that dysregulation of the microRNA miR-19b occurs in the prodromal stage of synucleinopathies.	NO
hsa-mir-29b	28540642	Plasma and White Blood Cells Show Different miRNA Expression Profiles in Parkinson's Disease.	NO
hsa-mir-29b-1	21295623	miR-1, miR-22* and miR-29 expression levels allowed to distinguish non-treated PD from healthy subjects, miR-16-2*, miR-26a2* and miR30a differentiated treated from untreated patients.	NO
hsa-mir-29b-1	22003392	miR-29b: differentially expressed in PBMCs (peripheral blood mononuclear cells) of PD patients and controls.	NO
hsa-mir-29b-2	21295623	miR-1, miR-22* and miR-29 expression levels allowed to distinguish non-treated PD from healthy subjects, miR-16-2*, miR-26a2* and miR30a differentiated treated from untreated patients.	NO
hsa-mir-29b-2	22003392	miR-29b: differentially expressed in PBMCs (peripheral blood mononuclear cells) of PD patients and controls.	NO
hsa-mir-29c	21295623	miR-1, miR-22* and miR-29 expression levels allowed to distinguish non-treated PD from healthy subjects, miR-16-2*, miR-26a2* and miR30a differentiated treated from untreated patients.	NO
hsa-mir-29c	22003392	miR-29c: differentially expressed in PBMCs (peripheral blood mononuclear cells) of PD patients and controls.	NO
hsa-mir-29c	25675938	Our findings indicate that dysregulation of the microRNA miR-19b occurs in the prodromal stage of synucleinopathies.	NO
hsa-mir-301a	22003392	miR-301a: differentially expressed in PBMCs (peripheral blood mononuclear cells) of PD patients and controls.	NO
hsa-mir-30a	21295623	miR-1, miR-22* and miR-29 expression levels allowed to distinguish non-treated PD from healthy subjects, miR-16-2*, miR-26a2* and miR30a differentiated treated from untreated patients.	NO
hsa-mir-30a	29936662	these DEGs may be regulated by miRNAs of the miR-30 family and TFs STAT1 and GRHL3	NO
hsa-mir-30a	28540642	Plasma and White Blood Cells Show Different miRNA Expression Profiles in Parkinson's Disease.	NO
hsa-mir-30b	22003392	miR-30b: differentially expressed in PBMCs (peripheral blood mononuclear cells) of PD patients and controls.	NO
hsa-mir-30b	29936662	these DEGs may be regulated by miRNAs of the miR-30 family and TFs STAT1 and GRHL3	NO
hsa-mir-30c-1	22003392	miR-30c: differentially expressed in PBMCs (peripheral blood mononuclear cells) of PD patients and controls.	NO
hsa-mir-30c-1	29936662	these DEGs may be regulated by miRNAs of the miR-30 family and TFs STAT1 and GRHL3	NO
hsa-mir-30c-2	22003392	miR-30c: differentially expressed in PBMCs (peripheral blood mononuclear cells) of PD patients and controls.	NO
hsa-mir-30c-2	29936662	these DEGs may be regulated by miRNAs of the miR-30 family and TFs STAT1 and GRHL3	NO
hsa-mir-30d	29936662	these DEGs may be regulated by miRNAs of the miR-30 family and TFs STAT1 and GRHL3	NO
hsa-mir-30d	30359694	all three FTY720s increased miR376b-3p, while FTY720-C2 also increased miR-128-3p, miR-146b-5p, miR-7a-5p, and miR-9-5p, and FTY720-Mitoxy also increased miR-30d-5p	NO
hsa-mir-30e	29274035	MicroRNA-30e regulates neuroinflammation in MPTP model of Parkinson's disease by targeting Nlrp3.	YES
hsa-mir-30e	29936662	these DEGs may be regulated by miRNAs of the miR-30 family and TFs STAT1 and GRHL3	NO
hsa-mir-335	22003392	miR-335: differentially expressed in PBMCs (peripheral blood mononuclear cells) of PD patients and controls.	NO
hsa-mir-342	30362546	Suppression of microRNA-342-3p increases glutamate transporters and prevents dopaminergic neuron loss through activating the Wnt signaling pathway via p21-activated kinase 1 in mice with Parkinson's disease.	YES
hsa-mir-34a	29631008	Differential expression of miR-34a, miR-141, and miR-9 in MPP+-treated differentiated PC12 cells as a model of Parkinson's disease.	NO
hsa-mir-34a	30267378	Parkinsonian rats presented a significant increase in miR-26a and miR-34a, while miR-7 and Let7a were downregulated	NO
hsa-mir-34a	25541488	down-regulation of miR-34b and miR-34c in the brain, as well as an SNP in the 3'-UTR of α-syn can increase α-syn expression, possibly contributing to PD pathogenesis.	NO
hsa-mir-34a	28259991	The involvement of Eag1 potassium channels and miR-34a in rotenone-induced death of dopaminergic SH-SY5Y cells.	NO
hsa-mir-34a	30221494	miR-34a/BCL-2 signaling axis contributes to apoptosis in MPP+ -induced SH-SY5Y cells.	NO
hsa-mir-34b	24892887	Increased striatal adenosine A2A receptor levels is an early event in Parkinson's disease-related pathology and it is potentially regulated by miR-34b.	YES
hsa-mir-34b	21558425	This miRNA was downregulated in brain areas with variable neuropathological affectation at clinical (motor) stages (Braak stages 4 and 5) of the disease,including the amygdala, frontal cortex, substantia nigra and cerebellum. This miRNA modulate mitochondrial function.	NO
hsa-mir-34b	22245218	miR-133b is deficient in the PD midbrain as well as in mouse models, and miR-34b/34c are decreased in several affected brain regions in PD and incidental Lewy body disease.	NO
hsa-mir-34c	21558425	This miRNA was downregulated in brain areas with variable neuropathological affectation at clinical (motor) stages (Braak stages 4 and 5) of the disease,including the amygdala, frontal cortex, substantia nigra and cerebellum. This miRNA modulate mitochondrial function.	NO
hsa-mir-34c	22245218	miR-133b is deficient in the PD midbrain as well as in mouse models, and miR-34b/34c are decreased in several affected brain regions in PD and incidental Lewy body disease.	NO
hsa-mir-374a	22003392	miR-374a: differentially expressed in PBMCs (peripheral blood mononuclear cells) of PD patients and controls.	NO
hsa-mir-374b	22003392	miR-374b: differentially expressed in PBMCs (peripheral blood mononuclear cells) of PD patients and controls.	NO
hsa-mir-376a	28260060	Bioinformatics analysis on the differentiation of bone mesenchymal stem cells into osteoblasts and adipocytes.	NO
hsa-mir-376b	30359694	all three FTY720s increased miR376b-3p, while FTY720-C2 also increased miR-128-3p, miR-146b-5p, miR-7a-5p, and miR-9-5p, and FTY720-Mitoxy also increased miR-30d-5p	NO
hsa-mir-382	28260060	Bioinformatics analysis on the differentiation of bone mesenchymal stem cells into osteoblasts and adipocytes.	NO
hsa-mir-409	26497684	Altered microRNA profiles in cerebrospinal fluid exosome in Parkinson disease and Alzheimer disease.	NO
hsa-mir-4271	27217159	hsa-miR-4271 was downregulated, which could influence EFNA3 translation	NO
hsa-mir-433	26070653	Variation in the miRNA-433 binding site of FGF20 is a risk factor for Parkinson's disease in Iranian population.	NO
hsa-mir-433	28986288	Linking down-regulation of miRNA-7 and miRNA-433 with α-synuclein overexpression and risk of idiopathic Parkinson's disease.	NO
hsa-mir-433	18252210	Variation in the miRNA-433 binding site of FGF20 confers risk for Parkinson disease by overexpression of alpha-synuclein.	NO
hsa-mir-449a	29935433	We identified differential expression of 10 miRNA of which 5 were upregulated in PD (miR-9-5p, miR-135a-5p, miR-135b-5p, miR-449a, and miR-449b-5p) and 5 downregulated (miR-141-3p, miR-199a-5p, miR-299-5p, miR-518e-3p, and miR-519a-3p)	NO
hsa-mir-449b	29935433	We identified differential expression of 10 miRNA of which 5 were upregulated in PD (miR-9-5p, miR-135a-5p, miR-135b-5p, miR-449a, and miR-449b-5p) and 5 downregulated (miR-141-3p, miR-199a-5p, miR-299-5p, miR-518e-3p, and miR-519a-3p)	NO
hsa-mir-4697	27653855	SIPA1L2, MIR4697, GCH1 and VPS13C loci and risk of Parkinson's diseases in Iranian population: A case-control study.	NO
hsa-mir-495	28260060	Bioinformatics analysis on the differentiation of bone mesenchymal stem cells into osteoblasts and adipocytes.	NO
hsa-mir-518e	29935433	We identified differential expression of 10 miRNA of which 5 were upregulated in PD (miR-9-5p, miR-135a-5p, miR-135b-5p, miR-449a, and miR-449b-5p) and 5 downregulated (miR-141-3p, miR-199a-5p, miR-299-5p, miR-518e-3p, and miR-519a-3p)	NO
hsa-mir-519a	29935433	We identified differential expression of 10 miRNA of which 5 were upregulated in PD (miR-9-5p, miR-135a-5p, miR-135b-5p, miR-449a, and miR-449b-5p) and 5 downregulated (miR-141-3p, miR-199a-5p, miR-299-5p, miR-518e-3p, and miR-519a-3p)	NO
hsa-mir-543	28260060	Bioinformatics analysis on the differentiation of bone mesenchymal stem cells into osteoblasts and adipocytes.	NO
hsa-mir-7	30267378	Parkinsonian rats presented a significant increase in miR-26a and miR-34a, while miR-7 and Let7a were downregulated	NO
hsa-mir-7	27003614	The upregulation of miR-7 promoted cell viability and suppressed cell apoptosis in MPP(+)-treated SH-SY5Y cells.	YES
hsa-mir-7	28986288	Linking down-regulation of miRNA-7 and miRNA-433 with α-synuclein overexpression and risk of idiopathic Parkinson's disease.	NO
hsa-mir-7	25814668	microRNA-7, by down-regulating RelA,augments Glut3 expression, promotes glycolysis, and subsequently prevents MPP(+)-induced cell death. This protective effect of microRNA-7 could be exploited to correct the defects in oxidative phosphorylation in Parkinson disease.	NO
hsa-mir-7	27158385	The altered molecular expressions downstream of Bax and Sirt2 are also involved in miR-7 regulation of the MPP(+)-triggered neuronal apoptosis.	YES
hsa-mir-7	25465742	miRNAs are very sensitive to drug therapy and that the effects of therapy observed may be associated with changes in the levels of these miRNAs and their target genes in patients with Parkinson's disease.	NO
hsa-mir-7-1	23281385	MiR-7 variation is not associated with PD in Chinese patients	NO
hsa-mir-7-1	19628698	expression decreases; miR-7 down-regulates of alpha-expression decreases synuclein, protects cells against oxidative stress	NO
hsa-mir-7-2	23281385	MiR-7 variation is not associated with PD in Chinese patients	NO
hsa-mir-7-2	19628698	expression decreases; miR-7 down-regulates of alpha-expression decreases synuclein, protects cells against oxidative stress	NO
hsa-mir-7-3	23281385	MiR-7 variation is not associated with PD in Chinese patients	NO
hsa-mir-7-3	19628698	expression decreases; miR-7 down-regulates of alpha-expression decreases synuclein, protects cells against oxidative stress	NO
hsa-mir-7a	30359694	all three FTY720s increased miR376b-3p, while FTY720-C2 also increased miR-128-3p, miR-146b-5p, miR-7a-5p, and miR-9-5p, and FTY720-Mitoxy also increased miR-30d-5p	NO
hsa-mir-9	29631008	Differential expression of miR-34a, miR-141, and miR-9 in MPP+-treated differentiated PC12 cells as a model of Parkinson's disease.	NO
hsa-mir-9	29935433	We identified differential expression of 10 miRNA of which 5 were upregulated in PD (miR-9-5p, miR-135a-5p, miR-135b-5p, miR-449a, and miR-449b-5p) and 5 downregulated (miR-141-3p, miR-199a-5p, miR-299-5p, miR-518e-3p, and miR-519a-3p)	NO
hsa-mir-9	25465742	miRNAs are very sensitive to drug therapy and that the effects of therapy observed may be associated with changes in the levels of these miRNAs and their target genes in patients with Parkinson's disease.	NO
hsa-mir-9	30359694	all three FTY720s increased miR376b-3p, while FTY720-C2 also increased miR-128-3p, miR-146b-5p, miR-7a-5p, and miR-9-5p, and FTY720-Mitoxy also increased miR-30d-5p	NO

## Sheet: HD
Table S1c: List of miRNA from HMDD associated with PHD	Table S1b: List of miRNA from HMDD associated with PD	Table S1c: List of miRNA from HMDD associated with HD	Table S1b: List of miRNA from HMDD associated with PD	Table S1b: List of miRNA from HMDD associated with PD	Table S1b: List of miRNA from HMDD associated with PD	Table S1b: List of miRNA from HMDD associated with PD	Table S1b: List of miRNA from HMDD associated with PD	Table S1b: List of miRNA from HMDD associated with PD	Table S1b: List of miRNA from HMDD associated with PD	Table S1b: List of miRNA from HMDD associated with PD	Table S1b: List of miRNA from HMDD associated with PD	Table S1b: List of miRNA from HMDD associated with PD	Table S1b: List of miRNA from HMDD associated with PD	Table S1b: List of miRNA from HMDD associated with PD	Table S1b: List of miRNA from HMDD associated with PD	Table S1b: List of miRNA from HMDD associated with PD	Table S1b: List of miRNA from HMDD associated with PD	Table S1b: List of miRNA from HMDD associated with PD	Table S1b: List of miRNA from HMDD associated with PD	Table S1b: List of miRNA from HMDD associated with PD	Table S1b: List of miRNA from HMDD associated with PD	Table S1b: List of miRNA from HMDD associated with PD	Table S1b: List of miRNA from HMDD associated with PD	Table S1b: List of miRNA from HMDD associated with PD	Table S1b: List of miRNA from HMDD associated with PD	Table S1b: List of miRNA from HMDD associated with PD	Table S1b: List of miRNA from HMDD associated with PD	Table S1b: List of miRNA from HMDD associated with PD	Table S1b: List of miRNA from HMDD associated with PD	Table S1b: List of miRNA from HMDD associated with PD	Table S1b: List of miRNA from HMDD associated with PD	Table S1b: List of miRNA from HMDD associated with PD	Table S1b: List of miRNA from HMDD associated with PD	Table S1b: List of miRNA from HMDD associated with PD	Table S1b: List of miRNA from HMDD associated with PD	Table S1b: List of miRNA from HMDD associated with PD	Table S1b: List of miRNA from HMDD associated with PD	Table S1b: List of miRNA from HMDD associated with PD	Table S1b: List of miRNA from HMDD associated with PD	Table S1b: List of miRNA from HMDD associated with PD	Table S1b: List of miRNA from HMDD associated with PD	Table S1b: List of miRNA from HMDD associated with PD	Table S1b: List of miRNA from HMDD associated with PD	Table S1b: List of miRNA from HMDD associated with PD	Table S1b: List of miRNA from HMDD associated with PD	Table S1b: List of miRNA from HMDD associated with PD	Table S1b: List of miRNA from HMDD associated with PD	Table S1b: List of miRNA from HMDD associated with PD	Table S1b: List of miRNA from HMDD associated with PD
miRNA_name	PMID	Description	Causality
hsa-mir-10b	25889241	These results demonstrate that miRNA expression in cortical BA9 provides insight into striatal involvement and support a role for these miRNAs,particularly miR-10b-5p, in HD pathogenicity. The miRNAs identified in our studies of postmortem brain tissue may be detectable in peripheral fluids and thus warrant consideration as accessible biomarkers for disease stage, rate of progression, and other i…	NO
hsa-mir-125b-1	21887328	The authors conclude that (i) miR-125b and miR-150 target p53, which in turn regulates RelA/NFkB and miR-146a expressions; (ii) reduced miR-125b and miR-150 expressions, increased p53 level and decreased RelA/NFkB and miR-146a expressions originate from mutant HTT (iii) p53 directly or indirectly regulates the expression of miR-146a.	NO
hsa-mir-125b-1	22048026	Micro RNA -214,-150,-146a and-125b target Huntingtin gene.	YES
hsa-mir-125b-2	21887328	The authors conclude that (i) miR-125b and miR-150 target p53, which in turn regulates RelA/NFkB and miR-146a expressions; (ii) reduced miR-125b and miR-150 expressions, increased p53 level and decreased RelA/NFkB and miR-146a expressions originate from mutant HTT (iii) p53 directly or indirectly regulates the expression of miR-146a.	NO
hsa-mir-125b-2	22048026	Micro RNA -214,-150,-146a and-125b target Huntingtin gene.	YES
hsa-mir-128	30359470	hsa-miR-338-3p, hsa-miR-128-3p, hsa-miR-23a-3p and hsa-miR-24-3p are potential HD-biomarkers	NO
hsa-mir-128	24929669	Our studies found that miR-128a may play a critical role in HD and could be a viable candidate as a therapeutic or biomarker of the disease.	NO
hsa-mir-132	29858092	Supplemental Treatment for Huntington's Disease with miR-132 that Is Deficient in Huntington's Disease Brain.	NO
hsa-mir-137	23145961	We also identified several microRNAs (miRNAs) whose aberrant repression is directly mediated by REST, including miR-137, which has not previously been shown to be a direct REST target in mouse.	NO
hsa-mir-137	23965969	Regulation of huntingtin gene expression by miRNA-137, -214, -148a, and their respective isomiRs.	NO
hsa-mir-146a	21887328	The authors conclude that (i) miR-125b and miR-150 target p53, which in turn regulates RelA/NFkB and miR-146a expressions; (ii) reduced miR-125b and miR-150 expressions, increased p53 level and decreased RelA/NFkB and miR-146a expressions originate from mutant HTT (iii) p53 directly or indirectly regulates the expression of miR-146a.	NO
hsa-mir-146a	22048026	Micro RNA -214,-150,-146a and-125b target Huntingtin gene.	YES
hsa-mir-146a	26165466	This increase in the expressions of PCNA, CHEK1 and CCNA2 was found to be the result of decreased expressions of miR-432, miR-146a, and (miR-19a and miR-146a)	NO
hsa-mir-148a	23965969	Regulation of huntingtin gene expression by miRNA-137, -214, -148a, and their respective isomiRs.	NO
hsa-mir-150	21887328	The authors conclude that (i) miR-125b and miR-150 target p53, which in turn regulates RelA/NFkB and miR-146a expressions; (ii) reduced miR-125b and miR-150 expressions, increased p53 level and decreased RelA/NFkB and miR-146a expressions originate from mutant HTT (iii) p53 directly or indirectly regulates the expression of miR-146a.	NO
hsa-mir-150	22048026	Micro RNA -214,-150,-146a and-125b target Huntingtin gene.	YES
hsa-mir-196a	23810380	miR-196a ameliorates phenotypes of Huntington disease in cell, transgenic mouse, and induced pluripotent stem cell models.	NO
hsa-mir-196a	27631085	miR-196a Ameliorates Cytotoxicity and Cellular Phenotype in Transgenic Huntington's Disease Monkey Neural Cells.	NO
hsa-mir-19a	26165466	This increase in the expressions of PCNA, CHEK1 and CCNA2 was found to be the result of decreased expressions of miR-432, miR-146a, and (miR-19a and miR-146a)	NO
hsa-mir-200a	22906125	Altered expression of miR-200a and miR-200c may interrupt the production of proteins involved in neuronal plasticity and survival, and further investigation of the involvement of perturbed miRNA expression in HD pathogenesis is warranted, and may lead to reveal novel approaches for HD therapy.	NO
hsa-mir-200c	22906125	Altered expression of miR-200a and miR-200c may interrupt the production of proteins involved in neuronal plasticity and survival, and further investigation of the involvement of perturbed miRNA expression in HD pathogenesis is warranted, and may lead to reveal novel approaches for HD therapy.	NO
hsa-mir-214	23965969	Regulation of huntingtin gene expression by miRNA-137, -214, -148a, and their respective isomiRs.	NO
hsa-mir-214	22048026	Micro RNA -214,-150,-146a and-125b target Huntingtin gene.	YES
hsa-mir-214	26307536	In summary, we have shown that increased expression of miR-214 observed in HD cell model could target MFN2, altered mitochondrial morphology and deregulated cell cycle. Inhibition of miR-214 could be a possible target of intervention in HD pathogenesis.	YES
hsa-mir-22	23349832	MicroRNA-22 (miR-22) Overexpression Is Neuroprotective via General Anti-Apoptotic Effects and May also Target Specific Huntington's Disease-Related Mechanisms	YES
hsa-mir-23a	30359470	hsa-miR-338-3p, hsa-miR-128-3p, hsa-miR-23a-3p and hsa-miR-24-3p are potential HD-biomarkers	NO
hsa-mir-24	30359470	hsa-miR-338-3p, hsa-miR-128-3p, hsa-miR-23a-3p and hsa-miR-24-3p are potential HD-biomarkers	NO
hsa-mir-338	30359470	hsa-miR-338-3p, hsa-miR-128-3p, hsa-miR-23a-3p and hsa-miR-24-3p are potential HD-biomarkers	NO
hsa-mir-34a	29289683	Perturbations in the p53/miR-34a/SIRT1 pathway in the R6/2 Huntington's disease model	NO
hsa-mir-34b	21421997	Hsa-miR-34b is a plasma-stable microRNA that is elevated in pre-manifest Huntington's disease.	NO
[truncated: 5,000 more columns]

## Sheet: MS
Table S1d: List of miRNA from HMDD associated with MS	Table S1c: List of miRNA from HMDD associated with PHD	Table S1d: List of miRNA from HMDD associated with MS	Table S1c: List of miRNA from HMDD associated with PHD	Table S1c: List of miRNA from HMDD associated with PHD	Table S1c: List of miRNA from HMDD associated with PHD	Table S1c: List of miRNA from HMDD associated with PHD	Table S1c: List of miRNA from HMDD associated with PHD	Table S1c: List of miRNA from HMDD associated with PHD	Table S1c: List of miRNA from HMDD associated with PHD	Table S1c: List of miRNA from HMDD associated with PHD	Table S1c: List of miRNA from HMDD associated with PHD	Table S1c: List of miRNA from HMDD associated with PHD	Table S1c: List of miRNA from HMDD associated with PHD	Table S1c: List of miRNA from HMDD associated with PHD	Table S1c: List of miRNA from HMDD associated with PHD	Table S1c: List of miRNA from HMDD associated with PHD	Table S1c: List of miRNA from HMDD associated with PHD	Table S1c: List of miRNA from HMDD associated with PHD	Table S1c: List of miRNA from HMDD associated with PHD	Table S1c: List of miRNA from HMDD associated with PHD	Table S1c: List of miRNA from HMDD associated with PHD	Table S1c: List of miRNA from HMDD associated with PHD	Table S1c: List of miRNA from HMDD associated with PHD	Table S1c: List of miRNA from HMDD associated with PHD	Table S1c: List of miRNA from HMDD associated with PHD	Table S1c: List of miRNA from HMDD associated with PHD	Table S1c: List of miRNA from HMDD associated with PHD	Table S1c: List of miRNA from HMDD associated with PHD	Table S1c: List of miRNA from HMDD associated with PHD	Table S1c: List of miRNA from HMDD associated with PHD	Table S1c: List of miRNA from HMDD associated with PHD	Table S1c: List of miRNA from HMDD associated with PHD	Table S1c: List of miRNA from HMDD associated with PHD	Table S1c: List of miRNA from HMDD associated with PHD	Table S1c: List of miRNA from HMDD associated with PHD	Table S1c: List of miRNA from HMDD associated with PHD	Table S1c: List of miRNA from HMDD associated with PHD	Table S1c: List of miRNA from HMDD associated with PHD	Table S1c: List of miRNA from HMDD associated with PHD	Table S1c: List of miRNA from HMDD associated with PHD	Table S1c: List of miRNA from HMDD associated with PHD	Table S1c: List of miRNA from HMDD associated with PHD	Table S1c: List of miRNA from HMDD associated with PHD	Table S1c: List of miRNA from HMDD associated with PHD	Table S1c: List of miRNA from HMDD associated with PHD	Table S1c: List of miRNA from HMDD associated with PHD	Table S1c: List of miRNA from HMDD associated with PHD	Table S1c: List of miRNA from HMDD associated with PHD	Table S1c: List of miRNA from HMDD associated with PHD
miRNA_name	PMID	Description	Causality
hsa-let-7a	25487315	some miRNA subsets may be potential biomarkers for MS activity.	NO
hsa-let-7g	22108567	deregulated	NO
hsa-mir-100	26943961	Dicer and microRNA expression in multiple sclerosis and response to interferon therapy.	NO
hsa-mir-106b	29194612	our data revealed that the expression of a number of microRNAs including miR-16, miR-17-92, miR-27, miR-29b, miR-126, miR-128, miR-132, miR-155, miR-326, miR-550, miR-15a, miR-19b, miR-106b, miR-320a, miR-363, miR-31, miR-150, and miR-340 is regulated by nanocurcumin	NO
hsa-mir-107	26943961	Dicer and microRNA expression in multiple sclerosis and response to interferon therapy.	NO
hsa-mir-122	28411393	Global exosome transcriptome profiling reveals biomarkers for multiple sclerosis.	NO
hsa-mir-122	19617918	The genes targeted by hsa-miR-96 are involved inimmunological pathways as Interleukin signaling and in other pathways as wnt signaling	NO
hsa-mir-126	29325906	The upregulation of miR-126-3p, miR-146b-5p, miR-155, miR-196a-5p, miR-21-5p, miR-223-3p, miR-326 and miR-379-5p in remission compared to relapse was observed	NO
hsa-mir-126	24598267	Our findings provided deeper insight into the mode of action of natalizumab, with possible implications for understanding both the effects of natalizumab on MS activity and its specific adverse event profile.	NO
hsa-mir-126	28358058	MiR-126 and miR-126* regulate shear-resistant firm leukocyte adhesion to human brain endothelium.	NO
hsa-mir-126	29194612	our data revealed that the expression of a number of microRNAs including miR-16, miR-17-92, miR-27, miR-29b, miR-126, miR-128, miR-132, miR-155, miR-326, miR-550, miR-15a, miR-19b, miR-106b, miR-320a, miR-363, miR-31, miR-150, and miR-340 is regulated by nanocurcumin	NO
hsa-mir-128	29527713	Evaluation of serum miR-191-5p, miR-24-3p, miR-128-3p, and miR-376c-3 in multiple sclerosis patients.	NO
hsa-mir-128	29194612	our data revealed that the expression of a number of microRNAs including miR-16, miR-17-92, miR-27, miR-29b, miR-126, miR-128, miR-132, miR-155, miR-326, miR-550, miR-15a, miR-19b, miR-106b, miR-320a, miR-363, miR-31, miR-150, and miR-340 is regulated by nanocurcumin	NO
hsa-mir-128-1	22088562	miR-128 and miR-27b were increased in naive and miR-340 in memory CD4(+) T cells from patients with multiple sclerosis, inhibiting Th2 cell development and favouring pro-inflammatory Th1 responses.	NO
hsa-mir-128-2	22088562	miR-128 and miR-27b were increased in naive and miR-340 in memory CD4(+) T cells from patients with multiple sclerosis, inhibiting Th2 cell development and favouring pro-inflammatory Th1 responses.	NO
hsa-mir-132	29194612	our data revealed that the expression of a number of microRNAs including miR-16, miR-17-92, miR-27, miR-29b, miR-126, miR-128, miR-132, miR-155, miR-326, miR-550, miR-15a, miR-19b, miR-106b, miR-320a, miR-363, miR-31, miR-150, and miR-340 is regulated by nanocurcumin	NO
hsa-mir-132	25136908	Over-expression of miR-132 in normal B cells significantly enhanced their production of lymphotoxin and tumor necrosis factor 伪. The over-expression of miR-132 also suppressed the miR-132 target, sirtuin-1.	YES
hsa-mir-140	30175165	5 miRNAs (hsa-miR-484, hsa-miR-140-5p, hsa-miR-320a, hsa-miR-486-5p, and hsa-miR-320c) showed a significant difference between patients with MS and healthy individuals	NO
hsa-mir-141	25938517	According to our results, miR-141 and miR-200a may be key miRNAs in progression of symptoms of MS through inducing differentiation of Th17 cells and inhibiting differentiation to Treg cells. Our data suggest that these miRNAs may probably inhibit negative regulators of Th17 cell differentiation, thus promoting its differentiation.	NO
hsa-mir-142	25486582	AHSCT normalizes microRNA and gene expression, thereby improving the immunoregulatory network. These mechanisms may be important for disease control in the early periods after AHSCT.	NO
hsa-mir-142	28100738	miR-142-3p Is a Key Regulator of IL-1β-Dependent Synaptopathy in Neuroinflammation.	NO
hsa-mir-145	23773985	RRMS patients in remission had altered expression of mirNAs. We validated mir-145 as a potential diagnostic biomarker for the diagnosis of MS in blood, plasma and serum.	NO
hsa-mir-145	29246612	miR-145, miR-223 and miR-326 expression profile is a promising diagnostic biomarker for MS and NPSLE, but not for NMOSD	NO
hsa-mir-145	27752929	miR-145 and miR20a-5p Potentially Mediate Pleiotropic Effects of Interferon-Beta Through Mitogen-Activated Protein Kinase Signaling Pathway in Multiple Sclerosis Patients.	NO
hsa-mir-145	26943961	Dicer and microRNA expression in multiple sclerosis and response to interferon therapy.	NO
hsa-mir-146a	21875645	In peripheral mononuclear cells, a statistically significant increased expression of miR-21, miR-146a and -b was observed in relapsing remitting (RR)MS patients as compared with controls.	NO
hsa-mir-146a	25591770	rs2910164 may play a role in MS susceptibility in females. The rs2910164 G>C variation may affect the expression of miR-146a and the release of proinflammatory cytokines.	NO
hsa-mir-146b	21875645	In peripheral mononuclear cells, a statistically significant increased expression of miR-21, miR-146a and -b was observed in relapsing remitting (RR)MS patients as compared with controls.	NO
hsa-mir-146b	29325906	The upregulation of miR-126-3p, miR-146b-5p, miR-155, miR-196a-5p, miR-21-5p, miR-223-3p, miR-326 and miR-379-5p in remission compared to relapse was observed	NO
hsa-mir-146b	26943961	Dicer and microRNA expression in multiple sclerosis and response to interferon therapy.	NO
hsa-mir-150	22108567	deregulated	NO
hsa-mir-150	29194612	our data revealed that the expression of a number of microRNAs including miR-16, miR-17-92, miR-27, miR-29b, miR-126, miR-128, miR-132, miR-155, miR-326, miR-550, miR-15a, miR-19b, miR-106b, miR-320a, miR-363, miR-31, miR-150, and miR-340 is regulated by nanocurcumin	NO
hsa-mir-155	29325906	The upregulation of miR-126-3p, miR-146b-5p, miR-155, miR-196a-5p, miR-21-5p, miR-223-3p, miR-326 and miR-379-5p in remission compared to relapse was observed	NO
hsa-mir-155	21908875	Expression of three neurosteroid synthesis enzyme-specific micro-RNAs (miR-338, miR-155 and miR-491) showed a bias towards induction in patients with multiple sclerosis (P < 0.05).	NO
hsa-mir-155	25486582	AHSCT normalizes microRNA and gene expression, thereby improving the immunoregulatory network. These mechanisms may be important for disease control in the early periods after AHSCT.	NO
hsa-mir-155	29194612	our data revealed that the expression of a number of microRNAs including miR-16, miR-17-92, miR-27, miR-29b, miR-126, miR-128, miR-132, miR-155, miR-326, miR-550, miR-15a, miR-19b, miR-106b, miR-320a, miR-363, miR-31, miR-150, and miR-340 is regulated by nanocurcumin	NO
hsa-mir-155	23818336	Our results demonstrate that miR-155 regulates proinflammatory responses in both blood-derived and central nervous system (CNS)-resident myeloid cells, in addition to impacting subsequent adaptive immune responses.Differential miRNA expression may therefore provide insight into mechanisms responsible for distinct phenotypic and functional properties of myeloid cells,thus impacting their ability t…	YES
hsa-mir-155	21453702	Several miRNAs such as miR-155 or miR-326 are considerably overexpressed in active MS lesions versus controls	NO
hsa-mir-155	27310932	up-regulation of miR-155 (p value = 0.009) and miR-132 (p value = 0.04) in MS patients	NO
hsa-mir-15a	29194612	our data revealed that the expression of a number of microRNAs including miR-16, miR-17-92, miR-27, miR-29b, miR-126, miR-128, miR-132, miR-155, miR-326, miR-550, miR-15a, miR-19b, miR-106b, miR-320a, miR-363, miR-31, miR-150, and miR-340 is regulated by nanocurcumin	NO
hsa-mir-15a	22463747	miR-15a and 16-1 are downregulated in CD4(+) T cells of multiple sclerosis relapsing patients.	NO
hsa-mir-15b	24277735	Decreased circulating miRNA levels in patients with primary progressive multiple sclerosis.	NO
hsa-mir-15b	27725128	Effect of fingolimod treatment on circulating miR-15b, miR23a and miR-223 levels in patients with multiple sclerosis.	NO
hsa-mir-15b	28228555	MicroRNA-15b Suppresses Th17 Differentiation and Is Associated with Pathogenesis of Multiple Sclerosis by Targeting O-GlcNAc Transferase.	YES
hsa-mir-16	24898268	Further evidence indicated that DIM treatment significantly upregulated several miRNAs (miR-200c, miR-146a, miR-16, miR-93, and miR-22) in brain CD4(+) T cells during EAE while suppressing their associated target genes.	NO
hsa-mir-16	25486582	AHSCT normalizes microRNA and gene expression, thereby improving the immunoregulatory network. These mechanisms may be important for disease control in the early periods after AHSCT.	NO
hsa-mir-16	29194612	our data revealed that the expression of a number of microRNAs including miR-16, miR-17-92, miR-27, miR-29b, miR-126, miR-128, miR-132, miR-155, miR-326, miR-550, miR-15a, miR-19b, miR-106b, miR-320a, miR-363, miR-31, miR-150, and miR-340 is regulated by nanocurcumin	NO
hsa-mir-16-1	22463747	miR-15a and 16-1 are downregulated in CD4(+) T cells of multiple sclerosis relapsing patients.	NO
hsa-mir-17	24644282	T cell-specific miR-17-92 deficiency reduced TH17 differentiation and ameliorated experimental autoimmune encephalomyelitis (EAE) symptoms.	YES
hsa-mir-17	20201009	Specifically, miR-17-5p, which is involved in autoimmunity, is upregulated in CD4(+) cells from MS patients	NO
hsa-mir-17	24901013	Unraveling natalizumab effects on deregulated miR-17 expression in CD4+ T cells of patients with relapsing-remitting multiple sclerosis.	NO
hsa-mir-17	27512057	Here, we provide the first experimental evidence of JMRV miRNAs in vitro and demonstrate that one of these viral miRNAs can mimic the activity of the cellular miR-17/20/106 family.	NO
hsa-mir-17	29194612	our data revealed that the expression of a number of microRNAs including miR-16, miR-17-92, miR-27, miR-29b, miR-126, miR-128, miR-132, miR-155, miR-326, miR-550, miR-15a, miR-19b, miR-106b, miR-320a, miR-363, miR-31, miR-150, and miR-340 is regulated by nanocurcumin	NO
hsa-mir-17	20148420	Functional experiments with a synthetic inhibitor of miR-17 supported the link between miRNA expression and the altered target gene expression.	NO
hsa-mir-17	20711463	In all MS subtypes miR-17 and miR-20a were significantly under-expressed in MS, confirmed by RT-PCR.	NO
hsa-mir-18	29194612	our data revealed that the expression of a number of microRNAs including miR-16, miR-17-92, miR-27, miR-29b, miR-126, miR-128, miR-132, miR-155, miR-326, miR-550, miR-15a, miR-19b, miR-106b, miR-320a, miR-363, miR-31, miR-150, and miR-340 is regulated by nanocurcumin	NO
hsa-mir-191	29527713	Evaluation of serum miR-191-5p, miR-24-3p, miR-128-3p, and miR-376c-3 in multiple sclerosis patients.	NO
hsa-mir-196a	29325906	The upregulation of miR-126-3p, miR-146b-5p, miR-155, miR-196a-5p, miR-21-5p, miR-223-3p, miR-326 and miR-379-5p in remission compared to relapse was observed	NO
hsa-mir-197	23895517	MicroRNA regulate immune pathways in T-cells in multiple sclerosis (MS).	NO
hsa-mir-199a	29551498	Analysis of the expression of mir-34a, mir-199a, mir-30c and mir-19a in peripheral blood CD4+T lymphocytes of relapsing-remitting multiple sclerosis patients.	NO
hsa-mir-19a	29551498	Analysis of the expression of mir-34a, mir-199a, mir-30c and mir-19a in peripheral blood CD4+T lymphocytes of relapsing-remitting multiple sclerosis patients.	NO
hsa-mir-19a	29194612	our data revealed that the expression of a number of microRNAs including miR-16, miR-17-92, miR-27, miR-29b, miR-126, miR-128, miR-132, miR-155, miR-326, miR-550, miR-15a, miR-19b, miR-106b, miR-320a, miR-363, miR-31, miR-150, and miR-340 is regulated by nanocurcumin	NO
hsa-mir-19b	29194612	our data revealed that the expression of a number of microRNAs including miR-16, miR-17-92, miR-27, miR-29b, miR-126, miR-128, miR-132, miR-155, miR-326, miR-550, miR-15a, miR-19b, miR-106b, miR-320a, miR-363, miR-31, miR-150, and miR-340 is regulated by nanocurcumin	NO
hsa-mir-19b-1	29194612	our data revealed that the expression of a number of microRNAs including miR-16, miR-17-92, miR-27, miR-29b, miR-126, miR-128, miR-132, miR-155, miR-326, miR-550, miR-15a, miR-19b, miR-106b, miR-320a, miR-363, miR-31, miR-150, and miR-340 is regulated by nanocurcumin	NO
hsa-mir-200a	25938517	According to our results, miR-141 and miR-200a may be key miRNAs in progression of symptoms of MS through inducing differentiation of Th17 cells and inhibiting differentiation to Treg cells. Our data suggest that these miRNAs may probably inhibit negative regulators of Th17 cell differentiation, thus promoting its differentiation.	NO
hsa-mir-20a	27752929	miR-145 and miR20a-5p Potentially Mediate Pleiotropic Effects of Interferon-Beta Through Mitogen-Activated Protein Kinase Signaling Pathway in Multiple Sclerosis Patients.	NO
hsa-mir-20a	29194612	our data revealed that the expression of a number of microRNAs including miR-16, miR-17-92, miR-27, miR-29b, miR-126, miR-128, miR-132, miR-155, miR-326, miR-550, miR-15a, miR-19b, miR-106b, miR-320a, miR-363, miR-31, miR-150, and miR-340 is regulated by nanocurcumin	NO
hsa-mir-20a	20711463	In all MS subtypes miR-17 and miR-20a were significantly under-expressed in MS, confirmed by RT-PCR.	NO
hsa-mir-21	21875645	In peripheral mononuclear cells, a statistically significant increased expression of miR-21, miR-146a and -b was observed in relapsing remitting (RR)MS patients as compared with controls.	NO
hsa-mir-21	29325906	The upregulation of miR-126-3p, miR-146b-5p, miR-155, miR-196a-5p, miR-21-5p, miR-223-3p, miR-326 and miR-379-5p in remission compared to relapse was observed	NO
hsa-mir-21	28766461	Hypermethylation of MIR21 in CD4+ T cells from patients with relapsing-remitting multiple sclerosis associates with lower miRNA-21 levels and concomitant up-regulation of its target genes.	NO
hsa-mir-21	23506112	Though the exact roles of miR-21 in autoimmune diseases have not been fully elucidated, targeting miR-21 may serve as a promising therapy	NO
hsa-mir-214	26563334	Our data suggest that miR-27a may probably inhibit negative regulators of Th17 cell differentiation, thus promoting its differentiation while miR-214 has an adverse effect.	NO
hsa-mir-22	22231906	Six plasma miRNA (miR-614, miR-572, miR-648, miR-1826, miR-422a and miR-22) that were significantly up-regulated and one plasma miRNA (miR-1979) that was significantly down-regulated in MS individuals.	NO
hsa-mir-223	24277735	Decreased circulating miRNA levels in patients with primary progressive multiple sclerosis.	NO
hsa-mir-223	29246612	miR-145, miR-223 and miR-326 expression profile is a promising diagnostic biomarker for MS and NPSLE, but not for NMOSD	NO
hsa-mir-223	29325906	The upregulation of miR-126-3p, miR-146b-5p, miR-155, miR-196a-5p, miR-21-5p, miR-223-3p, miR-326 and miR-379-5p in remission compared to relapse was observed	NO
hsa-mir-223	27725128	Effect of fingolimod treatment on circulating miR-15b, miR23a and miR-223 levels in patients with multiple sclerosis.	NO
hsa-mir-223	27083389	miR223 promotes EAE, probably through enhancing DC activation and subsequently the differentiation of naive T cells toward Th1 and Th17 effector cells.	YES
hsa-mir-223	26305248	Variants of MicroRNA Genes: Gender-Specific Associations with Multiple Sclerosis Risk and Severity.	NO
hsa-mir-2278	24638856	Assessment of microRNA-related SNP effects in the 3' untranslated region of the IL22RA2 risk locus in multiple sclerosis.	NO
hsa-mir-23a	24277735	Decreased circulating miRNA levels in patients with primary progressive multiple sclerosis.	NO
hsa-mir-23a	27725128	Effect of fingolimod treatment on circulating miR-15b, miR23a and miR-223 levels in patients with multiple sclerosis.	NO
hsa-mir-24	29527713	Evaluation of serum miR-191-5p, miR-24-3p, miR-128-3p, and miR-376c-3 in multiple sclerosis patients.	NO
hsa-mir-26a	24792898	miR-326 and miR-26a, two potential markers for diagnosis of relapse and remission phases in patient with relapsing-remitting multiple sclerosis.	NO
hsa-mir-26a	27310932	down-regulation of miR-155 and miR-26a was seen in MS patients during and after natalizumab therapy.	NO
hsa-mir-27	29194612	our data revealed that the expression of a number of microRNAs including miR-16, miR-17-92, miR-27, miR-29b, miR-126, miR-128, miR-132, miR-155, miR-326, miR-550, miR-15a, miR-19b, miR-106b, miR-320a, miR-363, miR-31, miR-150, and miR-340 is regulated by nanocurcumin	NO
hsa-mir-27a	27606352	Comprehensive evaluation of serum microRNAs as biomarkers in multiple sclerosis.	NO
hsa-mir-27a	26563334	Our data suggest that miR-27a may probably inhibit negative regulators of Th17 cell differentiation, thus promoting its differentiation while miR-214 has an adverse effect.	NO
hsa-mir-27b	22088562	miR-128 and miR-27b were increased in naive and miR-340 in memory CD4(+) T cells from patients with multiple sclerosis, inhibiting Th2 cell development and favouring pro-inflammatory Th1 responses.	NO
hsa-mir-29a	22772450	miR-29ab Deficiency Identifies a Negative Feedback Loop Controlling Th1 Bias That Is Dysregulated in Multiple Sclerosis.	NO
hsa-mir-29b	29194612	our data revealed that the expression of a number of microRNAs including miR-16, miR-17-92, miR-27, miR-29b, miR-126, miR-128, miR-132, miR-155, miR-326, miR-550, miR-15a, miR-19b, miR-106b, miR-320a, miR-363, miR-31, miR-150, and miR-340 is regulated by nanocurcumin	NO
hsa-mir-29b-1	22772450	miR-29ab Deficiency Identifies a Negative Feedback Loop Controlling Th1 Bias That Is Dysregulated in Multiple Sclerosis.	NO
hsa-mir-29b-2	22772450	miR-29ab Deficiency Identifies a Negative Feedback Loop Controlling Th1 Bias That Is Dysregulated in Multiple Sclerosis.	NO
hsa-mir-29c	23946286	MicroRNA-29c in urinary exosome/microvesicle as a biomarker of renal fibrosis.	NO
hsa-mir-30a	27581464	Disulfiram and Diphenhydramine Hydrochloride Upregulate miR-30a to Suppress IL-17-Associated Autoimmune Inflammation.	NO
hsa-mir-30c	29551498	Analysis of the expression of mir-34a, mir-199a, mir-30c and mir-19a in peripheral blood CD4+T lymphocytes of relapsing-remitting multiple sclerosis patients.	NO
hsa-mir-31	29194612	our data revealed that the expression of a number of microRNAs including miR-16, miR-17-92, miR-27, miR-29b, miR-126, miR-128, miR-132, miR-155, miR-326, miR-550, miR-15a, miR-19b, miR-106b, miR-320a, miR-363, miR-31, miR-150, and miR-340 is regulated by nanocurcumin	NO
hsa-mir-320	24852919	Natalizumab modified the expression levels of three miRNAs after a 6-month treatment. We suggest miR-320, miR-320b and miR-629 as possible biomarkers for individual PML risk assessment.	NO
hsa-mir-320a	25468268	expression of miR-320a is decreased in B cells of MS patients and may contribute to increased blood-brain barrier permeability and neurological disability.	NO
hsa-mir-320a	29194612	our data revealed that the expression of a number of microRNAs including miR-16, miR-17-92, miR-27, miR-29b, miR-126, miR-128, miR-132, miR-155, miR-326, miR-550, miR-15a, miR-19b, miR-106b, miR-320a, miR-363, miR-31, miR-150, and miR-340 is regulated by nanocurcumin	NO
hsa-mir-320a	30175165	5 miRNAs (hsa-miR-484, hsa-miR-140-5p, hsa-miR-320a, hsa-miR-486-5p, and hsa-miR-320c) showed a significant difference between patients with MS and healthy individuals	NO
hsa-mir-320b	24852919	Natalizumab modified the expression levels of three miRNAs after a 6-month treatment. We suggest miR-320, miR-320b and miR-629 as possible biomarkers for individual PML risk assessment.	NO
hsa-mir-320c	30175165	5 miRNAs (hsa-miR-484, hsa-miR-140-5p, hsa-miR-320a, hsa-miR-486-5p, and hsa-miR-320c) showed a significant difference between patients with MS and healthy individuals	NO
hsa-mir-323	26943961	Dicer and microRNA expression in multiple sclerosis and response to interferon therapy.	NO
hsa-mir-326	21949733	Four miRNAs (miR-326, miR-155, miR-146a, miR-142-3p) were aberrantly expressed in peripheral blood mononuclear cells from RRMS (relapsing remitting multiple sclerosis) patients compared to healthy controls.	NO
hsa-mir-326	29246612	miR-145, miR-223 and miR-326 expression profile is a promising diagnostic biomarker for MS and NPSLE, but not for NMOSD	NO
hsa-mir-326	21151203	The expression of miRNA-326 in blood cells has been reported to increase during relapses.	NO
hsa-mir-326	29325906	The upregulation of miR-126-3p, miR-146b-5p, miR-155, miR-196a-5p, miR-21-5p, miR-223-3p, miR-326 and miR-379-5p in remission compared to relapse was observed	NO
hsa-mir-326	25642434	Our longitudinal analysis revealed that miR-18a, miR-20b, miR-29a, and miR-103 were upregulated and predominantly expressed by CD4(+) T cells, whereas miR-326 was downregulated upon natalizumab treatment.	NO
hsa-mir-326	19838199	miR-326 regulates TH-17 differentiation and is associated with the pathogenesis of multiple sclerosis	NO
hsa-mir-326	29043654	Evaluation of Selected MicroRNAs Expression in Remission Phase of Multiple Sclerosis and Their Potential Link to Cognition, Depression, and Disability.	NO
hsa-mir-326	29194612	our data revealed that the expression of a number of microRNAs including miR-16, miR-17-92, miR-27, miR-29b, miR-126, miR-128, miR-132, miR-155, miR-326, miR-550, miR-15a, miR-19b, miR-106b, miR-320a, miR-363, miR-31, miR-150, and miR-340 is regulated by nanocurcumin	NO
hsa-mir-326	29181619	MicroRNA-326 contributes to autoimmune thyroiditis by targeting the Ets-1 protein	YES
hsa-mir-326	24792898	miR-326 and miR-26a, two potential markers for diagnosis of relapse and remission phases in patient with relapsing-remitting multiple sclerosis.	NO
hsa-mir-326	21453702	Several miRNAs such as miR-155 or miR-326 are considerably overexpressed in active MS lesions versus controls	NO
hsa-mir-326	24936144	For instance, miR-21, miR-142-3p, miR-146a, miR-146b, miR-155 and miR-326 were up-regulated in both peripheral blood mononuclear cells (PBMCs) and brain white matter lesions from MS patients and mouse model as well.	NO
hsa-mir-338	21908875	Expression of three neurosteroid synthesis enzyme-specific micro-RNAs (miR-338, miR-155 and miR-491) showed a bias towards induction in patients with multiple sclerosis (P < 0.05).	NO
hsa-mir-340	29194612	our data revealed that the expression of a number of microRNAs including miR-16, miR-17-92, miR-27, miR-29b, miR-126, miR-128, miR-132, miR-155, miR-326, miR-550, miR-15a, miR-19b, miR-106b, miR-320a, miR-363, miR-31, miR-150, and miR-340 is regulated by nanocurcumin	NO
hsa-mir-34a	29551498	Analysis of the expression of mir-34a, mir-199a, mir-30c and mir-19a in peripheral blood CD4+T lymphocytes of relapsing-remitting multiple sclerosis patients.	NO
hsa-mir-3614	26943961	Dicer and microRNA expression in multiple sclerosis and response to interferon therapy.	NO
hsa-mir-363	29194612	our data revealed that the expression of a number of microRNAs including miR-16, miR-17-92, miR-27, miR-29b, miR-126, miR-128, miR-132, miR-155, miR-326, miR-550, miR-15a, miR-19b, miR-106b, miR-320a, miR-363, miR-31, miR-150, and miR-340 is regulated by nanocurcumin	NO
hsa-mir-369	26943961	Dicer and microRNA expression in multiple sclerosis and response to interferon therapy.	NO
hsa-mir-376c	29527713	Evaluation of serum miR-191-5p, miR-24-3p, miR-128-3p, and miR-376c-3 in multiple sclerosis patients.	NO
hsa-mir-379	29325906	The upregulation of miR-126-3p, miR-146b-5p, miR-155, miR-196a-5p, miR-21-5p, miR-223-3p, miR-326 and miR-379-5p in remission compared to relapse was observed	NO
hsa-mir-411	24638856	Assessment of microRNA-related SNP effects in the 3' untranslated region of the IL22RA2 risk locus in multiple sclerosis.	NO
hsa-mir-422a	22231906	Six plasma miRNA (miR-614, miR-572, miR-648, miR-1826, miR-422a and miR-22) that were significantly up-regulated and one plasma miRNA (miR-1979) that was significantly down-regulated in MS individuals.	NO
hsa-mir-448	28342869	MicroRNA-448 promotes multiple sclerosis development through induction of Th17 response through targeting protein tyrosine phosphatase non-receptor type 2 (PTPN2).	YES
hsa-mir-484	30175165	5 miRNAs (hsa-miR-484, hsa-miR-140-5p, hsa-miR-320a, hsa-miR-486-5p, and hsa-miR-320c) showed a significant difference between patients with MS and healthy individuals	NO
hsa-mir-486	30175165	5 miRNAs (hsa-miR-484, hsa-miR-140-5p, hsa-miR-320a, hsa-miR-486-5p, and hsa-miR-320c) showed a significant difference between patients with MS and healthy individuals	NO
hsa-mir-491	21908875	Expression of three neurosteroid synthesis enzyme-specific micro-RNAs (miR-338, miR-155 and miR-491) showed a bias towards induction in patients with multiple sclerosis (P < 0.05).	NO
hsa-mir-494	23895517	MicroRNA regulate immune pathways in T-cells in multiple sclerosis (MS).	NO
hsa-mir-494	26943961	Dicer and microRNA expression in multiple sclerosis and response to interferon therapy.	NO
hsa-mir-499a	26305248	Variants of MicroRNA Genes: Gender-Specific Associations with Multiple Sclerosis Risk and Severity.	NO
hsa-mir-548ac	25795118	Susceptibility variants in the CD58 gene locus point to a role of microRNA-548ac in the pathogenesis of multiple sclerosis.	NO
hsa-mir-550	29194612	our data revealed that the expression of a number of microRNAs including miR-16, miR-17-92, miR-27, miR-29b, miR-126, miR-128, miR-132, miR-155, miR-326, miR-550, miR-15a, miR-19b, miR-106b, miR-320a, miR-363, miR-31, miR-150, and miR-340 is regulated by nanocurcumin	NO
hsa-mir-572	25947625	Evaluation of miR-572 may serve as a non-invasive biomarker for remyelination.	NO
hsa-mir-572	22231906	Six plasma miRNA (miR-614, miR-572, miR-648, miR-1826, miR-422a and miR-22) that were significantly up-regulated and one plasma miRNA (miR-1979) that was significantly down-regulated in MS individuals.	NO
hsa-mir-599	19617918	relevant at the time of relapse	NO
hsa-mir-614	22231906	Six plasma miRNA (miR-614, miR-572, miR-648, miR-1826, miR-422a and miR-22) that were significantly up-regulated and one plasma miRNA (miR-1979) that was significantly down-regulated in MS individuals.	NO
hsa-mir-629	24852919	Natalizumab modified the expression levels of three miRNAs after a 6-month treatment. We suggest miR-320, miR-320b and miR-629 as possible biomarkers for individual PML risk assessment.	NO
hsa-mir-648	22231906	Six plasma miRNA (miR-614, miR-572, miR-648, miR-1826, miR-422a and miR-22) that were significantly up-regulated and one plasma miRNA (miR-1979) that was significantly down-regulated in MS individuals.	NO
hsa-mir-648a	25487315	some miRNA subsets may be potential biomarkers for MS activity.	NO
hsa-mir-874	26943961	Dicer and microRNA expression in multiple sclerosis and response to interferon therapy.	NO
hsa-mir-9	26943961	Dicer and microRNA expression in multiple sclerosis and response to interferon therapy.	NO
hsa-mir-92-1	29194612	our data revealed that the expression of a number of microRNAs including miR-16, miR-17-92, miR-27, miR-29b, miR-126, miR-128, miR-132, miR-155, miR-326, miR-550, miR-15a, miR-19b, miR-106b, miR-320a, miR-363, miR-31, miR-150, and miR-340 is regulated by nanocurcumin	NO
hsa-mir-92a	25487315	some miRNA subsets may be potential biomarkers for MS activity.	NO
hsa-mir-96	19617918	relevant at the time of relapse	NO
[truncated: 5,000 more columns]

## Sheet: ALS
Table S1e: List of miRNA from HMDD associated with ALS
miRNA_name	PMID	Description	Causality
hsa-let-7a	30210287	Results showed that 38 miRNAs were significantly downregulated in sALS	NO
hsa-let-7b	29670510	We observed significant aberrant dysregulation across our patient cohort for miR-124a and miR-638	NO
hsa-let-7d	30210287	Results showed that 38 miRNAs were significantly downregulated in sALS	NO
hsa-let-7f	30210287	Results showed that 38 miRNAs were significantly downregulated in sALS	NO
hsa-let-7g	30210287	Results showed that 38 miRNAs were significantly downregulated in sALS	NO
hsa-let-7i	30210287	Results showed that 38 miRNAs were significantly downregulated in sALS	NO
hsa-mir-103a	30210287	Results showed that 38 miRNAs were significantly downregulated in sALS	NO
hsa-mir-105	30385300	MiR-105 and miR-9 regulate the mRNA stability of neuronal intermediate filaments. Implications for the pathogenesis of amyotrophic lateral sclerosis (ALS).	NO
hsa-mir-106b	30210287	Results showed that 38 miRNAs were significantly downregulated in sALS	NO
hsa-mir-124	30233312	we observed enhanced retrograde transport of miR-124-Cy3	NO
hsa-mir-124a	29670510	We observed significant aberrant dysregulation across our patient cohort for miR-124a and miR-638 NO	NO
hsa-mir-125b	26794445	by restoring A20 levels
hsa-mir-125b	28090150	M1 and M2 Functional Imprinting of Primary Microglia: Role of P2X7 Activation and miR-125b.	NO
hsa-mir-125b	24336079	We identified upregulation of selected immune-enriched miRNAs
hsa-mir-128	30210287	Results showed that 38 miRNAs were significantly downregulated in sALS	NO
hsa-mir-129	27773796	MicroRNA expression profiles of multiple system atrophy from formalin-fixed paraffin-embedded samples.	NO
hsa-mir-130a	30210287	Results showed that 38 miRNAs were significantly downregulated in sALS	NO
hsa-mir-130b	30210287	Results showed that 38 miRNAs were significantly downregulated in sALS	NO
hsa-mir-132	27773796	MicroRNA expression profiles of multiple system atrophy from formalin-fixed paraffin-embedded samples.	NO
hsa-mir-136	29466830	Changes in 4 miRNAs (miR-136-3p
hsa-mir-141	25004804	Our results reveal a possible correlation between deregulation of this regulatory circuit and ALS pathogenesis
hsa-mir-144	30210287	Results showed that 38 miRNAs were significantly downregulated in sALS	NO
hsa-mir-146a	28612258	Downregulated Glia Interplay and Increased miRNA-155 as Promising Markers to Track ALS at an Early Stage.	NO
hsa-mir-146a	29995256	Data indicate that astrocytes in mSOD1 mice model acquire early phenotypic aberrancies and highlight downregulated miR-146a as a biomarker and drug target in ALS	NO
hsa-mir-146b	24336079	We identified upregulation of selected immune-enriched miRNAs
hsa-mir-148a	30210287	Results showed that 38 miRNAs were significantly downregulated in sALS	NO
hsa-mir-148b	30210287	Results showed that 38 miRNAs were significantly downregulated in sALS	NO
hsa-mir-151a	30210287	Results showed that 38 miRNAs were significantly downregulated in sALS	NO
hsa-mir-151b	30210287	Results showed that 38 miRNAs were significantly downregulated in sALS	NO
hsa-mir-155	28612258	Downregulated Glia Interplay and Increased miRNA-155 as Promising Markers to Track ALS at an Early Stage.	NO
hsa-mir-15a	30210287	Results showed that 38 miRNAs were significantly downregulated in sALS	NO
hsa-mir-15b	30210287	Results showed that 38 miRNAs were significantly downregulated in sALS	NO
hsa-mir-16	30210287	Results showed that 38 miRNAs were significantly downregulated in sALS	NO
hsa-mir-182	30128653	Memory Decline and Its Reversal in Aging and Neurodegeneration Involve miR-183/96/182 Biogenesis.	NO
hsa-mir-182	30210287	Results showed that 38 miRNAs were significantly downregulated in sALS	NO
hsa-mir-183	30128653	Memory Decline and Its Reversal in Aging and Neurodegeneration Involve miR-183/96/182 Biogenesis.	NO
hsa-mir-183	30210287	Results showed that 38 miRNAs were significantly downregulated in sALS	NO
hsa-mir-186	30210287	Results showed that 38 miRNAs were significantly downregulated in sALS	NO
hsa-mir-200a	25004804	Our results reveal a possible correlation between deregulation of this regulatory circuit and ALS pathogenesis
hsa-mir-206	24586506	MicroRNA-206: a potential circulating biomarker candidate for amyotrophic lateral sclerosis.	NO
hsa-mir-206	29670510	We observed significant aberrant dysregulation across our patient cohort for miR-124a and miR-638	NO
hsa-mir-206	24664281	in mutant mice lacking miR-206
hsa-mir-206	20007902	MicroRNA-206 delays ALS progression and promotes regeneration of neuromuscular synapses in mice	NO
hsa-mir-206	29486297	Muscle microRNA signatures as biomarkers of disease progression in amyotrophic lateral sclerosis.	NO
hsa-mir-2110	29466830	Changes in 4 miRNAs (miR-136-3p
hsa-mir-218	30007309	motor neuron-derived miR-218 may have a functional role in amyotrophic lateral sclerosis	NO
hsa-mir-22	30210287	Results showed that 38 miRNAs were significantly downregulated in sALS	NO
hsa-mir-221	30210287	Results showed that 38 miRNAs were significantly downregulated in sALS	NO
hsa-mir-223	30210287	Results showed that 38 miRNAs were significantly downregulated in sALS	NO
hsa-mir-223	30154826	Wide-Ranging Analysis of MicroRNA Profiles in Sporadic Amyotrophic Lateral Sclerosis Using Next-Generation Sequencing.	NO
hsa-mir-23a	30210287	Results showed that 38 miRNAs were significantly downregulated in sALS	NO
hsa-mir-26a	30210287	Results showed that 38 miRNAs were significantly downregulated in sALS	NO
hsa-mir-26b	30210287	Results showed that 38 miRNAs were significantly downregulated in sALS	NO
hsa-mir-27b	30210287	Results showed that 38 miRNAs were significantly downregulated in sALS	NO
hsa-mir-28	30210287	Results showed that 38 miRNAs were significantly downregulated in sALS	NO
hsa-mir-30b	29466830	Changes in 4 miRNAs (miR-136-3p
hsa-mir-30b	30210287	Results showed that 38 miRNAs were significantly downregulated in sALS	NO
hsa-mir-30c	30210287	Results showed that 38 miRNAs were significantly downregulated in sALS	NO
hsa-mir-331	29466830	Changes in 4 miRNAs (miR-136-3p
hsa-mir-336	30154826	Wide-Ranging Analysis of MicroRNA Profiles in Sporadic Amyotrophic Lateral Sclerosis Using Next-Generation Sequencing.	NO
hsa-mir-338	25130371	miR-338-3p is over-expressed in blood
hsa-mir-342	30210287	Results showed that 38 miRNAs were significantly downregulated in sALS	NO
hsa-mir-34a	29973608	miR-34a and miR504 appeared particularly relevant due to their involvement in the p53 pathway
hsa-mir-425	30210287	Results showed that 38 miRNAs were significantly downregulated in sALS	NO
hsa-mir-451a	30210287	Results showed that 38 miRNAs were significantly downregulated in sALS	NO
hsa-mir-496	29466830	Changes in 4 miRNAs (miR-136-3p
hsa-mir-504	29973608	miR-34a and miR504 appeared particularly relevant due to their involvement in the p53 pathway
hsa-mir-532	30210287	Results showed that 38 miRNAs were significantly downregulated in sALS	NO
hsa-mir-550a	30210287	Results showed that 38 miRNAs were significantly downregulated in sALS	NO
hsa-mir-584	30210287	Results showed that 38 miRNAs were significantly downregulated in sALS	NO
hsa-mir-638	29670510	We observed significant aberrant dysregulation across our patient cohort for miR-124a and miR-638	NO
hsa-mir-9	29670510	We observed significant aberrant dysregulation across our patient cohort for miR-124a and miR-638	NO
hsa-mir-9	30385300	MiR-105 and miR-9 regulate the mRNA stability of neuronal intermediate filaments. Implications for the pathogenesis of amyotrophic lateral sclerosis (ALS).	NO
hsa-mir-93	30210287	Results showed that 38 miRNAs were significantly downregulated in sALS	NO
hsa-mir-96	30128653	Memory Decline and Its Reversal in Aging and Neurodegeneration Involve miR-183/96/182 Biogenesis.	NO
