# Supplementary material for: Shared miRNA landscapes of COVID-19 and neurodegeneration confirm neuroinflammation as an important overlapping feature
Source: Front Mol Neurosci. 2023 Mar 17;16:1123955. doi: 10.3389/fnmol.2023.1123955 (PMC10064073; doi:10.3389/fnmol.2023.1123955)
Supplement: Supplementary file 3 [file Table_2.XLSX]

## Sheet: S2
Table S2: List of all miRNA-target interactions from miRTarbase
					Validation methods
ID	Species(miRNA)	Species(Target)	miRNA	Target	Reporter assay	Western blot	qPCR	Microarray	NGS	pSILAC	Other	CLIP-Seq	Sum	Number of paper
MIRT000002	hsa	hsa	hsa-miR-20a-5p	HIF1A	1	1	1	0	1	0	1	0	5	4
MIRT000006	hsa	hsa	hsa-miR-146a-5p	CXCR4	1	1	1	1	0	0	1	0	5	2
MIRT000019	hsa	hsa	hsa-miR-21-5p	RASGRP1	1	1	1	1	1	0	1	0	6	4
MIRT000020	hsa	hsa	hsa-miR-148a-3p	DNMT1	1	1	1	0	0	0	1	0	4	6
MIRT000046	hsa	hsa	hsa-miR-451a	MIF	1	1	1	1	0	0	1	0	5	4
MIRT000055	hsa	hsa	hsa-miR-375	PDK1	1	1	1	0	0	0	1	0	4	5
MIRT000074	hsa	hsa	hsa-miR-34a-5p	JAG1	1	1	1	1	0	0	1	0	5	3
MIRT000088	hsa	hsa	hsa-miR-31-5p	RHOA	1	1	1	0	0	0	1	0	4	4
MIRT000096	hsa	hsa	hsa-miR-29b-3p	HDAC4	1	1	1	0	0	0	1	0	4	4
MIRT000100	hsa	hsa	hsa-miR-29b-3p	COL1A1	1	1	1	1	0	0	1	0	5	7
MIRT000109	hsa	hsa	hsa-miR-26a-5p	HMGA2	1	1	1	0	0	0	1	0	4	5
MIRT000110	hsa	hsa	hsa-miR-26a-5p	HMGA1	1	1	1	0	0	0	0	0	3	5
MIRT000111	hsa	hsa	hsa-miR-26a-5p	CCNE2	1	1	1	0	0	0	1	0	4	2
MIRT000128	hsa	hsa	hsa-miR-223-3p	MEF2C	1	1	1	0	0	0	1	0	4	3
MIRT000129	hsa	hsa	hsa-miR-223-3p	STMN1	1	1	1	0	0	0	1	0	4	3
MIRT000130	hsa	hsa	hsa-miR-223-3p	LMO2	1	1	1	0	1	0	1	0	5	4
MIRT000159	hsa	hsa	hsa-miR-21-5p	BCL2	1	1	1	0	1	0	1	0	5	10
MIRT000178	hsa	hsa	hsa-miR-20a-5p	TCEAL1	1	1	1	1	0	0	1	0	5	2
MIRT000179	hsa	hsa	hsa-miR-20a-5p	CCND1	1	1	1	0	1	0	1	0	5	10
MIRT000180	hsa	hsa	hsa-miR-20a-5p	E2F1	1	1	1	1	1	0	1	0	6	7
MIRT000181	hsa	hsa	hsa-miR-20a-5p	BMPR2	1	1	1	0	1	0	1	0	5	2
MIRT000185	hsa	hsa	hsa-miR-206	MET	1	1	1	0	0	0	1	0	4	4
MIRT000196	hsa	hsa	hsa-miR-200c-3p	TUBB3	1	1	1	1	0	0	1	0	5	4
MIRT000197	hsa	hsa	hsa-miR-200c-3p	BMI1	1	1	1	1	0	0	1	0	5	4
MIRT000208	hsa	hsa	hsa-miR-199b-5p	HES1	1	1	1	0	0	0	1	0	4	2
MIRT000222	hsa	hsa	hsa-miR-195-5p	WEE1	1	1	1	1	1	0	1	0	6	5
MIRT000223	hsa	hsa	hsa-miR-195-5p	E2F3	1	1	1	0	1	0	1	0	5	3
MIRT000224	hsa	hsa	hsa-miR-195-5p	CDK6	1	1	1	0	1	0	1	0	5	3
MIRT000225	hsa	hsa	hsa-miR-195-5p	CCND1	1	1	1	0	1	0	1	0	5	7
MIRT000230	hsa	hsa	hsa-miR-18a-3p	KRAS	1	1	1	0	0	0	1	0	4	1
MIRT000263	hsa	hsa	hsa-miR-17-5p	YES1	1	1	1	0	0	0	1	0	4	2
MIRT000270	hsa	hsa	hsa-miR-16-5p	HMGA1	1	1	1	0	1	0	1	0	5	3
MIRT000276	hsa	hsa	hsa-miR-15b-5p	CCNE1	1	1	1	0	1	0	1	0	5	6
MIRT000280	hsa	hsa	hsa-miR-15a-5p	BMI1	1	1	1	1	0	0	1	0	5	3
MIRT000283	hsa	hsa	hsa-miR-15a-5p	MYB	1	1	1	1	0	0	1	0	5	3
MIRT000287	hsa	hsa	hsa-miR-155-5p	MEIS1	1	1	1	0	0	0	1	0	4	2
MIRT000289	hsa	hsa	hsa-miR-155-5p	TAB2	1	1	1	1	1	0	1	0	6	7
MIRT000305	hsa	hsa	hsa-miR-145-5p	BNIP3	1	1	1	1	0	0	1	0	5	2
MIRT000306	hsa	hsa	hsa-miR-145-5p	KLF5	1	1	1	0	0	0	1	0	4	3
MIRT000307	hsa	hsa	hsa-miR-145-5p	SOX2	1	1	1	0	0	0	1	0	4	3
MIRT000308	hsa	hsa	hsa-miR-145-5p	KLF4	1	1	1	0	0	0	1	0	4	6
MIRT000316	hsa	hsa	hsa-miR-141-3p	ZEB2	1	1	1	0	0	0	1	0	4	9
MIRT000317	hsa	hsa	hsa-miR-141-3p	ZEB1	1	1	1	0	0	0	1	0	4	8
MIRT000343	hsa	hsa	hsa-miR-126-3p	SPRED1	1	1	1	0	0	0	1	0	4	7
MIRT000344	hsa	hsa	hsa-miR-126-3p	PLK2	1	1	1	0	0	0	1	0	4	3
MIRT000364	hsa	hsa	hsa-miR-122-5p	IGF1R	1	1	1	0	0	0	1	0	4	3
MIRT000365	hsa	hsa	hsa-miR-122-5p	SRF	1	1	1	0	0	0	1	0	4	1
MIRT000382	hsa	hsa	hsa-miR-100-5p	PLK1	1	1	1	0	0	0	1	0	4	6
MIRT000426	hsa	hsa	hsa-miR-145-5p	MUC1	1	1	1	0	0	0	1	0	4	3
MIRT000442	hsa	hsa	hsa-miR-155-5p	MECP2	1	1	1	1	0	0	1	0	5	2
MIRT000445	hsa	hsa	hsa-miR-29b-3p	SP1	1	1	1	1	0	0	1	0	5	6
MIRT000449	hsa	hsa	hsa-miR-146a-5p	TLR2	1	1	1	0	0	0	1	0	4	1
MIRT000456	hsa	hsa	hsa-miR-155-5p	SOCS1	1	1	1	1	1	0	1	0	6	10
MIRT000457	hsa	hsa	hsa-miR-145-5p	MYO6	1	1	1	0	0	0	1	0	4	1
MIRT000461	hsa	hsa	hsa-miR-155-5p	MLH1	1	1	1	0	0	0	1	0	4	2
MIRT000462	hsa	hsa	hsa-miR-125b-5p	NKIRAS2	1	1	1	0	0	0	1	0	4	1
MIRT000463	hsa	hsa	hsa-let-7a-5p	NKIRAS2	1	1	1	0	0	0	1	0	4	1
MIRT000472	hsa	hsa	hsa-let-7g-5p	COL1A2	1	1	1	0	0	0	1	0	4	1
MIRT000475	hsa	hsa	hsa-let-7g-5p	MYC	1	1	1	0	0	0	1	0	4	3
MIRT000480	hsa	hsa	hsa-miR-193b-3p	CCND1	1	1	1	1	1	0	1	0	6	5
MIRT000493	hsa	hsa	hsa-miR-138-5p	ARHGEF3	1	1	1	0	0	0	1	0	4	1
MIRT000494	hsa	hsa	hsa-miR-138-5p	ROCK2	1	1	1	0	0	0	1	0	4	1
MIRT000495	hsa	hsa	hsa-miR-138-5p	RHOC	1	1	1	0	1	0	1	0	5	4
MIRT000499	hsa	hsa	hsa-miR-17-5p	PTEN	1	1	1	0	1	0	1	0	5	12
MIRT000500	hsa	hsa	hsa-miR-451a	CAB39	1	1	1	1	0	0	1	0	5	3
MIRT000526	hsa	hsa	hsa-miR-326	SMO	1	1	1	0	0	0	1	0	4	4
MIRT000535	hsa	hsa	hsa-miR-125b-5p	TP53	1	1	1	0	1	0	1	0	5	8
MIRT000575	hsa	hsa	hsa-miR-145-5p	CDKN1A	1	1	1	1	0	0	1	0	5	2
MIRT000581	hsa	hsa	hsa-miR-572	CDKN1A	1	1	1	0	0	0	1	0	4	1
MIRT000591	hsa	hsa	hsa-miR-363-3p	CDKN1A	1	1	1	0	0	0	1	0	4	1
MIRT000595	hsa	hsa	hsa-miR-28-5p	CDKN1A	1	1	1	0	0	0	1	0	4	1
MIRT000597	hsa	hsa	hsa-miR-20a-5p	CDKN1A	1	1	1	0	1	0	1	0	5	5
MIRT000600	hsa	hsa	hsa-miR-17-5p	CDKN1A	1	1	1	0	1	0	1	0	5	10
MIRT000601	hsa	hsa	hsa-miR-132-3p	CDKN1A	1	1	1	0	0	0	1	0	4	1
MIRT000607	hsa	hsa	hsa-miR-15b-5p	RECK	1	1	1	0	1	0	1	0	5	2
MIRT000626	hsa	hsa	hsa-miR-145-5p	STAT1	1	1	1	1	0	0	1	0	5	1
MIRT000627	hsa	hsa	hsa-miR-145-5p	YES1	1	1	1	1	0	0	1	0	5	3
MIRT000631	hsa	hsa	hsa-miR-155-5p	INPP5D	1	1	1	0	0	0	1	0	4	8
MIRT000663	hsa	hsa	hsa-miR-122-5p	RAC1	1	1	1	1	0	0	1	0	5	2
MIRT000665	hsa	hsa	hsa-miR-206	NOTCH3	1	1	1	0	0	0	1	0	4	3
MIRT000672	hsa	hsa	hsa-miR-21-5p	SPRY2	1	1	1	0	0	0	1	0	4	5
MIRT000682	hsa	hsa	hsa-miR-29a-3p	CDK6	1	1	1	0	1	0	1	0	5	6
MIRT000684	hsa	hsa	hsa-miR-29b-3p	CDK6	1	1	1	0	1	0	1	0	5	4
MIRT000695	hsa	hsa	hsa-miR-34a-5p	MYC	1	1	1	1	1	0	1	0	6	8
MIRT000700	hsa	hsa	hsa-miR-206	ESR1	1	1	1	1	0	0	1	0	5	4
MIRT000703	hsa	hsa	hsa-miR-18a-5p	ESR1	1	1	1	1	1	0	1	0	6	4
MIRT000708	hsa	hsa	hsa-let-7a-5p	ITGB3	1	1	1	0	0	0	1	0	4	1
MIRT000709	hsa	hsa	hsa-miR-196a-5p	ANXA1	1	1	1	0	0	0	1	0	4	2
MIRT000711	hsa	hsa	hsa-miR-146a-5p	TRAF6	1	1	1	1	1	1	1	0	7	17
MIRT000712	hsa	hsa	hsa-miR-146a-5p	IRAK1	1	1	1	1	0	0	1	0	5	20
MIRT000720	hsa	hsa	hsa-miR-34a-5p	MYB	1	1	1	0	0	0	1	0	4	3
MIRT000731	hsa	hsa	hsa-miR-145-5p	IRS1	1	1	1	0	0	0	1	0	4	9
MIRT000757	hsa	hsa	hsa-miR-34c-5p	MET	1	1	1	1	0	0	1	0	5	5
MIRT000759	hsa	hsa	hsa-miR-34a-5p	MET	1	1	1	0	0	0	1	0	4	14
MIRT000760	hsa	hsa	hsa-miR-34c-5p	E2F3	1	1	1	0	1	0	1	0	5	5
MIRT000763	hsa	hsa	hsa-miR-34a-5p	CDK4	1	1	1	1	0	0	1	0	5	7
MIRT000765	hsa	hsa	hsa-miR-34c-5p	CDK4	1	1	1	1	0	0	1	0	5	3
MIRT000815	hsa	hsa	hsa-miR-15a-5p	BCL2	1	1	1	1	1	0	1	0	6	13
MIRT000927	hsa	hsa	hsa-miR-29c-3p	COL3A1	1	1	1	0	0	0	1	0	4	3
MIRT000935	hsa	hsa	hsa-miR-150-5p	MYB	1	1	1	1	0	0	1	0	5	13
MIRT000939	hsa	hsa	hsa-miR-16-5p	CDK6	1	1	1	0	1	0	1	0	5	2
MIRT000940	hsa	hsa	hsa-miR-16-5p	CCND3	1	1	1	0	0	0	1	0	4	1
MIRT000945	hsa	hsa	hsa-miR-146a-5p	ROCK1	1	1	1	0	0	0	1	0	4	2
MIRT000954	hsa	hsa	hsa-miR-21-5p	TIMP3	1	1	1	1	0	0	1	0	5	6
MIRT000955	hsa	hsa	hsa-miR-148a-3p	DNMT3B	1	1	1	1	0	0	1	0	5	2
MIRT000958	hsa	hsa	hsa-miR-130a-3p	HOXA5	1	1	1	0	1	0	1	0	5	3
MIRT000960	hsa	hsa	hsa-miR-21-5p	SOX5	1	1	1	1	0	0	1	0	5	2
MIRT000961	hsa	hsa	hsa-miR-21-5p	MTAP	1	1	1	1	0	0	0	0	4	2
MIRT000967	hsa	hsa	hsa-miR-126-3p	TOM1	1	1	1	1	0	0	1	0	5	3
MIRT000969	hsa	hsa	hsa-miR-21-5p	RECK	1	1	1	1	0	0	1	0	5	11
MIRT000973	hsa	hsa	hsa-miR-155-5p	SMAD5	1	1	1	0	0	0	1	0	4	4
MIRT000974	hsa	hsa	hsa-miR-155-5p	HIVEP2	1	1	1	0	0	0	1	0	4	3
MIRT000975	hsa	hsa	hsa-miR-155-5p	ZNF652	1	1	1	1	0	0	1	0	5	4
MIRT000978	hsa	hsa	hsa-miR-15b-5p	BCL2	1	1	1	0	1	0	1	0	5	5
MIRT000980	hsa	hsa	hsa-miR-34a-5p	MYCN	1	1	1	0	0	0	1	0	4	9
MIRT001012	hsa	hsa	hsa-miR-34a-5p	CDK6	1	1	1	1	1	0	1	0	6	10
MIRT001013	hsa	hsa	hsa-miR-34a-5p	CCND1	1	1	1	0	1	0	1	0	5	6
MIRT001036	hsa	hsa	hsa-miR-200c-3p	ZEB2	1	1	1	1	0	0	1	0	5	18
MIRT001043	hsa	hsa	hsa-miR-155-5p	BACH1	1	1	1	1	1	0	1	0	6	8
MIRT001087	hsa	hsa	hsa-miR-96-5p	FOXO1	1	1	1	1	1	0	1	0	6	5
MIRT001088	hsa	hsa	hsa-miR-27a-3p	FOXO1	1	1	1	1	0	0	1	0	5	4
MIRT001095	hsa	hsa	hsa-miR-26a-5p	PTEN	1	1	1	0	0	0	1	0	4	7
MIRT001109	hsa	hsa	hsa-miR-223-3p	RHOB	1	1	1	0	0	0	1	0	4	4
MIRT001112	hsa	hsa	hsa-miR-199b-5p	SET	1	1	1	0	0	0	1	0	4	1
MIRT001126	hsa	hsa	hsa-miR-98-5p	E2F2	1	1	1	0	0	0	1	0	4	1
MIRT001140	hsa	hsa	hsa-miR-10a-5p	HOXA1	1	1	1	0	0	0	1	0	4	3
MIRT001158	hsa	hsa	hsa-miR-17-5p	PKD2	1	1	1	0	0	0	1	0	4	1
MIRT001161	hsa	hsa	hsa-miR-338-5p	LRP1	1	1	1	0	0	0	1	0	4	1
MIRT001180	hsa	hsa	hsa-miR-31-5p	FOXP3	1	1	1	0	0	0	1	0	4	2
MIRT001189	hsa	hsa	hsa-miR-21-5p	TGFBR2	1	1	1	1	0	0	1	0	5	6
MIRT001190	hsa	hsa	hsa-miR-21-5p	PTEN	1	1	1	1	0	0	1	0	5	60
MIRT001191	hsa	hsa	hsa-miR-21-5p	E2F1	1	1	1	0	0	0	1	0	4	2
MIRT001197	hsa	hsa	hsa-miR-125b-5p	VDR	1	1	1	0	0	0	1	0	4	2
MIRT001206	hsa	hsa	hsa-miR-17-5p	BCL2L11	1	1	1	0	1	0	1	0	5	13
MIRT001207	hsa	hsa	hsa-miR-155-5p	APC	1	1	1	0	0	0	1	0	4	4
MIRT001209	hsa	hsa	hsa-miR-494-3p	PTEN	1	1	1	1	0	0	1	0	5	2
MIRT001210	hsa	hsa	hsa-miR-27a-3p	PHB	1	1	1	0	1	0	1	0	5	4
MIRT001220	hsa	hsa	hsa-miR-21-5p	LRRFIP1	1	1	1	0	0	0	1	0	4	4
MIRT001225	hsa	hsa	hsa-miR-16-5p	CCND1	1	1	1	0	1	0	1	0	5	9
MIRT001226	hsa	hsa	hsa-miR-16-5p	CCNE1	1	1	1	1	1	0	1	0	6	11
MIRT001227	hsa	hsa	hsa-miR-15a-5p	CCND1	1	1	1	0	1	0	1	0	5	7
MIRT001228	hsa	hsa	hsa-miR-15a-5p	CCNE1	1	1	1	1	1	0	1	0	6	8
MIRT001229	hsa	hsa	hsa-let-7b-5p	CDC34	1	1	1	1	0	0	1	0	5	3
MIRT001468	hsa	hsa	hsa-miR-16-5p	FGF2	1	1	1	0	1	1	1	0	6	4
MIRT001478	hsa	hsa	hsa-miR-16-5p	ARL2	1	1	1	1	0	1	1	0	6	2
MIRT001500	hsa	hsa	hsa-miR-155-5p	SMAD1	1	1	1	0	0	1	1	0	5	2
MIRT001503	hsa	hsa	hsa-miR-155-5p	SDCBP	1	1	1	1	0	1	1	0	6	3
MIRT001532	hsa	hsa	hsa-miR-155-5p	MYO10	1	1	1	0	0	1	1	0	5	2
MIRT001558	hsa	hsa	hsa-miR-155-5p	CLDN1	1	1	1	1	0	1	1	0	6	2
MIRT001560	hsa	hsa	hsa-miR-155-5p	CEBPB	1	1	1	1	1	1	1	0	7	11
MIRT001621	hsa	hsa	hsa-let-7b-5p	IGF2BP1	1	1	1	0	1	1	1	0	6	4
MIRT001625	hsa	hsa	hsa-let-7b-5p	HMGA1	1	1	1	1	1	1	1	0	7	5
MIRT001749	hsa	hsa	hsa-miR-375	JAK2	1	1	1	0	0	0	0	0	3	4
MIRT001756	hsa	hsa	hsa-miR-34a-5p	E2F3	1	1	1	1	1	0	1	0	6	15
MIRT001757	hsa	hsa	hsa-miR-34a-5p	DLL1	1	1	1	0	0	0	1	0	4	4
MIRT001760	hsa	hsa	hsa-miR-30a-3p	CDK6	1	1	1	0	0	0	1	0	4	1
MIRT001761	hsa	hsa	hsa-miR-30a-3p	SLC7A6	1	1	1	0	0	0	1	0	4	1
MIRT001762	hsa	hsa	hsa-miR-30a-3p	TMEM2	1	1	1	0	0	0	1	0	4	1
MIRT001763	hsa	hsa	hsa-miR-30a-3p	THBS1	1	1	1	0	0	0	1	0	4	1
MIRT001764	hsa	hsa	hsa-miR-30a-3p	CYR61	1	1	1	0	0	0	1	0	4	1
MIRT001769	hsa	hsa	hsa-miR-27a-3p	ZBTB10	1	1	1	0	0	0	1	0	4	4
MIRT001771	hsa	hsa	hsa-miR-26a-5p	EZH2	1	1	1	1	0	0	1	0	5	11
MIRT001785	hsa	hsa	hsa-miR-20a-5p	TGFBR2	1	1	1	1	1	0	1	0	6	9
MIRT001800	hsa	hsa	hsa-miR-16-5p	BCL2	1	1	1	1	1	0	1	0	6	22
MIRT001853	hsa	hsa	hsa-let-7a-5p	NF2	1	1	1	1	0	0	1	0	5	2
MIRT001855	hsa	hsa	hsa-let-7a-5p	KRAS	1	1	1	1	0	0	1	0	5	4
MIRT001917	hsa	hsa	hsa-miR-145-5p	HOXA9	1	1	1	0	0	0	1	0	4	1
MIRT001918	hsa	hsa	hsa-miR-126-3p	HOXA9	1	1	1	0	0	0	1	0	4	1
MIRT001920	hsa	hsa	hsa-miR-146a-5p	BRCA1	1	1	1	1	1	0	1	0	6	3
MIRT001921	hsa	hsa	hsa-miR-29c-3p	TDG	1	1	1	0	1	0	1	0	5	4
MIRT001936	hsa	hsa	hsa-let-7a-5p	PRDM1	1	1	1	0	0	0	1	0	4	2
MIRT001961	hsa	hsa	hsa-miR-155-5p	RHOA	1	1	1	0	0	0	1	0	4	1
MIRT001969	hsa	hsa	hsa-miR-199a-3p	MET	1	1	1	1	0	0	1	0	5	3
MIRT001980	hsa	hsa	hsa-miR-21-5p	TPM1	1	1	1	1	0	0	1	0	5	9
MIRT002005	hsa	hsa	hsa-let-7d-5p	HMGA2	1	1	1	0	1	0	1	0	5	6
MIRT002006	hsa	hsa	hsa-miR-155-5p	AGTR1	1	1	1	0	0	0	1	0	4	8
MIRT002021	hsa	hsa	hsa-miR-10b-5p	HOXD10	1	1	1	0	0	0	1	0	4	12
MIRT002082	hsa	hsa	hsa-let-7b-5p	HMGA2	1	1	1	0	1	0	1	0	5	6
MIRT002090	hsa	hsa	hsa-miR-21-5p	NFIB	1	1	1	0	0	0	1	0	4	6
MIRT002097	hsa	hsa	hsa-let-7g-5p	HMGA2	1	1	1	0	1	0	1	0	5	6
MIRT002098	hsa	hsa	hsa-miR-34a-5p	SIRT1	1	1	1	0	0	0	1	0	4	18
MIRT002266	hsa	hsa	hsa-miR-196a-5p	HOXB8	1	1	1	0	1	0	1	0	5	7
MIRT002286	hsa	hsa	hsa-miR-200c-3p	ZEB1	1	1	1	1	1	0	1	0	6	31
MIRT002296	hsa	hsa	hsa-let-7b-5p	CDC25A	1	1	1	1	0	0	1	0	5	3
MIRT002298	hsa	hsa	hsa-miR-34a-5p	BCL2	1	1	1	1	0	0	1	0	5	19
MIRT002323	hsa	hsa	hsa-let-7a-5p	HMGA2	1	1	1	0	1	0	1	0	5	12
MIRT002340	hsa	hsa	hsa-miR-26a-5p	SMAD1	1	1	1	0	0	0	1	0	4	6
MIRT002394	hsa	hsa	hsa-miR-125b-5p	BAK1	1	1	1	0	0	0	1	0	4	6
MIRT002403	hsa	hsa	hsa-miR-27a-3p	SP1	1	1	1	0	1	0	1	0	5	4
MIRT002410	hsa	hsa	hsa-miR-21-5p	APAF1	1	1	1	1	0	0	1	0	5	3
MIRT002416	hsa	hsa	hsa-miR-21-5p	BTG2	1	1	1	1	1	0	1	0	6	7
MIRT002484	hsa	hsa	hsa-let-7b-5p	CCND1	1	1	1	1	1	0	1	0	6	4
MIRT002875	hsa	hsa	hsa-miR-34a-5p	NOTCH1	1	1	1	1	0	0	1	0	5	16
MIRT002876	hsa	hsa	hsa-miR-30a-5p	NOTCH1	1	1	1	1	0	0	1	0	5	2
MIRT002935	hsa	hsa	hsa-miR-17-5p	E2F1	1	1	1	0	1	0	1	0	5	7
MIRT002938	hsa	hsa	hsa-miR-125b-5p	ERBB3	1	1	1	0	0	0	1	0	4	6
MIRT002939	hsa	hsa	hsa-miR-125b-5p	ERBB2	1	1	1	1	0	0	1	0	5	6
MIRT002942	hsa	hsa	hsa-miR-196a-5p	HOXC8	1	1	1	0	1	0	1	0	5	12
MIRT002951	hsa	hsa	hsa-miR-141-3p	CLOCK	1	1	1	0	0	0	1	0	4	2
MIRT002958	hsa	hsa	hsa-miR-19a-3p	PTEN	1	1	1	0	1	0	1	0	5	10
MIRT002993	hsa	hsa	hsa-miR-126-3p	CRK	1	1	1	0	1	0	1	0	5	8
MIRT002999	hsa	hsa	hsa-miR-98-5p	HMGA2	1	1	1	1	1	0	1	0	6	6
MIRT003006	hsa	hsa	hsa-miR-122-5p	CCNG1	1	1	1	0	0	0	1	0	4	4
MIRT003007	hsa	hsa	hsa-miR-155-5p	TP53INP1	1	1	1	1	1	0	1	0	6	10
MIRT003014	hsa	hsa	hsa-miR-17-5p	BCL2	1	1	1	0	0	0	1	0	4	4
MIRT003021	hsa	hsa	hsa-miR-29a-3p	DNMT3A	1	1	1	1	0	0	1	0	5	4
MIRT003025	hsa	hsa	hsa-miR-29c-3p	DNMT3B	1	1	1	0	0	0	1	0	4	1
MIRT003026	hsa	hsa	hsa-miR-29b-3p	DNMT3B	1	1	1	0	0	0	1	0	4	7
MIRT003027	hsa	hsa	hsa-miR-29a-3p	DNMT3B	1	1	1	0	1	0	1	0	5	4
MIRT003028	hsa	hsa	hsa-miR-29c-3p	DNMT3A	1	1	1	1	0	0	1	0	5	5
MIRT003029	hsa	hsa	hsa-miR-29b-3p	DNMT3A	1	1	1	1	0	0	1	0	5	9
MIRT003050	hsa	hsa	hsa-let-7i-5p	TLR4	1	1	1	0	0	0	1	0	4	1
MIRT003054	hsa	hsa	hsa-miR-21-5p	PDCD4	1	1	1	1	1	0	1	0	6	54
MIRT003102	hsa	hsa	hsa-miR-122-5p	GALNT10	1	1	1	0	0	0	1	0	4	2
MIRT003105	hsa	hsa	hsa-miR-122-5p	SLC7A1	1	1	1	0	0	0	1	0	4	4
MIRT003152	hsa	hsa	hsa-let-7a-5p	HMGA1	1	1	1	0	1	0	1	0	5	5
MIRT003200	hsa	hsa	hsa-miR-29c-3p	CDK6	1	1	1	0	1	0	1	0	5	2
MIRT003209	hsa	hsa	hsa-miR-181c-5p	NOTCH2	1	1	1	0	0	0	1	0	4	1
MIRT003210	hsa	hsa	hsa-miR-181c-5p	KRAS	1	1	1	0	0	0	1	0	4	2
MIRT003211	hsa	hsa	hsa-miR-181c-5p	NOTCH4	1	1	1	0	0	0	1	0	4	1
MIRT003213	hsa	hsa	hsa-miR-26a-5p	RB1	1	1	1	1	0	0	1	0	5	2
MIRT003214	hsa	hsa	hsa-miR-19a-3p	ESR1	1	1	1	0	0	0	1	0	4	2
MIRT003216	hsa	hsa	hsa-miR-10b-5p	KLF4	1	1	1	0	0	0	1	0	4	4
MIRT003220	hsa	hsa	hsa-miR-29a-3p	COL4A2	1	1	1	0	0	0	1	0	4	4
MIRT003221	hsa	hsa	hsa-miR-29a-3p	COL4A1	1	1	1	0	1	0	1	0	5	5
MIRT003222	hsa	hsa	hsa-miR-150-5p	EGR2	1	1	1	1	0	0	1	0	5	2
MIRT003286	hsa	hsa	hsa-miR-29a-3p	MCL1	1	1	1	1	1	0	1	0	6	11
MIRT003287	hsa	hsa	hsa-miR-29b-3p	MCL1	1	1	1	1	1	0	1	0	6	16
MIRT003288	hsa	hsa	hsa-miR-29c-3p	MCL1	1	1	1	1	1	0	1	0	6	8
MIRT003289	hsa	hsa	hsa-miR-29c-3p	BCL2	1	1	1	0	0	0	1	0	4	2
MIRT003290	hsa	hsa	hsa-miR-29b-3p	BCL2	1	1	1	0	0	0	1	0	4	3
MIRT003291	hsa	hsa	hsa-miR-29a-3p	BCL2	1	1	1	0	0	0	1	0	4	2
MIRT003298	hsa	hsa	hsa-miR-183-5p	FOXO1	1	1	1	0	1	0	1	0	5	3
MIRT003317	hsa	hsa	hsa-miR-21-5p	RHOB	1	1	1	0	0	0	1	0	4	4
MIRT003356	hsa	hsa	hsa-miR-34a-5p	HNF4A	1	1	1	0	0	0	1	0	4	3
MIRT003369	hsa	hsa	hsa-miR-20a-5p	PTEN	1	1	1	0	1	0	1	0	5	3
MIRT003370	hsa	hsa	hsa-miR-18a-5p	PTEN	1	1	1	0	0	0	1	0	4	2
MIRT003371	hsa	hsa	hsa-miR-19b-3p	PTEN	1	1	1	0	1	0	1	0	5	6
MIRT003382	hsa	hsa	hsa-miR-20a-5p	APP	1	1	1	0	0	0	1	0	4	2
MIRT003388	hsa	hsa	hsa-miR-27b-3p	ST14	1	1	1	1	0	0	1	0	5	2
MIRT003414	hsa	hsa	hsa-miR-96-5p	CDKN1A	1	1	1	1	0	0	1	0	5	1
MIRT003419	hsa	hsa	hsa-miR-100-5p	FGFR3	1	1	1	1	0	0	1	0	5	4
MIRT003426	hsa	hsa	hsa-miR-19a-3p	CCND1	1	1	1	1	0	0	1	0	5	3
MIRT003427	hsa	hsa	hsa-miR-27b-3p	MMP13	1	1	1	0	0	0	1	0	4	1
MIRT003428	hsa	hsa	hsa-miR-126-3p	VEGFA	1	1	1	0	1	0	1	0	5	8
MIRT003484	hsa	hsa	hsa-miR-155-5p	IKBKE	1	1	1	0	0	0	1	0	4	6
MIRT003499	hsa	hsa	hsa-miR-181c-5p	BCL2	1	1	1	0	0	0	1	0	4	2
MIRT003543	hsa	hsa	hsa-miR-145-5p	FSCN1	1	1	1	1	0	0	1	0	5	8
MIRT003567	hsa	hsa	hsa-miR-21-5p	SERPINB5	1	1	1	1	0	0	1	0	5	8
MIRT003574	hsa	hsa	hsa-miR-98-5p	CASP3	1	1	1	0	0	0	0	0	3	2
MIRT003607	hsa	hsa	hsa-miR-29a-3p	SFRP2	1	1	1	0	0	0	1	0	4	1
MIRT003609	hsa	hsa	hsa-miR-29a-3p	DKK1	1	1	1	0	0	0	1	0	4	1
MIRT003661	hsa	hsa	hsa-miR-29b-3p	DNMT1	1	1	1	0	0	0	1	0	4	2
MIRT003741	hsa	hsa	hsa-miR-17-5p	RUNX1	1	1	1	0	0	0	1	0	4	1
MIRT003742	hsa	hsa	hsa-miR-20a-5p	RUNX1	1	1	1	0	0	0	1	0	4	1
MIRT003780	hsa	hsa	hsa-miR-19b-3p	ATXN1	1	1	1	0	1	0	1	0	5	3
MIRT003781	hsa	hsa	hsa-miR-19a-3p	ATXN1	1	1	1	0	1	0	1	0	5	4
MIRT003782	hsa	hsa	hsa-miR-130a-3p	ATXN1	1	1	1	0	0	0	1	0	4	1
MIRT003790	hsa	hsa	hsa-miR-199a-3p	CD44	1	1	1	0	0	0	1	0	4	1
MIRT003828	hsa	hsa	hsa-miR-199a-5p	IKBKB	1	1	1	0	0	0	1	0	4	1
MIRT003831	hsa	hsa	hsa-let-7g-5p	IGF2BP1	1	1	1	0	1	0	1	0	5	3
MIRT003835	hsa	hsa	hsa-let-7b-5p	CCND2	1	1	1	0	0	0	1	0	4	3
MIRT003837	hsa	hsa	hsa-miR-21-5p	BMPR2	1	1	1	1	0	0	1	0	5	6
MIRT003845	hsa	hsa	hsa-miR-125b-5p	LIN28A	1	1	1	0	0	0	1	0	4	6
MIRT003856	hsa	hsa	hsa-miR-23a-3p	POU4F2	1	1	1	0	0	0	1	0	4	2
MIRT003890	hsa	hsa	hsa-miR-16-5p	VEGFA	1	1	1	0	1	0	1	0	5	14
MIRT003894	hsa	hsa	hsa-miR-126-3p	PIK3R2	1	1	1	0	0	0	1	0	4	7
MIRT003896	hsa	hsa	hsa-miR-10a-5p	USF2	1	1	1	0	0	0	1	0	4	1
MIRT003913	hsa	hsa	hsa-miR-15b-5p	CCND1	1	1	1	0	1	0	1	0	5	3
MIRT003926	hsa	hsa	hsa-miR-132-3p	ARHGAP32	1	1	1	0	0	0	1	0	4	3
MIRT003959	hsa	hsa	hsa-miR-200c-3p	FN1	1	1	1	1	0	0	1	0	5	2
MIRT003970	hsa	hsa	hsa-miR-125b-5p	CBFB	1	1	1	1	0	0	1	0	5	3
MIRT003979	hsa	hsa	hsa-miR-34c-5p	BCL2	1	1	1	0	0	0	1	0	4	3
MIRT003991	hsa	hsa	hsa-miR-138-5p	TERT	1	1	1	0	0	0	1	0	4	1
MIRT004044	hsa	hsa	hsa-miR-29a-3p	PPM1D	1	1	1	1	0	0	1	0	5	1
MIRT004045	hsa	hsa	hsa-miR-34a-5p	YY1	1	1	1	0	0	0	1	0	4	3
MIRT004047	hsa	hsa	hsa-miR-584-5p	ROCK1	1	1	1	1	0	0	1	0	5	1
MIRT004103	hsa	hsa	hsa-miR-29a-3p	PIK3R1	1	1	1	0	0	0	1	0	4	2
MIRT004109	hsa	hsa	hsa-miR-34a-5p	MAGEA12	1	1	1	0	0	0	0	0	3	1
MIRT004110	hsa	hsa	hsa-miR-34a-5p	MAGEA6	1	1	1	0	0	0	1	0	4	1
MIRT004111	hsa	hsa	hsa-miR-34a-5p	MAGEA3	1	1	1	0	0	0	1	0	4	1
MIRT004112	hsa	hsa	hsa-miR-34a-5p	MAGEA2	1	1	1	0	0	0	1	0	4	1
MIRT004118	hsa	hsa	hsa-miR-483-3p	SMAD4	1	1	1	0	0	0	1	0	4	2
MIRT004244	hsa	hsa	hsa-miR-196a-5p	HOXB7	1	1	1	0	0	0	1	0	4	1
MIRT004275	hsa	hsa	hsa-miR-15a-5p	VEGFA	1	1	1	1	1	0	1	0	6	11
MIRT004281	hsa	hsa	hsa-miR-92a-3p	TP63	1	1	1	0	0	0	1	0	4	1
MIRT004282	hsa	hsa	hsa-miR-155-5p	SPI1	1	1	1	0	1	0	1	0	5	6
MIRT004285	hsa	hsa	hsa-miR-491-5p	BCL2L1	1	1	1	0	0	0	1	0	4	3
MIRT004290	hsa	hsa	hsa-miR-145-5p	MYC	1	1	1	1	0	0	1	0	5	5
MIRT004309	hsa	hsa	hsa-miR-19b-3p	ESR1	1	1	1	0	0	0	1	0	4	1
MIRT004321	hsa	hsa	hsa-let-7a-5p	UHRF2	1	1	1	0	0	0	1	0	4	1
MIRT004337	hsa	hsa	hsa-miR-19a-3p	SOCS1	1	1	1	0	1	0	1	0	5	7
MIRT004349	hsa	hsa	hsa-miR-183-5p	EZR	1	1	1	0	0	0	1	0	4	4
MIRT004355	hsa	hsa	hsa-miR-126-3p	IRS1	1	1	1	0	0	0	1	0	4	7
MIRT004357	hsa	hsa	hsa-miR-150-5p	P2RX7	1	1	1	0	1	0	1	0	5	3
MIRT004358	hsa	hsa	hsa-miR-130a-3p	MEOX2	1	1	1	0	0	0	1	0	4	2
MIRT004359	hsa	hsa	hsa-miR-17-5p	MAPK9	1	1	1	0	0	0	1	0	4	5
MIRT004364	hsa	hsa	hsa-miR-122-5p	BCL2L2	1	1	1	0	0	0	1	0	4	2
MIRT004402	hsa	hsa	hsa-miR-34c-5p	MYC	1	1	1	1	0	0	1	0	5	4
MIRT004403	hsa	hsa	hsa-miR-34a-5p	MDM4	1	1	1	1	1	0	1	0	6	4
MIRT004408	hsa	hsa	hsa-miR-125b-5p	CYP24A1	1	1	1	0	0	0	1	0	4	2
MIRT004411	hsa	hsa	hsa-miR-98-5p	TUSC2	1	1	1	0	0	0	1	0	4	3
MIRT004413	hsa	hsa	hsa-miR-193b-3p	PLAU	1	1	1	1	1	0	1	0	6	3
MIRT004419	hsa	hsa	hsa-miR-29b-3p	TET1	1	1	1	0	0	0	1	0	4	2
MIRT004420	hsa	hsa	hsa-miR-29a-3p	TET1	1	1	1	1	0	0	1	0	5	4
MIRT004440	hsa	hsa	hsa-miR-320a	MCL1	1	1	1	1	0	0	1	0	5	3
MIRT004459	hsa	hsa	hsa-miR-146a-5p	NFKB1	1	1	1	1	0	0	1	0	5	4
MIRT004471	hsa	hsa	hsa-let-7a-5p	HRAS	1	1	1	0	0	0	1	0	4	4
MIRT004483	hsa	hsa	hsa-miR-34a-5p	MAP2K1	1	1	1	0	0	0	1	0	4	1
MIRT004489	hsa	hsa	hsa-let-7g-5p	CDKN2A	1	1	1	0	0	0	1	0	4	1
MIRT004490	hsa	hsa	hsa-let-7g-5p	BCL2L1	1	1	1	0	0	0	1	0	4	1
MIRT004495	hsa	hsa	hsa-miR-155-5p	FOXO3	1	1	1	1	0	0	1	0	5	7
MIRT004496	hsa	hsa	hsa-miR-145-5p	FLI1	1	1	1	0	0	0	1	0	4	4
MIRT004500	hsa	hsa	hsa-miR-483-3p	BBC3	1	1	1	0	0	0	1	0	4	1
MIRT004504	hsa	hsa	hsa-miR-148a-3p	RPS6KA5	1	1	1	0	0	0	1	0	4	1
MIRT004505	hsa	hsa	hsa-let-7d-5p	SLC11A2	1	1	1	0	1	0	1	0	5	3
MIRT004510	hsa	hsa	hsa-miR-29b-3p	TCL1A	1	1	1	1	0	0	1	0	5	4
MIRT004522	hsa	hsa	hsa-miR-223-3p	NFIA	1	1	1	1	0	0	1	0	5	4
MIRT004529	hsa	hsa	hsa-miR-17-5p	FBXO31	1	1	1	0	1	0	1	0	5	3
MIRT004533	hsa	hsa	hsa-miR-125b-5p	PRDM1	1	1	1	1	0	0	1	0	5	3
MIRT004564	hsa	hsa	hsa-miR-29a-3p	KREMEN2	1	1	1	0	0	0	1	0	4	1
MIRT004580	hsa	hsa	hsa-miR-145-5p	DFFA	1	1	1	0	0	0	1	0	4	1
MIRT004587	hsa	hsa	hsa-miR-18a-5p	HIF1A	1	1	1	0	1	0	0	0	4	6
MIRT004588	hsa	hsa	hsa-miR-17-5p	HIF1A	1	1	1	1	1	0	0	0	5	4
MIRT004591	hsa	hsa	hsa-miR-17-5p	TGFBR2	1	1	1	1	1	0	1	0	6	8
MIRT004593	hsa	hsa	hsa-miR-19a-3p	TGFBR2	1	1	1	1	1	0	1	0	6	11
MIRT004643	hsa	hsa	hsa-miR-126-5p	SPRED1	1	1	1	1	0	0	0	0	4	2
MIRT004659	hsa	hsa	hsa-miR-26b-5p	PTGS2	1	1	1	0	0	0	1	0	4	3
MIRT004663	hsa	hsa	hsa-miR-193b-3p	MCL1	1	1	1	1	0	0	1	0	5	3
MIRT004671	hsa	hsa	hsa-miR-206	PAX3	1	1	1	0	1	0	1	0	5	3
MIRT004674	hsa	hsa	hsa-miR-199a-5p	DDR1	1	1	1	0	0	0	0	0	3	1
MIRT004676	hsa	hsa	hsa-miR-26a-5p	GSK3B	1	1	1	1	1	0	1	0	6	8
MIRT004707	hsa	hsa	hsa-miR-155-5p	RUNX2	1	1	1	0	0	0	1	0	4	1
MIRT004718	hsa	hsa	hsa-miR-196a-5p	BACH1	1	1	1	0	1	0	1	0	5	2
MIRT004719	hsa	hsa	hsa-miR-196a-5p	HMOX1	1	1	1	0	0	0	1	0	4	1
MIRT004730	hsa	hsa	hsa-miR-146a-5p	EGFR	1	1	1	0	0	0	1	0	4	7
MIRT004736	hsa	hsa	hsa-miR-18a-5p	SMAD4	1	1	1	1	0	0	1	0	5	1
MIRT004747	hsa	hsa	hsa-miR-326	MSH3	1	1	1	1	0	0	1	0	5	1
MIRT004762	hsa	hsa	hsa-miR-103a-3p	CCNE1	1	1	1	0	0	0	0	0	3	1
MIRT004764	hsa	hsa	hsa-miR-103a-3p	CDK2	1	1	1	0	0	0	0	0	3	1
MIRT004766	hsa	hsa	hsa-miR-103a-3p	CREB1	1	1	1	0	0	0	0	0	3	1
MIRT004780	hsa	hsa	hsa-miR-30a-3p	VEZT	1	1	1	0	0	0	1	0	4	1
MIRT004826	hsa	hsa	hsa-miR-27b-3p	CYP1B1	1	1	1	0	1	0	1	0	5	3
MIRT004879	hsa	hsa	hsa-miR-122-5p	ADAM10	1	1	1	0	0	0	1	0	4	1
MIRT004887	hsa	hsa	hsa-miR-146b-5p	MMP16	1	1	1	0	0	0	1	0	4	3
MIRT004904	hsa	hsa	hsa-miR-145-5p	POU5F1	1	1	1	0	0	0	0	0	3	8
MIRT004931	hsa	hsa	hsa-miR-145-5p	IGF1R	1	1	1	0	0	0	1	0	4	5
MIRT004932	hsa	hsa	hsa-miR-92a-3p	BMPR2	1	1	1	0	1	0	1	0	5	2
MIRT004933	hsa	hsa	hsa-miR-19b-3p	BMPR2	1	1	1	0	1	0	1	0	5	3
MIRT004934	hsa	hsa	hsa-miR-19a-3p	BMPR2	1	1	1	0	1	0	1	0	5	5
MIRT004935	hsa	hsa	hsa-miR-17-5p	BMPR2	1	1	1	0	1	0	1	0	5	4
MIRT004976	hsa	hsa	hsa-miR-31-5p	ITGA5	1	1	1	0	0	0	1	0	4	2
MIRT004978	hsa	hsa	hsa-miR-31-5p	MMP16	1	1	1	0	0	0	1	0	4	1
MIRT004979	hsa	hsa	hsa-miR-31-5p	RDX	1	1	1	0	0	0	1	0	4	2
MIRT004984	hsa	hsa	hsa-miR-31-5p	FZD3	1	1	1	0	0	0	1	0	4	1
MIRT004996	hsa	hsa	hsa-miR-125b-5p	TP53INP1	1	1	1	1	1	0	1	0	6	4
MIRT005023	hsa	hsa	hsa-miR-27b-3p	PPARG	1	1	1	0	0	0	1	0	4	4
MIRT005028	hsa	hsa	hsa-miR-17-3p	VIM	1	1	1	0	1	0	1	0	5	4
MIRT005029	hsa	hsa	hsa-miR-34a-5p	NOTCH2	1	1	1	1	0	0	1	0	5	2
MIRT005065	hsa	hsa	hsa-miR-196a-5p	CDKN1B	1	1	1	0	1	0	1	0	5	5
MIRT005068	hsa	hsa	hsa-miR-10b-5p	PPARA	1	1	1	0	0	0	1	0	4	1
MIRT005086	hsa	hsa	hsa-miR-16-5p	CAPRIN1	1	1	1	0	0	0	1	0	4	1
MIRT005090	hsa	hsa	hsa-miR-30c-5p	UBE2I	1	1	1	0	0	0	1	0	4	1
MIRT005104	hsa	hsa	hsa-miR-155-5p	ETS1	1	1	1	1	0	0	1	0	5	5
MIRT005241	hsa	hsa	hsa-let-7b-5p	IGF2BP2	1	1	1	0	0	1	1	0	5	2
MIRT005287	hsa	hsa	hsa-miR-17-5p	CCND1	1	1	1	0	1	0	1	0	5	10
MIRT005326	hsa	hsa	hsa-miR-98-5p	SOCS4	1	1	1	0	0	0	1	0	4	1
MIRT005327	hsa	hsa	hsa-miR-21-5p	DAXX	1	1	1	0	0	0	1	0	4	1
MIRT005329	hsa	hsa	hsa-miR-21-5p	TP63	1	1	1	0	0	0	1	0	4	2
MIRT005347	hsa	hsa	hsa-miR-103a-3p	DICER1	1	1	1	0	1	0	0	0	4	4
MIRT005360	hsa	hsa	hsa-miR-16-5p	PPM1D	1	1	1	0	0	0	1	0	4	1
MIRT005361	hsa	hsa	hsa-miR-18a-5p	HSF2	1	1	1	0	0	0	1	0	4	1
MIRT005362	hsa	hsa	hsa-miR-195-5p	BCL2	1	1	1	0	1	0	1	0	5	3
MIRT005370	hsa	hsa	hsa-miR-126-3p	SOX2	1	1	1	1	0	0	1	0	5	2
MIRT005394	hsa	hsa	hsa-miR-146b-5p	TRAF6	1	1	1	1	0	0	1	0	5	2
MIRT005395	hsa	hsa	hsa-miR-146b-5p	IRAK1	1	1	1	1	0	0	1	0	5	2
MIRT005408	hsa	hsa	hsa-miR-17-5p	NCOA3	1	1	1	0	1	0	1	0	5	5
MIRT005420	hsa	hsa	hsa-let-7a-5p	IL6	1	1	1	0	0	0	1	0	4	1
MIRT005429	hsa	hsa	hsa-miR-21-5p	MSH2	1	1	1	1	0	0	1	0	5	5
MIRT005430	hsa	hsa	hsa-miR-21-5p	MSH6	1	1	1	0	0	0	1	0	4	1
MIRT005450	hsa	hsa	hsa-miR-96-5p	FOXO3	1	1	1	0	0	0	1	0	4	1
MIRT005456	hsa	hsa	hsa-miR-31-5p	DMD	1	1	1	0	0	0	1	0	4	1
MIRT005458	hsa	hsa	hsa-miR-340-5p	MET	1	1	1	0	0	0	1	0	4	1
MIRT005461	hsa	hsa	hsa-miR-885-5p	CDK2	1	1	1	0	0	0	1	0	4	1
MIRT005462	hsa	hsa	hsa-miR-885-5p	MCM5	1	1	1	0	0	0	1	0	4	1
MIRT005463	hsa	hsa	hsa-miR-146a-5p	CD40LG	1	1	1	0	0	0	1	0	4	1
MIRT005477	hsa	hsa	hsa-let-7a-5p	E2F2	1	1	1	0	0	0	1	0	4	1
MIRT005478	hsa	hsa	hsa-let-7a-5p	CCND2	1	1	1	0	0	0	1	0	4	1
MIRT005479	hsa	hsa	hsa-miR-141-3p	EIF4E	1	1	1	0	0	0	1	0	4	1
MIRT005480	hsa	hsa	hsa-miR-34a-5p	CD44	1	1	1	0	0	0	1	0	4	3
MIRT005484	hsa	hsa	hsa-miR-155-5p	CYR61	1	1	1	1	0	0	1	0	5	3
MIRT005486	hsa	hsa	hsa-miR-29b-3p	GRN	1	1	1	0	0	0	1	0	4	1
MIRT005487	hsa	hsa	hsa-miR-138-5p	EID1	1	1	1	0	0	0	1	0	4	1
MIRT005503	hsa	hsa	hsa-miR-125b-5p	E2F3	1	1	1	0	0	0	1	0	4	2
MIRT005508	hsa	hsa	hsa-miR-26b-5p	EPHA2	1	1	1	0	0	0	1	0	4	2
MIRT005509	hsa	hsa	hsa-miR-10a-5p	MAP3K7	1	1	1	1	0	0	1	0	5	1
MIRT005510	hsa	hsa	hsa-miR-10a-5p	BTRC	1	1	1	1	0	0	1	0	5	1
MIRT005511	hsa	hsa	hsa-miR-27a-3p	SPRY2	1	1	1	1	1	0	1	0	6	3
MIRT005513	hsa	hsa	hsa-let-7b-5p	PRDM1	1	1	1	0	0	0	1	0	4	1
MIRT005514	hsa	hsa	hsa-let-7f-5p	PRDM1	1	1	1	0	0	0	1	0	4	2
MIRT005516	hsa	hsa	hsa-miR-193b-3p	ETS1	1	1	1	0	0	0	1	0	4	1
MIRT005520	hsa	hsa	hsa-miR-326	PKM	1	1	1	0	1	0	1	0	5	2
MIRT005528	hsa	hsa	hsa-miR-23a-3p	IL6R	1	1	1	1	0	0	1	0	5	1
MIRT005538	hsa	hsa	hsa-miR-126-3p	TWF1	1	1	1	1	0	0	1	0	5	1
MIRT005540	hsa	hsa	hsa-miR-126-3p	TWF2	1	1	1	1	0	0	0	0	4	1
MIRT005543	hsa	hsa	hsa-miR-375	ELAVL4	1	1	1	1	0	0	1	0	5	1
MIRT005547	hsa	hsa	hsa-miR-183-5p	PDCD4	1	1	1	0	0	0	1	0	4	4
MIRT005552	hsa	hsa	hsa-miR-15a-5p	CHUK	1	1	1	0	0	0	1	0	4	1
MIRT005553	hsa	hsa	hsa-miR-96-5p	KRAS	1	1	1	0	1	0	1	0	5	4
MIRT005554	hsa	hsa	hsa-miR-16-5p	CHUK	1	1	1	0	0	0	1	0	4	1
MIRT005555	hsa	hsa	hsa-miR-223-3p	CHUK	1	1	1	0	0	0	1	0	4	1
MIRT005567	hsa	hsa	hsa-miR-29b-3p	COL3A1	1	1	1	1	0	0	1	0	5	4
MIRT005568	hsa	hsa	hsa-miR-29b-3p	COL4A1	1	1	1	1	1	0	1	0	6	6
MIRT005570	hsa	hsa	hsa-miR-29b-3p	MMP2	1	1	1	1	0	0	1	0	5	8
MIRT005584	hsa	hsa	hsa-miR-29a-3p	LPL	1	1	1	0	0	0	1	0	4	1
MIRT005593	hsa	hsa	hsa-miR-200c-3p	PTPN13	1	1	1	0	0	0	1	0	4	1
MIRT005606	hsa	hsa	hsa-miR-34a-5p	MAP3K9	1	1	1	0	0	0	1	0	4	1
MIRT005656	hsa	hsa	hsa-miR-451a	ABCB1	1	1	1	0	0	0	1	0	4	1
MIRT005667	hsa	hsa	hsa-miR-29b-3p	ADAM12	1	1	1	1	0	0	1	0	5	3
MIRT005677	hsa	hsa	hsa-miR-98-5p	CCL5	1	1	1	0	0	0	0	0	3	2
MIRT005717	hsa	hsa	hsa-miR-21-5p	ISCU	1	1	1	0	0	0	0	0	3	1
MIRT005727	hsa	hsa	hsa-miR-126-3p	PTPN7	1	1	1	0	0	0	0	0	3	1
MIRT005728	hsa	hsa	hsa-miR-126-5p	PTPN7	1	1	1	0	0	0	0	0	3	1
MIRT005729	hsa	hsa	hsa-miR-126-3p	DNMT1	1	1	1	1	0	0	0	0	4	1
MIRT005751	hsa	hsa	hsa-miR-26a-5p	GDAP1	1	1	1	0	0	0	0	0	3	1
MIRT005753	hsa	hsa	hsa-miR-27b-3p	EDNRA	1	1	1	0	0	0	0	0	3	1
MIRT005754	hsa	hsa	hsa-miR-27b-3p	EYA4	1	1	1	0	0	0	0	0	3	1
MIRT005772	hsa	hsa	hsa-miR-21-5p	EIF4A2	1	1	1	1	0	0	0	0	4	1
MIRT005773	hsa	hsa	hsa-miR-21-5p	ANKRD46	1	1	1	1	0	0	0	0	4	1
MIRT005804	hsa	hsa	hsa-miR-125b-5p	LIN28B	1	1	1	0	0	0	0	0	3	1
MIRT005808	hsa	hsa	hsa-miR-155-3p	IRAK3	1	1	1	1	0	0	0	0	4	1
MIRT005809	hsa	hsa	hsa-miR-145-5p	ROBO2	1	1	1	0	0	0	0	0	3	1
MIRT005810	hsa	hsa	hsa-miR-145-5p	SRGAP1	1	1	1	1	0	0	0	0	4	2
MIRT005852	hsa	hsa	hsa-miR-17-5p	RBL2	1	1	1	1	0	0	0	0	4	2
MIRT005869	hsa	hsa	hsa-miR-144-3p	NOTCH1	1	1	1	1	0	0	0	0	4	2
MIRT005870	hsa	hsa	hsa-miR-183-5p	AKAP12	1	1	1	1	0	0	0	0	4	1
MIRT005871	hsa	hsa	hsa-miR-186-5p	AKAP12	1	1	1	1	1	0	0	0	5	2
MIRT005872	hsa	hsa	hsa-miR-155-5p	SMAD2	1	1	1	0	1	0	1	0	5	5
MIRT005873	hsa	hsa	hsa-miR-199a-5p	MAP3K11	1	1	1	0	0	0	0	0	3	2
MIRT005874	hsa	hsa	hsa-miR-31-5p	DKK1	1	1	1	1	0	0	0	0	4	1
MIRT005875	hsa	hsa	hsa-miR-31-5p	DACT3	1	1	1	1	0	0	0	0	4	1
MIRT005878	hsa	hsa	hsa-miR-145-5p	EIF4E	1	1	1	0	0	0	0	0	3	1
MIRT005879	hsa	hsa	hsa-miR-145-5p	CDK4	1	1	1	0	0	0	0	0	3	1
MIRT005884	hsa	hsa	hsa-miR-155-5p	MYB	1	1	1	1	0	0	0	0	4	3
MIRT005885	hsa	hsa	hsa-miR-155-5p	SKI	1	1	1	0	0	0	0	0	3	2
MIRT005898	hsa	hsa	hsa-miR-148a-3p	CCKBR	1	1	1	1	0	0	0	0	4	3
MIRT005913	hsa	hsa	hsa-miR-100-5p	ATM	1	1	1	0	0	0	0	0	3	1
MIRT005915	hsa	hsa	hsa-miR-125b-5p	BBC3	1	1	1	0	0	0	0	0	3	1
MIRT005920	hsa	hsa	hsa-miR-26a-5p	MTDH	1	1	1	0	1	0	0	0	4	3
MIRT005957	hsa	hsa	hsa-miR-130a-3p	PPARG	1	1	1	1	1	0	0	0	5	4
MIRT005958	hsa	hsa	hsa-miR-130b-3p	PPARG	1	1	1	0	0	0	0	0	3	3
MIRT005971	hsa	hsa	hsa-miR-30c-5p	SERPINE1	1	1	1	0	1	0	0	0	4	3
MIRT005974	hsa	hsa	hsa-miR-21-5p	CDK2AP1	1	1	1	0	0	0	0	0	3	1
MIRT006054	hsa	hsa	hsa-miR-29b-3p	HMGA2	1	1	1	0	0	0	0	0	3	1
MIRT006077	hsa	hsa	hsa-miR-195-5p	RAF1	1	1	1	0	0	0	0	0	3	2
MIRT006080	hsa	hsa	hsa-miR-195-5p	RUNX2	1	1	1	0	0	0	0	0	3	1
MIRT006102	hsa	hsa	hsa-miR-155-5p	RNF123	1	1	1	0	0	0	0	0	3	1
MIRT006103	hsa	hsa	hsa-miR-155-5p	CSF1R	1	1	1	0	0	0	1	0	4	3
MIRT006111	hsa	hsa	hsa-miR-29a-3p	SAPCD2	1	1	1	0	0	0	0	0	3	1
MIRT006112	hsa	hsa	hsa-miR-494-3p	CDK6	1	1	1	1	0	0	0	0	4	1
MIRT006113	hsa	hsa	hsa-miR-155-5p	SOX6	1	1	1	0	0	0	0	0	3	1
MIRT006115	hsa	hsa	hsa-miR-150-5p	MUC4	1	1	1	0	0	0	0	0	3	1
MIRT006116	hsa	hsa	hsa-miR-155-5p	CKAP5	1	1	1	0	0	0	1	0	4	2
MIRT006118	hsa	hsa	hsa-miR-18a-5p	ATM	1	1	1	0	1	0	0	0	4	7
MIRT006123	hsa	hsa	hsa-miR-122-5p	PRKRA	1	1	1	1	0	0	0	0	4	1
MIRT006127	hsa	hsa	hsa-miR-125b-5p	PPP1CA	1	1	1	1	0	0	0	0	4	3
MIRT006128	hsa	hsa	hsa-miR-125b-5p	PRKRA	1	1	1	0	0	0	0	0	3	1
MIRT006134	hsa	hsa	hsa-miR-491-5p	MMP9	1	1	1	1	0	0	0	0	4	3
MIRT006138	hsa	hsa	hsa-miR-199a-5p	HIF1A	1	1	1	0	0	0	0	0	3	4
MIRT006139	hsa	hsa	hsa-miR-708-5p	BMI1	1	1	1	1	0	0	0	0	4	1
MIRT006140	hsa	hsa	hsa-miR-708-5p	ZEB2	1	1	1	1	0	0	0	0	4	1
MIRT006141	hsa	hsa	hsa-miR-708-5p	BIRC5	1	1	1	1	0	0	0	0	4	1
MIRT006148	hsa	hsa	hsa-miR-92a-3p	BCL2L11	1	1	1	0	1	0	0	0	4	8
MIRT006152	hsa	hsa	hsa-let-7a-5p	EWSR1	1	1	1	1	0	0	0	0	4	1
MIRT006153	hsa	hsa	hsa-miR-483-5p	SRF	1	1	1	0	0	0	0	0	3	1
MIRT006154	hsa	hsa	hsa-miR-375	YAP1	1	1	1	1	0	0	1	0	5	5
MIRT006164	hsa	hsa	hsa-miR-200c-3p	RNF2	1	1	1	1	0	0	0	0	4	1
MIRT006175	hsa	hsa	hsa-miR-29a-3p	SPARC	1	1	1	1	1	0	1	0	6	6
MIRT006176	hsa	hsa	hsa-miR-15a-5p	CLCN3	1	1	1	1	0	0	0	0	4	1
MIRT006177	hsa	hsa	hsa-miR-15a-5p	CRKL	1	1	1	1	1	0	0	0	5	2
MIRT006178	hsa	hsa	hsa-miR-20a-5p	IRF2	1	1	1	1	0	0	0	0	4	1
MIRT006179	hsa	hsa	hsa-miR-19a-3p	KIT	1	1	1	1	0	0	0	0	4	1
MIRT006180	hsa	hsa	hsa-miR-20a-5p	KIT	1	1	1	1	0	0	0	0	4	1
MIRT006181	hsa	hsa	hsa-miR-15a-5p	MN1	1	1	1	1	0	0	0	0	4	1
MIRT006182	hsa	hsa	hsa-miR-29a-3p	SERPINB9	1	1	1	1	0	0	0	0	4	1
MIRT006207	hsa	hsa	hsa-miR-375	MTDH	1	1	1	1	0	0	0	0	4	3
MIRT006208	hsa	hsa	hsa-miR-155-5p	JUN	1	1	1	0	0	0	0	0	3	1
MIRT006209	hsa	hsa	hsa-miR-146a-5p	SMAD4	1	1	1	1	0	0	0	0	4	5
MIRT006212	hsa	hsa	hsa-miR-34a-5p	PDGFRA	1	1	1	1	0	0	0	0	4	4
MIRT006215	hsa	hsa	hsa-miR-145-5p	VEGFA	1	1	1	0	0	0	0	0	3	3
MIRT006217	hsa	hsa	hsa-miR-483-5p	MAPK3	1	1	1	1	0	0	0	0	4	1
MIRT006221	hsa	hsa	hsa-miR-27a-3p	APC	1	1	1	0	0	0	0	0	3	2
MIRT006237	hsa	hsa	hsa-miR-223-3p	FBXW7	1	1	1	1	0	0	0	0	4	4
MIRT006244	hsa	hsa	hsa-miR-223-3p	IGF1R	1	1	1	1	0	0	0	0	4	4
MIRT006288	hsa	hsa	hsa-miR-21-5p	PIAS3	1	1	1	0	0	0	0	0	3	2
MIRT006299	hsa	hsa	hsa-miR-138-5p	CCND3	1	1	1	0	0	0	0	0	3	4
MIRT006303	hsa	hsa	hsa-miR-30b-5p	CCNE2	1	1	1	0	0	0	0	0	3	2
MIRT006317	hsa	hsa	hsa-miR-145-5p	SERPINE1	1	1	1	0	0	0	0	0	3	2
MIRT006323	hsa	hsa	hsa-miR-21-5p	DUSP10	1	1	1	0	0	0	0	0	3	1
MIRT006324	hsa	hsa	hsa-miR-30b-5p	BCL6	1	1	1	0	0	0	0	0	3	1
MIRT006325	hsa	hsa	hsa-miR-30b-5p	SOCS1	1	1	1	0	1	0	0	0	4	4
MIRT006370	hsa	hsa	hsa-miR-142-3p	RAC1	1	1	1	0	1	0	0	0	4	3
MIRT006402	hsa	hsa	hsa-miR-28-5p	MPL	1	1	1	0	0	0	0	0	3	1
MIRT006421	hsa	hsa	hsa-miR-122-5p	WNT1	1	1	1	0	0	0	0	0	3	1
MIRT006422	hsa	hsa	hsa-miR-21-5p	PPARA	1	1	1	1	0	0	0	0	4	4
MIRT006428	hsa	hsa	hsa-miR-103a-3p	CAV1	1	1	1	1	0	0	0	0	4	2
MIRT006429	hsa	hsa	hsa-miR-100-5p	IGF1R	1	1	1	0	0	0	1	0	4	4
MIRT006430	hsa	hsa	hsa-miR-125b-5p	RPS6KA1	1	1	1	0	0	0	0	0	3	2
MIRT006431	hsa	hsa	hsa-miR-27a-3p	IGF1	1	1	1	0	0	0	0	0	3	1
MIRT006433	hsa	hsa	hsa-miR-200c-3p	MSN	1	1	1	0	0	0	0	0	3	1
MIRT006434	hsa	hsa	hsa-miR-200c-3p	NTRK2	1	1	1	0	0	0	0	0	3	2
MIRT006439	hsa	hsa	hsa-miR-155-5p	KDM3A	1	1	1	1	0	0	0	0	4	1
MIRT006443	hsa	hsa	hsa-miR-342-3p	DNMT1	1	1	1	0	0	0	0	0	3	1
MIRT006450	hsa	hsa	hsa-miR-126-3p	KRAS	1	1	1	1	0	0	0	0	4	1
MIRT006453	hsa	hsa	hsa-miR-199a-3p	FUT4	1	1	1	0	0	0	0	0	3	1
MIRT006455	hsa	hsa	hsa-miR-338-3p	SMO	1	1	1	0	0	0	0	0	3	3
MIRT006459	hsa	hsa	hsa-miR-34c-5p	NOTCH1	1	1	1	1	0	0	0	0	4	2
MIRT006472	hsa	hsa	hsa-miR-125b-5p	TNFAIP3	1	1	1	0	0	0	0	0	3	2
MIRT006488	hsa	hsa	hsa-miR-29b-3p	CDC42	1	1	1	0	0	0	1	0	4	2
MIRT006489	hsa	hsa	hsa-miR-29c-3p	CDC42	1	1	1	0	0	0	1	0	4	2
MIRT006490	hsa	hsa	hsa-miR-29a-3p	CDC42	1	1	1	0	0	0	1	0	4	3
MIRT006494	hsa	hsa	hsa-miR-145-5p	ITGB8	1	1	1	1	0	0	0	0	4	1
MIRT006495	hsa	hsa	hsa-miR-125b-5p	PIGF	1	1	1	0	0	0	0	0	3	1
MIRT006503	hsa	hsa	hsa-miR-132-3p	RB1	1	1	1	0	0	0	0	0	3	1
MIRT006509	hsa	hsa	hsa-miR-27b-3p	VDR	1	1	1	0	0	0	0	0	3	2
MIRT006515	hsa	hsa	hsa-miR-21-5p	ANP32A	1	1	1	0	0	0	0	0	3	1
MIRT006516	hsa	hsa	hsa-miR-21-5p	SMARCA4	1	1	1	0	0	0	0	0	3	1
MIRT006530	hsa	hsa	hsa-miR-146a-5p	TLR4	1	1	1	1	0	0	0	0	4	1
MIRT006533	hsa	hsa	hsa-miR-451a	RAB14	1	1	1	1	0	0	0	0	4	1
MIRT006534	hsa	hsa	hsa-miR-16-5p	ZYX	1	1	1	0	0	0	0	0	3	1
MIRT006542	hsa	hsa	hsa-miR-629-5p	HNF4A	1	1	1	1	0	0	0	0	4	1
MIRT006543	hsa	hsa	hsa-miR-126-3p	IGFBP2	1	1	1	1	0	0	0	0	4	1
MIRT006544	hsa	hsa	hsa-miR-126-3p	PITPNC1	1	1	1	1	0	0	0	0	4	1
MIRT006545	hsa	hsa	hsa-miR-126-3p	MERTK	1	1	1	1	0	0	0	0	4	1
MIRT006546	hsa	hsa	hsa-miR-34a-5p	FOSL1	1	1	1	0	0	0	0	0	3	2
MIRT006547	hsa	hsa	hsa-miR-27b-3p	CCNT1	1	1	1	1	0	0	0	0	4	1
MIRT006558	hsa	hsa	hsa-miR-126-3p	EGFL7	1	1	1	0	0	0	1	0	4	2
MIRT006560	hsa	hsa	hsa-miR-199a-3p	SMARCA2	1	1	1	0	0	0	0	0	3	1
MIRT006561	hsa	hsa	hsa-miR-199a-5p	SMARCA2	1	1	1	0	0	0	0	0	3	1
MIRT006563	hsa	hsa	hsa-miR-30a-5p	DTL	1	1	1	0	0	0	0	0	3	1
MIRT006567	hsa	hsa	hsa-miR-31-5p	SATB2	1	1	1	0	1	0	0	0	4	6
MIRT006646	hsa	hsa	hsa-miR-19a-3p	TLR2	1	1	1	0	0	0	0	0	3	1
MIRT006647	hsa	hsa	hsa-miR-19b-3p	TLR2	1	1	1	0	0	0	0	0	3	1
MIRT006654	hsa	hsa	hsa-miR-142-3p	ARNTL	1	1	1	1	1	0	0	0	5	5
MIRT006655	hsa	hsa	hsa-miR-199a-3p	CAV2	1	1	1	0	0	0	0	0	3	1
MIRT006659	hsa	hsa	hsa-miR-132-3p	HBEGF	1	1	1	1	0	0	0	0	4	3
MIRT006664	hsa	hsa	hsa-miR-34a-5p	AXL	1	1	1	0	0	0	1	0	4	2
MIRT006672	hsa	hsa	hsa-miR-200c-3p	XIAP	1	1	1	0	0	0	0	0	3	1
MIRT006673	hsa	hsa	hsa-miR-200c-3p	BCL2	1	1	1	0	0	0	0	0	3	1
MIRT006678	hsa	hsa	hsa-miR-125b-5p	FGFR2	1	1	1	0	0	0	0	0	3	1
MIRT006679	hsa	hsa	hsa-miR-126-3p	SLC7A5	1	1	1	0	1	0	0	0	4	3
MIRT006682	hsa	hsa	hsa-miR-223-3p	ARTN	1	1	1	0	0	0	0	0	3	1
MIRT006689	hsa	hsa	hsa-miR-17-5p	RND3	1	1	1	0	0	0	0	0	3	1
MIRT006698	hsa	hsa	hsa-miR-499a-5p	FOXO4	1	1	1	0	0	0	0	0	3	1
MIRT006699	hsa	hsa	hsa-miR-499a-5p	PDCD4	1	1	1	0	0	0	0	0	3	1
MIRT006709	hsa	hsa	hsa-miR-141-3p	PPARA	1	1	1	0	0	0	0	0	3	1
MIRT006723	hsa	hsa	hsa-miR-100-5p	BMPR2	1	1	1	0	0	0	0	0	3	1
MIRT006724	hsa	hsa	hsa-miR-376a-3p	PIK3R1	1	1	1	0	0	0	0	0	3	1
MIRT006730	hsa	hsa	hsa-miR-141-3p	YWHAG	1	1	1	0	0	0	0	0	3	1
MIRT006733	hsa	hsa	hsa-miR-223-3p	FOXO1	1	1	1	0	0	0	0	0	3	2
MIRT006747	hsa	hsa	hsa-miR-145-5p	SWAP70	1	1	1	1	0	0	0	0	4	2
MIRT006760	hsa	hsa	hsa-miR-30a-5p	SNAI1	1	1	1	1	0	0	0	0	4	4
MIRT006761	hsa	hsa	hsa-miR-30b-5p	SNAI1	1	1	1	0	0	0	0	0	3	1
MIRT006762	hsa	hsa	hsa-miR-30c-5p	SNAI1	1	1	1	0	0	0	0	0	3	2
MIRT006765	hsa	hsa	hsa-miR-100-5p	CTDSPL	1	1	1	0	0	0	0	0	3	1
MIRT006775	hsa	hsa	hsa-miR-375	SP1	1	1	1	0	0	0	0	0	3	3
MIRT006779	hsa	hsa	hsa-miR-96-5p	REV1	1	1	1	0	0	0	0	0	3	1
MIRT006780	hsa	hsa	hsa-miR-96-5p	RAD51	1	1	1	0	0	0	0	0	3	1
MIRT006787	hsa	hsa	hsa-miR-19a-3p	TNF	1	1	1	0	0	0	0	0	3	2
MIRT006794	hsa	hsa	hsa-miR-16-5p	KDR	1	1	1	0	0	0	0	0	3	1
MIRT006795	hsa	hsa	hsa-miR-16-5p	FGFR1	1	1	1	0	0	0	0	0	3	1
MIRT006796	hsa	hsa	hsa-miR-17-5p	SMURF1	1	1	1	0	0	0	0	0	3	1
MIRT006801	hsa	hsa	hsa-miR-15a-5p	HMGA1	1	1	1	0	1	0	0	0	4	2
MIRT006802	hsa	hsa	hsa-miR-196a-5p	HMGA1	1	1	1	0	1	0	0	0	4	3
MIRT006803	hsa	hsa	hsa-miR-196a-5p	HMGA2	1	1	1	0	1	0	0	0	4	4
MIRT006804	hsa	hsa	hsa-miR-16-5p	HMGA2	1	1	1	0	0	0	0	0	3	1
MIRT006805	hsa	hsa	hsa-miR-15a-5p	HMGA2	1	1	1	0	0	0	0	0	3	1
MIRT006808	hsa	hsa	hsa-miR-26b-5p	GATA4	1	1	1	0	0	0	0	0	3	1
MIRT006811	hsa	hsa	hsa-miR-199b-5p	PODXL	1	1	1	0	1	0	0	0	4	2
MIRT006812	hsa	hsa	hsa-miR-199b-5p	DDR1	1	1	1	0	0	0	0	0	3	1
MIRT006813	hsa	hsa	hsa-let-7a-5p	CCR7	1	1	1	0	0	0	0	0	3	1
MIRT006831	hsa	hsa	hsa-miR-126-3p	PIK3CG	1	1	1	1	0	0	0	0	4	2
MIRT006843	hsa	hsa	hsa-miR-125b-5p	MCL1	1	1	1	0	0	0	0	0	3	3
MIRT006844	hsa	hsa	hsa-miR-125b-5p	IL6R	1	1	1	0	0	0	0	0	3	2
MIRT006847	hsa	hsa	hsa-miR-145-5p	JAG1	1	1	1	1	0	0	0	0	4	1
MIRT006848	hsa	hsa	hsa-miR-155-5p	FADD	1	1	1	1	0	0	1	0	5	2
MIRT006875	hsa	hsa	hsa-let-7b-5p	CYP2J2	1	1	1	0	0	0	0	0	3	1
MIRT006883	hsa	hsa	hsa-miR-126-3p	TEK	1	1	1	0	0	0	0	0	3	1
MIRT006885	hsa	hsa	hsa-miR-200c-3p	FLT1	1	1	1	0	0	0	0	0	3	2
MIRT006889	hsa	hsa	hsa-miR-145-5p	NEDD9	1	1	1	0	0	0	0	0	3	3
MIRT006898	hsa	hsa	hsa-miR-23a-3p	FANCG	1	1	1	0	0	0	0	0	3	1
MIRT006899	hsa	hsa	hsa-miR-145-5p	PAK4	1	1	1	0	0	0	0	0	3	1
MIRT006903	hsa	hsa	hsa-miR-145-5p	DDX17	1	1	1	0	0	0	0	0	3	1
MIRT006906	hsa	hsa	hsa-miR-196a-5p	HOXA5	1	1	1	0	1	0	0	0	4	2
MIRT006907	hsa	hsa	hsa-miR-23a-3p	MYH1	1	1	1	0	0	0	0	0	3	1
MIRT006908	hsa	hsa	hsa-miR-23a-3p	MYH2	1	1	1	0	0	0	0	0	3	1
MIRT006909	hsa	hsa	hsa-miR-23a-3p	MYH4	1	1	1	0	0	0	0	0	3	1
MIRT006942	hsa	hsa	hsa-miR-139-5p	IGF1R	1	1	1	0	0	0	0	0	3	2
MIRT006965	hsa	hsa	hsa-miR-376a-3p	IGF1R	1	1	1	0	0	0	0	0	3	1
MIRT006972	hsa	hsa	hsa-miR-10a-5p	EPHA4	1	1	1	0	1	0	0	0	4	2
MIRT006974	hsa	hsa	hsa-miR-125b-5p	E2F2	1	1	1	0	0	0	0	0	3	1
MIRT006981	hsa	hsa	hsa-miR-494-3p	BCL2L11	1	1	1	0	0	0	0	0	3	1
MIRT006984	hsa	hsa	hsa-miR-150-5p	ZEB1	1	1	1	0	1	0	0	0	4	2
MIRT006987	hsa	hsa	hsa-miR-23a-3p	PTEN	1	1	1	0	0	0	0	0	3	3
MIRT006989	hsa	hsa	hsa-miR-21-5p	FASLG	1	1	1	0	0	0	1	0	4	6
MIRT006995	hsa	hsa	hsa-miR-195-5p	CDC42	1	1	1	0	0	0	0	0	3	2
MIRT007028	hsa	hsa	hsa-miR-29a-3p	PTEN	1	1	1	1	1	0	0	0	5	5
MIRT007055	hsa	hsa	hsa-miR-130a-3p	RUNX3	1	1	1	1	0	0	0	0	4	4
MIRT007059	hsa	hsa	hsa-miR-130b-3p	ZEB1	1	1	1	0	1	0	0	0	4	1
MIRT007066	hsa	hsa	hsa-miR-125b-5p	MAPK14	1	1	1	0	1	0	0	0	4	1
MIRT007067	hsa	hsa	hsa-miR-30b-5p	CAT	1	1	1	0	0	0	0	0	3	1
MIRT007087	hsa	hsa	hsa-miR-150-5p	EP300	1	1	1	0	0	0	0	0	3	2
MIRT007097	hsa	hsa	hsa-miR-30a-5p	PIK3CD	1	1	1	0	0	0	0	0	3	1
MIRT007107	hsa	hsa	hsa-miR-145-5p	NRAS	1	1	1	0	0	0	0	0	3	3
MIRT007123	hsa	hsa	hsa-miR-27a-3p	ABCA1	1	1	1	0	0	0	0	0	3	2
MIRT007152	hsa	hsa	hsa-miR-199b-5p	ERBB2	1	1	1	0	0	0	0	0	3	1
MIRT007178	hsa	hsa	hsa-miR-18a-5p	DICER1	1	1	1	1	1	0	0	0	5	2
MIRT007180	hsa	hsa	hsa-miR-145-5p	ILK	1	1	1	0	0	0	0	0	3	1
MIRT007181	hsa	hsa	hsa-miR-155-5p	NOS3	1	1	1	0	0	0	0	0	3	1
MIRT007190	hsa	hsa	hsa-miR-144-3p	PTEN	1	1	1	0	0	0	0	0	3	1
MIRT007210	hsa	hsa	hsa-miR-186-5p	CSNK2A1	1	1	1	0	0	0	0	0	3	1
MIRT007265	hsa	hsa	hsa-miR-199a-5p	ERBB2	1	1	1	0	0	0	0	0	3	2
MIRT007266	hsa	hsa	hsa-miR-126-3p	ADAM9	1	1	1	1	0	0	0	0	4	4
MIRT007275	hsa	hsa	hsa-miR-145-5p	ADAM17	1	1	1	0	1	0	0	0	4	4
MIRT007292	hsa	hsa	hsa-miR-31-5p	RASA1	1	1	1	0	0	0	0	0	3	2
MIRT007300	hsa	hsa	hsa-miR-138-5p	EZH2	1	1	1	0	0	0	1	0	4	4
MIRT007343	hsa	hsa	hsa-miR-200c-3p	LPAR1	1	1	1	0	0	0	0	0	3	1
MIRT007344	hsa	hsa	hsa-miR-200c-3p	EDNRA	1	1	1	0	0	0	0	0	3	1
MIRT007345	hsa	hsa	hsa-miR-200c-3p	RHOA	1	1	1	0	0	0	0	0	3	1
MIRT007347	hsa	hsa	hsa-miR-26a-5p	NOS2	1	1	1	0	0	0	0	0	3	2
MIRT007360	hsa	hsa	hsa-miR-27a-3p	EGFR	1	1	1	0	0	0	0	0	3	2
MIRT007362	hsa	hsa	hsa-miR-21-5p	SMAD7	1	1	1	0	0	0	0	0	3	2
MIRT007365	hsa	hsa	hsa-miR-100-5p	MTOR	1	1	1	0	0	0	1	0	4	5
MIRT007367	hsa	hsa	hsa-miR-31-5p	CREG1	1	1	1	0	0	0	0	0	3	1
MIRT016436	hsa	hsa	hsa-miR-193b-3p	MAX	1	1	1	1	0	0	0	0	4	2
MIRT016516	hsa	hsa	hsa-miR-193b-3p	KRAS	1	1	1	1	1	0	0	0	5	3
MIRT019875	hsa	hsa	hsa-miR-375	LDHB	1	1	1	1	0	0	0	0	4	3
MIRT019886	hsa	hsa	hsa-miR-375	YWHAZ	1	1	1	1	0	0	1	0	5	2
MIRT019973	hsa	hsa	hsa-miR-375	KIAA1524	1	1	1	1	0	0	0	0	4	2
MIRT020416	hsa	hsa	hsa-miR-29c-3p	BACE1	1	1	1	0	0	0	0	0	3	1
MIRT020526	hsa	hsa	hsa-miR-155-5p	MYLK	1	1	1	0	0	0	1	0	4	2
MIRT020538	hsa	hsa	hsa-miR-155-5p	PSIP1	1	1	1	1	0	0	1	0	5	2
MIRT020897	hsa	hsa	hsa-miR-155-5p	ANXA2	1	1	1	1	0	0	1	0	5	2
MIRT020927	hsa	hsa	hsa-miR-155-5p	HBP1	1	1	1	0	0	0	1	0	4	2
MIRT021048	hsa	hsa	hsa-miR-155-5p	NFKB1	1	1	1	0	0	0	1	0	4	2
MIRT021062	hsa	hsa	hsa-miR-155-5p	E2F2	1	1	1	1	1	0	1	0	6	5
MIRT021229	hsa	hsa	hsa-miR-146a-5p	STAT1	1	1	1	1	0	0	0	0	4	3
MIRT021281	hsa	hsa	hsa-miR-126-3p	CRKL	1	1	1	0	0	0	1	0	4	2
MIRT021499	hsa	hsa	hsa-miR-145-5p	RTKN	1	1	1	0	0	0	1	0	4	1
MIRT021634	hsa	hsa	hsa-miR-142-3p	TGFBR1	1	1	1	1	1	0	0	0	5	3
MIRT021649	hsa	hsa	hsa-miR-141-3p	E2F3	1	1	1	0	0	0	0	0	3	2
MIRT021692	hsa	hsa	hsa-miR-138-5p	VIM	1	1	1	0	0	0	1	0	4	2
MIRT023396	hsa	hsa	hsa-miR-122-5p	PKM	1	1	1	1	1	0	0	0	5	3
MIRT023448	hsa	hsa	hsa-miR-30b-5p	ATG12	1	1	1	0	1	0	0	0	4	2
MIRT025257	hsa	hsa	hsa-miR-34a-5p	GAS1	1	1	1	0	1	0	0	0	4	4
MIRT025557	hsa	hsa	hsa-miR-34a-5p	HDAC1	1	1	1	0	0	0	1	0	4	2
MIRT026023	hsa	hsa	hsa-miR-199a-3p	MTOR	1	1	1	1	0	0	1	0	5	5
MIRT027449	hsa	hsa	hsa-miR-98-5p	IL6	1	1	1	1	0	0	0	0	4	3
MIRT027601	hsa	hsa	hsa-miR-98-5p	PGRMC1	1	1	1	1	1	0	0	0	5	3
MIRT027665	hsa	hsa	hsa-miR-98-5p	HK2	1	1	1	1	0	0	0	0	4	2
MIRT028543	hsa	hsa	hsa-miR-30a-5p	VIM	1	1	1	1	0	0	1	0	5	2
MIRT028618	hsa	hsa	hsa-miR-30a-5p	RUNX2	1	1	1	0	0	0	0	0	3	2
MIRT028683	hsa	hsa	hsa-miR-29a-3p	COL3A1	1	1	1	0	1	0	1	0	5	3
MIRT030837	hsa	hsa	hsa-miR-21-5p	SERPINI1	1	1	1	1	0	0	0	0	4	2
MIRT030838	hsa	hsa	hsa-miR-21-5p	DDAH1	1	1	1	1	0	0	0	0	4	2
MIRT031114	hsa	hsa	hsa-miR-19b-3p	HIPK1	1	1	1	1	1	0	0	0	5	2
MIRT031362	hsa	hsa	hsa-miR-17-5p	TCEAL1	1	1	1	1	0	0	1	0	5	4
MIRT031373	hsa	hsa	hsa-miR-16-5p	RECK	1	1	1	0	1	0	1	0	5	4
MIRT031524	hsa	hsa	hsa-miR-16-5p	PRDM4	1	1	1	1	1	0	0	0	5	3
MIRT031639	hsa	hsa	hsa-miR-16-5p	MAP7	1	1	1	1	0	0	0	0	4	2
MIRT031838	hsa	hsa	hsa-miR-16-5p	APP	1	1	1	0	1	0	1	0	5	3
MIRT032053	hsa	hsa	hsa-miR-16-5p	CDS2	1	1	1	1	1	0	0	0	5	3
MIRT035548	hsa	hsa	hsa-miR-199a-5p	CAV1	1	1	1	1	1	0	0	0	5	2
MIRT036232	hsa	hsa	hsa-miR-320b	MYC	1	1	1	0	1	0	0	0	4	2
MIRT041324	hsa	hsa	hsa-miR-193b-3p	NF1	1	1	1	0	1	0	0	0	4	3
MIRT041360	hsa	hsa	hsa-miR-193b-3p	SMAD3	1	1	1	0	1	0	0	0	4	2
MIRT044747	hsa	hsa	hsa-miR-320a	VDAC1	1	1	1	0	1	0	0	0	4	4
MIRT045840	hsa	hsa	hsa-miR-132-3p	FOXO1	1	1	1	0	1	0	0	0	4	2
MIRT046499	hsa	hsa	hsa-miR-15b-5p	SMAD7	1	1	1	0	1	0	0	0	4	6
MIRT046562	hsa	hsa	hsa-let-7g-5p	AGO1	1	1	1	0	1	0	0	0	4	2
MIRT048040	hsa	hsa	hsa-miR-148a-3p	MAP3K4	1	1	1	0	1	0	0	0	4	2
MIRT048219	hsa	hsa	hsa-miR-196a-5p	FOXO1	1	1	1	0	1	0	0	0	4	2
MIRT049359	hsa	hsa	hsa-miR-92a-3p	STAT3	1	1	1	0	1	0	0	0	4	2
MIRT049450	hsa	hsa	hsa-miR-92a-3p	HIPK1	1	1	1	1	1	0	0	0	5	2
MIRT050549	hsa	hsa	hsa-miR-20a-5p	UBE2C	1	1	1	0	1	0	0	0	4	2
MIRT050559	hsa	hsa	hsa-miR-20a-5p	STAT3	1	1	1	1	1	0	0	0	5	4
MIRT050874	hsa	hsa	hsa-miR-17-5p	UBE2C	1	1	1	0	1	0	0	0	4	2
MIRT051345	hsa	hsa	hsa-miR-15a-5p	FOXO1	1	1	1	0	1	0	0	0	4	2
MIRT052100	hsa	hsa	hsa-let-7b-5p	AGO1	1	1	1	0	1	0	0	0	4	2
MIRT052219	hsa	hsa	hsa-let-7b-5p	IRS2	1	1	1	0	1	0	0	0	4	2
MIRT052385	hsa	hsa	hsa-let-7a-5p	RRM2	1	1	1	0	1	0	0	0	4	3
MIRT052451	hsa	hsa	hsa-let-7a-5p	AGO1	1	1	1	0	1	0	0	0	4	2
MIRT052566	hsa	hsa	hsa-let-7a-5p	EZH2	1	1	1	0	1	0	0	0	4	2
MIRT052615	hsa	hsa	hsa-let-7a-5p	UHRF1	1	1	1	0	1	0	0	0	4	2
MIRT052646	hsa	hsa	hsa-miR-199a-5p	SIRT1	1	1	1	0	0	0	0	0	3	4
MIRT052650	hsa	hsa	hsa-miR-223-3p	PARP1	1	1	1	1	0	0	0	0	4	1
MIRT052652	hsa	hsa	hsa-miR-150-5p	TP53	1	1	1	0	0	0	0	0	3	2
MIRT052901	hsa	hsa	hsa-miR-16-5p	SOX6	1	1	1	0	0	0	0	0	3	1
MIRT052902	hsa	hsa	hsa-miR-142-3p	ROCK2	1	1	1	0	1	0	0	0	4	2
MIRT052905	hsa	hsa	hsa-miR-141-3p	STAT4	1	1	1	0	0	0	0	0	3	1
MIRT052909	hsa	hsa	hsa-miR-15b-5p	FOXO1	1	1	1	0	0	0	0	0	3	1
MIRT052914	hsa	hsa	hsa-miR-20a-5p	LIMK1	1	1	1	1	0	0	0	0	4	1
MIRT052916	hsa	hsa	hsa-miR-29a-3p	KLF4	1	1	1	0	0	0	0	0	3	2
MIRT052917	hsa	hsa	hsa-miR-148a-3p	MMP7	1	1	1	1	0	0	0	0	4	1
MIRT052920	hsa	hsa	hsa-miR-451a	CPNE3	1	1	1	0	0	0	0	0	3	1
MIRT052921	hsa	hsa	hsa-miR-451a	RAB5A	1	1	1	0	0	0	0	0	3	1
MIRT052939	hsa	hsa	hsa-miR-27a-3p	SEMA6A	1	1	1	0	0	0	0	0	3	1
MIRT052946	hsa	hsa	hsa-miR-34a-5p	SNAI1	1	1	1	0	0	0	0	0	3	2
MIRT052952	hsa	hsa	hsa-miR-34c-5p	SNAI1	1	1	1	0	0	0	0	0	3	1
MIRT052954	hsa	hsa	hsa-miR-30c-5p	MTA1	1	1	1	0	0	0	0	0	3	3
MIRT052956	hsa	hsa	hsa-miR-199a-3p	PTGS2	1	1	1	0	0	0	0	0	3	1
MIRT052963	hsa	hsa	hsa-miR-146a-5p	SMN1	1	1	1	0	0	0	0	0	3	1
MIRT052991	hsa	hsa	hsa-miR-125b-5p	ARID3A	1	1	1	0	0	0	0	0	3	1
MIRT052994	hsa	hsa	hsa-miR-98-5p	CYP19A1	1	1	1	0	0	0	0	0	3	2
MIRT052999	hsa	hsa	hsa-miR-100-5p	IGF2	1	1	1	0	0	0	0	0	3	1
MIRT053007	hsa	hsa	hsa-miR-20a-5p	GJA1	1	1	1	0	0	0	0	0	3	1
MIRT053013	hsa	hsa	hsa-miR-155-5p	PIK3R1	1	1	1	0	0	0	0	0	3	1
MIRT053017	hsa	hsa	hsa-miR-29a-3p	TRIM68	1	1	1	0	0	0	0	0	3	1
MIRT053019	hsa	hsa	hsa-miR-125b-5p	BCL2L2	1	1	1	0	0	0	0	0	3	2
MIRT053023	hsa	hsa	hsa-miR-20a-5p	DUSP2	1	1	1	0	1	0	0	0	4	3
MIRT053026	hsa	hsa	hsa-let-7a-5p	PAK1	1	1	1	0	0	0	0	0	3	1
MIRT053027	hsa	hsa	hsa-miR-30c-5p	IL11	1	1	1	0	0	0	0	0	3	1
MIRT053030	hsa	hsa	hsa-miR-145-5p	EPAS1	1	1	1	0	0	0	0	0	3	1
MIRT053038	hsa	hsa	hsa-miR-145-5p	ETS1	1	1	1	0	0	0	0	0	3	1
MIRT053043	hsa	hsa	hsa-miR-27a-5p	MXI1	1	1	1	0	0	0	0	0	3	1
MIRT053048	hsa	hsa	hsa-miR-183-5p	DKK3	1	1	1	0	0	0	0	0	3	1
MIRT053049	hsa	hsa	hsa-miR-139-5p	MCL1	1	1	1	0	1	0	0	0	4	3
MIRT053059	hsa	hsa	hsa-miR-200c-3p	ETS1	1	1	1	0	0	0	0	0	3	1
MIRT053060	hsa	hsa	hsa-miR-17-5p	TP53INP1	1	1	1	0	1	0	0	0	4	3
MIRT053062	hsa	hsa	hsa-miR-708-5p	EYA3	1	1	1	0	0	0	0	0	3	1
MIRT053064	hsa	hsa	hsa-miR-338-3p	PREX2	1	1	1	1	0	0	0	0	4	2
MIRT053070	hsa	hsa	hsa-miR-223-3p	CDK2	1	1	1	0	0	0	0	0	3	1
MIRT053071	hsa	hsa	hsa-miR-130b-3p	STAT3	1	1	1	0	0	0	0	0	3	1
MIRT053080	hsa	hsa	hsa-miR-138-5p	CCND1	1	1	1	1	0	0	0	0	4	1
MIRT053081	hsa	hsa	hsa-miR-145-5p	RREB1	1	1	1	0	0	0	0	0	3	1
MIRT053084	hsa	hsa	hsa-miR-17-3p	KDR	1	1	1	0	0	0	0	0	3	1
MIRT053088	hsa	hsa	hsa-miR-16-5p	IGF1R	1	1	1	0	0	0	0	0	3	1
MIRT053100	hsa	hsa	hsa-miR-199b-5p	SETD2	1	1	1	0	0	0	0	0	3	1
MIRT053102	hsa	hsa	hsa-miR-199a-5p	HSPA5	1	1	1	0	0	0	0	0	3	1
MIRT053103	hsa	hsa	hsa-miR-199a-5p	ATF6	1	1	1	0	0	0	0	0	3	2
MIRT053104	hsa	hsa	hsa-miR-199a-5p	ERN1	1	1	1	0	0	0	0	0	3	1
MIRT053121	hsa	hsa	hsa-miR-142-3p	HMGA1	1	1	1	0	1	0	0	0	4	2
MIRT053126	hsa	hsa	hsa-miR-125b-5p	EIF5A2	1	1	1	0	0	0	0	0	3	1
MIRT053148	hsa	hsa	hsa-miR-27a-3p	MET	1	1	1	0	0	0	0	0	3	1
MIRT053155	hsa	hsa	hsa-miR-19a-3p	MXD1	1	1	1	0	0	0	0	0	3	1
MIRT053159	hsa	hsa	hsa-miR-20a-5p	SMAD7	1	1	1	0	0	0	0	0	3	1
MIRT053165	hsa	hsa	hsa-miR-19a-3p	TF	1	1	1	0	0	0	0	0	3	1
MIRT053168	hsa	hsa	hsa-miR-138-5p	SENP1	1	1	1	0	0	0	0	0	3	1
MIRT053173	hsa	hsa	hsa-miR-21-5p	HPGD	1	1	1	0	0	0	0	0	3	1
MIRT053181	hsa	hsa	hsa-miR-96-5p	ALK	1	1	1	0	0	0	0	0	3	1
MIRT053183	hsa	hsa	hsa-miR-150-3p	MYB	1	1	1	1	0	0	0	0	4	1
MIRT053185	hsa	hsa	hsa-miR-148a-3p	WNT10B	1	1	1	1	0	0	0	0	4	1
MIRT053202	hsa	hsa	hsa-miR-17-5p	BMP2	1	1	1	0	1	0	0	0	4	2
MIRT053205	hsa	hsa	hsa-miR-483-3p	IGF1	1	1	1	0	0	0	0	0	3	1
MIRT053208	hsa	hsa	hsa-miR-20a-5p	MAP3K5	1	1	1	0	0	0	0	0	3	1
MIRT053210	hsa	hsa	hsa-miR-125b-5p	MXD1	1	1	1	0	0	0	0	0	3	1
MIRT053216	hsa	hsa	hsa-miR-145-5p	CD44	1	1	1	0	0	0	0	0	3	1
MIRT053219	hsa	hsa	hsa-miR-145-5p	BRAF	1	1	1	0	0	0	0	0	3	1
MIRT053228	hsa	hsa	hsa-miR-195-5p	FASN	1	1	1	0	1	0	0	0	4	3
MIRT053233	hsa	hsa	hsa-miR-199a-5p	KL	1	1	1	0	1	0	0	0	4	1
MIRT053242	hsa	hsa	hsa-miR-142-3p	PTPN23	1	1	1	0	0	0	0	0	3	1
MIRT053245	hsa	hsa	hsa-miR-29c-3p	MMP2	1	1	1	0	0	0	0	0	3	4
MIRT053249	hsa	hsa	hsa-miR-126-3p	FOXO3	1	1	1	0	0	0	0	0	3	1
MIRT053253	hsa	hsa	hsa-miR-126-3p	BCL2	1	1	1	1	0	0	0	0	4	1
MIRT053254	hsa	hsa	hsa-miR-199b-5p	JAG1	1	1	1	0	1	0	0	0	4	2
MIRT053282	hsa	hsa	hsa-let-7i-5p	BMP4	1	1	1	0	0	0	0	0	3	1
MIRT053292	hsa	hsa	hsa-miR-29a-3p	TDG	1	1	1	1	1	0	0	0	5	4
MIRT053293	hsa	hsa	hsa-miR-29b-3p	TDG	1	1	1	0	1	0	0	0	4	3
MIRT053295	hsa	hsa	hsa-miR-486-5p	ARHGAP5	1	1	1	0	0	0	0	0	3	1
MIRT053297	hsa	hsa	hsa-miR-18a-5p	BCL2	1	1	1	0	0	0	0	0	3	1
MIRT053318	hsa	hsa	hsa-miR-155-5p	MMP16	1	1	1	0	0	0	0	0	3	1
MIRT053329	hsa	hsa	hsa-miR-486-3p	BCL11A	1	1	1	0	0	0	0	0	3	1
MIRT053332	hsa	hsa	hsa-miR-20a-5p	MCL1	1	1	1	0	1	0	0	0	4	2
MIRT053334	hsa	hsa	hsa-miR-100-5p	AKT1	1	1	1	1	0	0	0	0	4	1
MIRT053340	hsa	hsa	hsa-miR-30a-5p	ERG	1	1	1	1	0	0	0	0	4	1
MIRT053341	hsa	hsa	hsa-miR-30b-5p	ERG	1	1	1	1	0	0	0	0	4	1
MIRT053343	hsa	hsa	hsa-miR-29c-3p	SIRT1	1	1	1	0	0	0	0	0	3	1
MIRT053354	hsa	hsa	hsa-miR-23a-3p	IRF1	1	1	1	0	0	0	0	0	3	1
MIRT053355	hsa	hsa	hsa-miR-494-3p	PROS1	1	1	1	0	0	0	0	0	3	1
MIRT053382	hsa	hsa	hsa-miR-34c-5p	PDGFRA	1	1	1	0	0	0	0	0	3	1
MIRT053383	hsa	hsa	hsa-miR-34a-5p	PDGFRB	1	1	1	0	0	0	0	0	3	3
MIRT053384	hsa	hsa	hsa-miR-34c-5p	PDGFRB	1	1	1	0	0	0	0	0	3	1
MIRT053465	hsa	hsa	hsa-miR-200c-3p	DUSP1	1	1	1	1	0	0	0	0	4	2
MIRT053466	hsa	hsa	hsa-miR-200c-3p	USP25	1	1	1	1	0	0	0	0	4	2
MIRT053467	hsa	hsa	hsa-miR-195-5p	ARL2	1	1	1	1	0	0	0	0	4	1
MIRT053470	hsa	hsa	hsa-miR-34c-5p	VEZT	1	1	1	0	0	0	0	0	3	1
MIRT053472	hsa	hsa	hsa-let-7a-5p	RAB40C	1	1	1	0	1	0	0	0	4	2
MIRT053473	hsa	hsa	hsa-miR-486-5p	OLFM4	1	1	1	1	0	0	0	0	4	1
MIRT053474	hsa	hsa	hsa-let-7f-5p	MYH9	1	1	1	0	0	0	0	0	3	1
MIRT053476	hsa	hsa	hsa-miR-27a-3p	CCND1	1	1	1	0	0	0	0	0	3	1
MIRT053483	hsa	hsa	hsa-miR-148a-3p	ROCK1	1	1	1	0	0	0	0	0	3	2
MIRT053494	hsa	hsa	hsa-miR-144-3p	ZFX	1	1	1	1	1	0	0	0	5	3
MIRT053495	hsa	hsa	hsa-miR-146a-5p	CARD10	1	1	1	0	0	0	0	0	3	2
MIRT053496	hsa	hsa	hsa-miR-146a-5p	COPS8	1	1	1	0	0	0	0	0	3	1
MIRT053499	hsa	hsa	hsa-miR-34a-5p	BIRC5	1	1	1	1	0	0	0	0	4	4
MIRT053505	hsa	hsa	hsa-miR-20a-5p	TP53INP1	1	1	1	0	1	0	0	0	4	2
MIRT053512	hsa	hsa	hsa-miR-494-3p	BMI1	1	1	1	1	0	0	0	0	4	1
MIRT053515	hsa	hsa	hsa-miR-494-3p	ZEB1	1	1	1	1	0	0	0	0	4	1
MIRT053519	hsa	hsa	hsa-miR-23a-3p	MT2A	1	1	1	0	0	0	0	0	3	1
MIRT053531	hsa	hsa	hsa-miR-200c-3p	RND3	1	1	1	0	0	0	0	0	3	1
MIRT053532	hsa	hsa	hsa-miR-338-3p	SSX2IP	1	1	1	0	0	0	0	0	3	1
MIRT053533	hsa	hsa	hsa-miR-375	TP53	1	1	1	0	0	0	0	0	3	1
MIRT053536	hsa	hsa	hsa-miR-10b-3p	BUB1	1	1	1	1	0	0	0	0	4	1
MIRT053537	hsa	hsa	hsa-miR-10b-3p	PLK1	1	1	1	1	0	0	0	0	4	1
MIRT053538	hsa	hsa	hsa-miR-10b-3p	CCNA2	1	1	1	1	0	0	0	0	4	1
MIRT053560	hsa	hsa	hsa-miR-148a-3p	SMAD2	1	1	1	0	0	0	0	0	3	1
MIRT053563	hsa	hsa	hsa-miR-20a-5p	EGR2	1	1	1	0	0	0	0	0	3	1
MIRT053566	hsa	hsa	hsa-miR-363-3p	HIVEP1	1	1	1	0	1	0	0	0	4	5
MIRT053571	hsa	hsa	hsa-miR-200c-3p	DNMT3A	1	1	1	0	0	0	0	0	3	2
MIRT053572	hsa	hsa	hsa-miR-200c-3p	DNMT3B	1	1	1	0	0	0	0	0	3	1
MIRT053573	hsa	hsa	hsa-miR-200c-3p	SP1	1	1	1	0	0	0	0	0	3	1
MIRT053574	hsa	hsa	hsa-miR-26a-5p	FGF9	1	1	1	0	0	0	0	0	3	1
MIRT053579	hsa	hsa	hsa-miR-29a-3p	CCND2	1	1	1	0	1	0	0	0	4	3
MIRT053580	hsa	hsa	hsa-miR-29a-3p	MMP2	1	1	1	0	0	0	0	0	3	4
MIRT053581	hsa	hsa	hsa-miR-29b-3p	CCND2	1	1	1	0	1	0	0	0	4	2
MIRT053582	hsa	hsa	hsa-miR-29c-3p	CCND2	1	1	1	0	1	0	0	0	4	2
MIRT053585	hsa	hsa	hsa-miR-29a-3p	VEGFA	1	1	1	0	1	0	0	0	4	4
MIRT053587	hsa	hsa	hsa-miR-141-3p	HDGF	1	1	1	0	0	0	0	0	3	1
MIRT053592	hsa	hsa	hsa-miR-34a-5p	SRC	1	1	1	0	0	0	0	0	3	2
MIRT053593	hsa	hsa	hsa-miR-10b-5p	TIAM1	1	1	1	0	0	0	0	0	3	1
MIRT053600	hsa	hsa	hsa-miR-320c	SMARCC1	1	1	1	1	0	0	0	0	4	1
MIRT053622	hsa	hsa	hsa-miR-125b-5p	PIK3CD	1	1	1	0	0	0	0	0	3	2
MIRT053648	hsa	hsa	hsa-miR-145-5p	SOX9	1	1	1	1	0	0	0	0	4	4
MIRT053650	hsa	hsa	hsa-miR-145-5p	SMAD3	1	1	1	1	0	0	0	0	4	3
MIRT053652	hsa	hsa	hsa-miR-145-5p	TGFBR2	1	1	1	1	0	0	0	0	4	3
MIRT053657	hsa	hsa	hsa-miR-145-5p	CTNND1	1	1	1	1	0	0	0	0	4	2
MIRT053755	hsa	hsa	hsa-miR-494-3p	BAG1	1	1	1	1	0	0	0	0	4	1
MIRT053756	hsa	hsa	hsa-miR-494-3p	MYC	1	1	1	0	1	0	0	0	4	2
MIRT053757	hsa	hsa	hsa-miR-145-5p	SP1	1	1	1	0	0	0	0	0	3	2
MIRT053761	hsa	hsa	hsa-miR-141-3p	KEAP1	1	1	1	1	0	0	0	0	4	2
MIRT053763	hsa	hsa	hsa-miR-19b-3p	MXD1	1	1	1	0	0	0	0	0	3	1
MIRT053764	hsa	hsa	hsa-miR-338-3p	NRP1	1	1	1	0	0	0	0	0	3	1
MIRT053765	hsa	hsa	hsa-miR-29a-3p	VDAC1	1	1	1	0	0	0	0	0	3	1
MIRT053770	hsa	hsa	hsa-miR-17-5p	SOCS6	1	1	1	0	0	0	0	0	3	1
MIRT053771	hsa	hsa	hsa-miR-34a-5p	KDM4A	1	1	1	0	0	0	0	0	3	1
MIRT053780	hsa	hsa	hsa-miR-375	ERBB2	1	1	1	0	1	0	0	0	4	3
MIRT053782	hsa	hsa	hsa-miR-183-5p	GSK3B	1	1	1	1	0	0	0	0	4	1
MIRT053783	hsa	hsa	hsa-miR-96-5p	GSK3B	1	1	1	1	0	0	0	0	4	1
MIRT053789	hsa	hsa	hsa-miR-19a-3p	IMPDH1	1	1	1	0	1	0	0	0	4	2
MIRT053790	hsa	hsa	hsa-miR-19a-3p	NPEPL1	1	1	1	0	0	0	0	0	3	1
MIRT054025	hsa	hsa	hsa-miR-196a-5p	RDX	1	1	1	0	1	0	0	0	4	3
MIRT054028	hsa	hsa	hsa-miR-155-5p	MYC	1	1	1	0	0	0	0	0	3	1
MIRT054033	hsa	hsa	hsa-miR-34c-5p	YY1	1	1	1	0	0	0	0	0	3	1
MIRT054034	hsa	hsa	hsa-miR-23a-3p	PPP2R5E	1	1	1	0	0	0	0	0	3	1
MIRT054043	hsa	hsa	hsa-miR-142-5p	TP53INP1	1	1	1	1	1	0	0	0	5	2
MIRT054064	hsa	hsa	hsa-miR-27a-3p	YWHAZ	1	1	1	1	0	0	0	0	4	1
MIRT054075	hsa	hsa	hsa-let-7b-5p	IGF1R	1	1	1	0	1	0	0	0	4	5
MIRT054119	hsa	hsa	hsa-miR-30b-5p	BECN1	1	1	1	0	1	0	0	0	4	2
MIRT054132	hsa	hsa	hsa-miR-199a-5p	CDH1	1	1	1	1	0	0	0	0	4	1
MIRT054133	hsa	hsa	hsa-miR-92a-3p	NR1H4	1	1	1	0	0	0	0	0	3	1
MIRT054139	hsa	hsa	hsa-miR-30b-5p	SERPINE1	1	1	1	0	1	0	0	0	4	2
MIRT054143	hsa	hsa	hsa-miR-183-5p	BMI1	1	1	1	0	0	0	0	0	3	1
MIRT054151	hsa	hsa	hsa-miR-499a-5p	ETS1	1	1	1	0	0	0	0	0	3	1
MIRT054160	hsa	hsa	hsa-miR-139-5p	CXCR4	1	1	1	1	1	0	0	0	5	2
MIRT054191	hsa	hsa	hsa-miR-29a-3p	AKT2	1	1	1	0	0	0	0	0	3	3
MIRT054192	hsa	hsa	hsa-miR-29b-3p	AKT2	1	1	1	1	0	0	0	0	4	2
MIRT054193	hsa	hsa	hsa-miR-29c-3p	AKT2	1	1	1	0	0	0	0	0	3	1
MIRT054197	hsa	hsa	hsa-miR-125b-5p	PCTP	1	1	1	1	1	0	0	0	5	2
MIRT054198	hsa	hsa	hsa-miR-125b-5p	LIPA	1	1	1	1	0	0	0	0	4	1
MIRT054199	hsa	hsa	hsa-miR-125b-5p	GSS	1	1	1	1	1	0	0	0	5	2
MIRT054200	hsa	hsa	hsa-miR-125b-5p	IKZF2	1	1	1	1	0	0	0	0	4	1
MIRT054201	hsa	hsa	hsa-miR-125b-5p	IKZF3	1	1	1	1	0	0	0	0	4	1
MIRT054202	hsa	hsa	hsa-miR-125b-5p	IKZF4	1	1	1	1	0	0	0	0	4	1
MIRT054230	hsa	hsa	hsa-miR-199a-3p	ZHX1	1	1	1	0	0	0	0	0	3	1
MIRT054253	hsa	hsa	hsa-miR-27b-3p	VEGFC	1	1	1	1	0	0	0	0	4	2
MIRT054258	hsa	hsa	hsa-miR-139-5p	JUN	1	1	1	0	1	0	0	0	4	1
MIRT054260	hsa	hsa	hsa-miR-374b-5p	RECK	1	1	1	1	0	0	0	0	4	1
MIRT054262	hsa	hsa	hsa-miR-103a-3p	MYB	1	1	1	0	0	0	0	0	3	1
MIRT054263	hsa	hsa	hsa-miR-374a-5p	SRCIN1	1	1	1	0	0	0	0	0	3	1
MIRT054274	hsa	hsa	hsa-miR-145-5p	TNFSF13	1	1	1	0	0	0	0	0	3	1
MIRT054275	hsa	hsa	hsa-miR-141-3p	TAZ	1	1	1	1	0	0	0	0	4	1
MIRT054276	hsa	hsa	hsa-miR-29c-3p	CTNND1	1	1	1	0	0	0	0	0	3	1
MIRT054281	hsa	hsa	hsa-miR-100-5p	HS3ST2	1	1	1	0	0	0	0	0	3	1
MIRT054283	hsa	hsa	hsa-miR-15a-5p	YAP1	1	1	1	0	0	0	0	0	3	1
MIRT054284	hsa	hsa	hsa-miR-16-5p	YAP1	1	1	1	0	0	0	0	0	3	1
MIRT054313	hsa	hsa	hsa-miR-27b-3p	CREB1	1	1	1	0	0	0	0	0	3	2
MIRT054327	hsa	hsa	hsa-miR-92a-3p	PTEN	1	1	1	0	1	0	0	0	4	2
MIRT054328	hsa	hsa	hsa-miR-30b-5p	DLL4	1	1	1	0	0	0	0	0	3	1
MIRT054329	hsa	hsa	hsa-miR-30c-5p	DLL4	1	1	1	0	0	0	0	0	3	1
MIRT054344	hsa	hsa	hsa-miR-17-5p	KAT2B	1	1	1	0	0	0	0	0	3	1
MIRT054356	hsa	hsa	hsa-miR-21-5p	MYD88	1	1	1	0	0	0	0	0	3	1
MIRT054357	hsa	hsa	hsa-miR-21-5p	IRAK1	1	1	1	0	0	0	0	0	3	1
MIRT054372	hsa	hsa	hsa-miR-34a-5p	KLF4	1	1	1	0	0	0	0	0	3	1
MIRT054379	hsa	hsa	hsa-miR-145-5p	CDK6	1	1	1	0	1	0	0	0	4	3
MIRT054388	hsa	hsa	hsa-miR-148a-3p	MET	1	1	1	0	0	0	0	0	3	1
MIRT054396	hsa	hsa	hsa-miR-340-5p	HNRNPA2B1	1	1	1	0	0	0	0	0	3	1
MIRT054397	hsa	hsa	hsa-miR-340-5p	PTBP1	1	1	1	0	0	0	0	0	3	1
MIRT054398	hsa	hsa	hsa-miR-21-5p	VHL	1	1	1	0	0	0	0	0	3	1
MIRT054403	hsa	hsa	hsa-miR-17-5p	TIMP3	1	1	1	0	0	0	0	0	3	1
MIRT054404	hsa	hsa	hsa-miR-17-3p	TIMP3	1	1	1	0	0	0	0	0	3	1
MIRT054410	hsa	hsa	hsa-miR-139-5p	NR5A2	1	1	1	0	0	0	0	0	3	1
MIRT054415	hsa	hsa	hsa-miR-26a-5p	AMACR	1	1	1	0	0	0	0	0	3	1
MIRT054424	hsa	hsa	hsa-miR-15a-5p	CARM1	1	1	1	0	0	0	0	0	3	1
MIRT054425	hsa	hsa	hsa-miR-126-3p	CXCR4	1	1	1	0	0	0	0	0	3	3
MIRT054429	hsa	hsa	hsa-miR-141-3p	TIAM1	1	1	1	0	0	0	0	0	3	1
MIRT054432	hsa	hsa	hsa-miR-26a-5p	ATM	1	1	1	0	0	0	0	0	3	1
MIRT054442	hsa	hsa	hsa-miR-27a-3p	MAP2K4	1	1	1	0	0	0	0	0	3	2
MIRT054468	hsa	hsa	hsa-miR-34a-5p	INHBB	1	1	1	0	0	0	0	0	3	1
MIRT054472	hsa	hsa	hsa-miR-23a-3p	IL8	1	1	1	0	0	0	0	0	3	2
MIRT054476	hsa	hsa	hsa-miR-320a	ITGB3	1	1	1	0	0	0	0	0	3	1
MIRT054477	hsa	hsa	hsa-miR-199a-3p	HGF	1	1	1	0	0	0	0	0	3	1
MIRT054478	hsa	hsa	hsa-miR-155-5p	SEL1L	1	1	1	0	0	0	0	0	3	1
MIRT054484	hsa	hsa	hsa-miR-26a-5p	RCBTB1	1	1	1	0	0	0	0	0	3	1
MIRT054499	hsa	hsa	hsa-miR-27a-3p	PPARG	1	1	1	0	0	0	0	0	3	2
MIRT054514	hsa	hsa	hsa-miR-23a-3p	APAF1	1	1	1	0	0	0	0	0	3	2
MIRT054544	hsa	hsa	hsa-miR-100-5p	HOXA1	1	1	1	1	1	0	0	0	5	2
MIRT054554	hsa	hsa	hsa-miR-26b-5p	NR2C2	1	1	1	0	0	0	0	0	3	1
MIRT054555	hsa	hsa	hsa-miR-26b-5p	TAB1	1	1	1	0	0	0	0	0	3	1
MIRT054558	hsa	hsa	hsa-miR-375	IGF1R	1	1	1	0	0	0	0	0	3	1
MIRT054564	hsa	hsa	hsa-miR-181c-5p	RAP1B	1	1	1	0	0	0	0	0	3	1
MIRT054572	hsa	hsa	hsa-miR-21-5p	GDF5	1	1	1	0	0	0	0	0	3	1
MIRT054573	hsa	hsa	hsa-miR-29a-3p	PER1	1	1	1	0	0	0	0	0	3	1
MIRT054574	hsa	hsa	hsa-miR-29b-3p	PER1	1	1	1	0	0	0	0	0	3	1
MIRT054575	hsa	hsa	hsa-miR-29c-3p	PER1	1	1	1	0	0	0	0	0	3	1
MIRT054578	hsa	hsa	hsa-miR-138-5p	GPR124	1	1	1	1	0	0	0	0	4	1
MIRT054580	hsa	hsa	hsa-miR-146a-5p	ELAVL1	1	1	1	0	0	0	0	0	3	1
MIRT054582	hsa	hsa	hsa-miR-30b-5p	SIX1	1	1	1	0	0	0	0	0	3	1
MIRT054592	hsa	hsa	hsa-miR-130b-3p	ITGB1	1	1	1	0	0	0	0	0	3	1
MIRT054599	hsa	hsa	hsa-miR-103a-3p	SNCG	1	1	1	0	0	0	0	0	3	1
MIRT054614	hsa	hsa	hsa-miR-30a-5p	BCL9	1	1	1	0	0	0	0	0	3	1
MIRT054615	hsa	hsa	hsa-miR-30b-5p	BCL9	1	1	1	0	0	0	0	0	3	1
MIRT054616	hsa	hsa	hsa-miR-30c-5p	BCL9	1	1	1	0	0	0	0	0	3	1
MIRT054618	hsa	hsa	hsa-miR-206	NR1H3	1	1	1	0	0	0	0	0	3	1
MIRT054619	hsa	hsa	hsa-miR-155-5p	DOCK1	1	1	1	1	0	0	0	0	4	1
MIRT054622	hsa	hsa	hsa-miR-223-3p	ATM	1	1	1	0	0	0	0	0	3	1
MIRT054624	hsa	hsa	hsa-miR-27b-3p	ABCA1	1	1	1	0	0	0	0	0	3	2
MIRT054632	hsa	hsa	hsa-miR-30a-5p	HSPA5	1	1	1	0	0	0	0	0	3	1
MIRT054634	hsa	hsa	hsa-miR-197-3p	CD82	1	1	1	0	0	0	0	0	3	1
MIRT054637	hsa	hsa	hsa-miR-200c-3p	ZNF217	1	1	1	1	0	0	0	0	4	2
MIRT054639	hsa	hsa	hsa-miR-155-5p	RAD51	1	1	1	0	0	0	0	0	3	1
MIRT054643	hsa	hsa	hsa-miR-92a-3p	SOCS5	1	1	1	0	0	0	0	0	3	1
MIRT054644	hsa	hsa	hsa-miR-17-5p	PDLIM7	1	1	1	0	0	0	0	0	3	1
MIRT054645	hsa	hsa	hsa-miR-26a-5p	HGF	1	1	1	0	0	0	0	0	3	1
MIRT054651	hsa	hsa	hsa-miR-30a-5p	EYA2	1	1	1	0	0	0	0	0	3	2
MIRT054653	hsa	hsa	hsa-miR-183-5p	ZEB1	1	1	1	0	0	0	0	0	3	1
MIRT054654	hsa	hsa	hsa-miR-96-5p	ZEB1	1	1	1	0	0	0	0	0	3	1
MIRT054655	hsa	hsa	hsa-miR-183-5p	SNAI2	1	1	1	0	0	0	0	0	3	1
MIRT054656	hsa	hsa	hsa-miR-96-5p	SNAI2	1	1	1	0	0	0	0	0	3	1
MIRT054659	hsa	hsa	hsa-miR-223-3p	CYB5A	1	1	1	0	0	0	0	0	3	1
MIRT054660	hsa	hsa	hsa-miR-141-3p	TM4SF1	1	1	1	0	0	0	0	0	3	1
MIRT054662	hsa	hsa	hsa-let-7g-5p	THBS1	1	1	1	0	1	0	0	0	4	2
MIRT054663	hsa	hsa	hsa-let-7g-5p	TGFBR1	1	1	1	0	0	0	0	0	3	1
MIRT054664	hsa	hsa	hsa-let-7g-5p	SMAD2	1	1	1	0	0	0	0	0	3	1
MIRT054669	hsa	hsa	hsa-miR-146a-5p	NUMB	1	1	1	0	0	0	0	0	3	2
MIRT054676	hsa	hsa	hsa-miR-26a-5p	LIN28B	1	1	1	0	0	0	0	0	3	1
MIRT054677	hsa	hsa	hsa-miR-26a-5p	ZCCHC11	1	1	1	0	0	0	0	0	3	1
MIRT054680	hsa	hsa	hsa-miR-223-3p	TOX	1	1	1	0	0	0	0	0	3	1
MIRT054682	hsa	hsa	hsa-miR-138-5p	RMND5A	1	1	1	1	0	0	0	0	4	1
MIRT054696	hsa	hsa	hsa-miR-27a-3p	HOXA10	1	1	1	0	1	0	0	0	4	4
MIRT054706	hsa	hsa	hsa-miR-30b-5p	NOTCH1	1	1	1	0	0	0	0	0	3	1
MIRT054718	hsa	hsa	hsa-miR-26b-5p	EZH2	1	1	1	1	0	0	0	0	4	1
MIRT054726	hsa	hsa	hsa-miR-31-5p	TBXA2R	1	1	1	1	0	0	0	0	4	1
MIRT054727	hsa	hsa	hsa-miR-31-5p	C11orf30	1	1	1	0	1	0	0	0	4	1
MIRT054748	hsa	hsa	hsa-miR-28-5p	MAD2L1	1	1	1	0	0	0	0	0	3	1
MIRT054749	hsa	hsa	hsa-miR-28-5p	BAG1	1	1	1	0	0	0	0	0	3	1
MIRT054750	hsa	hsa	hsa-miR-28-5p	RAP1B	1	1	1	0	0	0	0	0	3	1
MIRT054762	hsa	hsa	hsa-miR-130a-3p	TNF	1	1	1	0	0	0	0	0	3	1
MIRT054763	hsa	hsa	hsa-miR-139-5p	NOTCH1	1	1	1	0	0	0	0	0	3	2
MIRT054765	hsa	hsa	hsa-miR-26b-5p	USP9X	1	1	1	0	0	0	0	0	3	1
MIRT054788	hsa	hsa	hsa-miR-451a	DCBLD2	1	1	1	0	0	0	0	0	3	1
MIRT054796	hsa	hsa	hsa-miR-15b-5p	SMURF1	1	1	1	0	1	0	0	0	4	2
MIRT054797	hsa	hsa	hsa-miR-15b-5p	CRIM1	1	1	1	0	1	0	0	0	4	4
MIRT054801	hsa	hsa	hsa-miR-223-3p	PRDM1	1	1	1	1	0	0	0	0	4	2
MIRT054807	hsa	hsa	hsa-miR-139-5p	RAP1B	1	1	1	0	1	0	0	0	4	2
MIRT054808	hsa	hsa	hsa-miR-139-5p	ROCK2	1	1	1	0	0	0	0	0	3	1
MIRT054810	hsa	hsa	hsa-miR-34a-5p	RICTOR	1	1	1	0	0	0	0	0	3	1
MIRT054823	hsa	hsa	hsa-miR-30c-5p	RARB	1	1	1	0	0	0	0	0	3	1
MIRT054825	hsa	hsa	hsa-miR-30c-5p	RFX6	1	1	1	0	0	0	0	0	3	1
MIRT054829	hsa	hsa	hsa-miR-27a-3p	PSAP	1	1	1	1	0	0	0	0	4	1
MIRT054830	hsa	hsa	hsa-miR-27b-3p	PSAP	1	1	1	1	0	0	0	0	4	1
MIRT054833	hsa	hsa	hsa-miR-146b-5p	PDGFRA	1	1	1	0	0	0	0	0	3	1
MIRT054835	hsa	hsa	hsa-miR-132-3p	HN1	1	1	1	1	0	0	0	0	4	1
MIRT054836	hsa	hsa	hsa-miR-132-3p	KLHL11	1	1	1	1	0	0	0	0	4	1
MIRT054837	hsa	hsa	hsa-miR-132-3p	MAPK1	1	1	1	1	0	0	0	0	4	1
MIRT054839	hsa	hsa	hsa-miR-375	PIK3CA	1	1	1	0	0	0	1	0	4	1
MIRT054843	hsa	hsa	hsa-miR-451a	IL6R	1	1	1	0	1	0	0	0	4	3
MIRT054851	hsa	hsa	hsa-miR-144-3p	TTN	1	1	1	0	0	0	0	0	3	1
MIRT054852	hsa	hsa	hsa-miR-150-5p	SRCIN1	1	1	1	0	1	0	0	0	4	2
MIRT054853	hsa	hsa	hsa-miR-34a-5p	POU5F1	1	1	1	0	0	0	0	0	3	1
MIRT054860	hsa	hsa	hsa-miR-20a-5p	ABL2	1	1	1	0	0	0	0	0	3	1
MIRT054867	hsa	hsa	hsa-miR-183-5p	SMAD4	1	1	1	0	1	0	0	0	4	2
MIRT054878	hsa	hsa	hsa-miR-29a-3p	FOXO3	1	1	1	0	0	0	0	0	3	1
MIRT054884	hsa	hsa	hsa-miR-342-3p	ID4	1	1	1	0	0	0	0	0	3	1
MIRT054890	hsa	hsa	hsa-miR-195-5p	MYB	1	1	1	0	0	0	0	0	3	1
MIRT054903	hsa	hsa	hsa-miR-17-5p	STAT3	1	1	1	1	1	0	0	0	5	3
MIRT054919	hsa	hsa	hsa-miR-23a-3p	LPAR1	1	1	1	0	0	0	0	0	3	1
MIRT054925	hsa	hsa	hsa-miR-34c-5p	RUNX2	1	1	1	0	0	0	0	0	3	1
MIRT054927	hsa	hsa	hsa-miR-17-5p	NPAS3	1	1	1	1	0	0	0	0	4	1
MIRT059476	hsa	hsa	hsa-miR-29a-3p	SETDB1	1	1	1	0	1	0	0	0	4	1
MIRT060555	hsa	hsa	hsa-miR-340-5p	CCND1	1	1	1	0	1	0	0	0	4	7
MIRT061544	hsa	hsa	hsa-miR-125b-5p	BTG2	1	1	1	0	1	0	0	0	4	3
MIRT078285	hsa	hsa	hsa-miR-195-5p	RPS6KB1	1	1	1	0	1	0	0	0	4	2
MIRT081115	hsa	hsa	hsa-miR-17-5p	LDLR	1	1	1	0	1	0	0	0	4	6
MIRT081143	hsa	hsa	hsa-miR-27b-3p	LDLR	1	1	1	0	1	0	0	0	4	2
MIRT084532	hsa	hsa	hsa-miR-363-3p	BCL2L11	1	1	1	1	1	0	0	0	5	5
MIRT087604	hsa	hsa	hsa-miR-20a-5p	ATG16L1	1	1	1	0	1	0	0	0	4	2
MIRT091688	hsa	hsa	hsa-miR-142-5p	TGFBR2	1	1	1	0	1	0	0	0	4	4
MIRT099796	hsa	hsa	hsa-miR-30a-5p	SOX4	1	1	1	0	1	0	0	0	4	3
MIRT109112	hsa	hsa	hsa-miR-130b-3p	FMR1	1	1	1	0	0	0	0	0	3	1
MIRT115548	hsa	hsa	hsa-miR-34c-5p	MAZ	1	1	1	0	1	0	0	0	4	2
MIRT118410	hsa	hsa	hsa-miR-26a-5p	DNMT3B	1	1	1	1	0	0	0	0	4	1
MIRT125926	hsa	hsa	hsa-miR-320a	PDCD4	1	1	1	0	0	0	0	0	3	1
MIRT147275	hsa	hsa	hsa-miR-26b-5p	KPNA2	1	1	1	0	1	0	0	0	4	7
MIRT193928	hsa	hsa	hsa-miR-142-5p	SMAD3	1	1	1	0	0	0	0	0	3	2
MIRT194613	hsa	hsa	hsa-miR-29a-3p	NFIA	1	1	1	0	0	0	0	0	3	2
MIRT207248	hsa	hsa	hsa-miR-29a-3p	TET3	1	1	1	1	1	0	0	0	5	2
MIRT208864	hsa	hsa	hsa-miR-21-5p	IL12A	1	1	1	1	0	0	0	0	4	2
MIRT210968	hsa	hsa	hsa-miR-29a-3p	TET2	1	1	1	1	0	0	0	0	4	1
MIRT213685	hsa	hsa	hsa-miR-26a-5p	PTPN13	1	1	1	0	0	0	0	0	3	1
MIRT225973	hsa	hsa	hsa-miR-98-5p	E2F5	1	1	1	0	0	0	0	0	3	1
MIRT241310	hsa	hsa	hsa-miR-145-5p	DDX6	1	1	1	0	0	0	0	0	3	1
MIRT248732	hsa	hsa	hsa-miR-31-5p	ARID1A	1	1	1	0	0	0	0	0	3	1
MIRT249123	hsa	hsa	hsa-miR-103a-3p	AGO1	1	1	1	0	0	0	0	0	3	1
MIRT258175	hsa	hsa	hsa-miR-30a-5p	CBX3	1	1	1	0	1	0	0	0	4	2
MIRT259021	hsa	hsa	hsa-miR-125b-5p	SET	1	1	1	0	0	0	0	0	3	1
MIRT262091	hsa	hsa	hsa-miR-320a	BMI1	1	1	1	0	0	0	0	0	3	1
MIRT265078	hsa	hsa	hsa-miR-195-5p	CHEK1	1	1	1	0	1	0	0	0	4	3
MIRT278608	hsa	hsa	hsa-miR-145-5p	ARF6	1	1	1	0	1	0	0	0	4	2
MIRT279714	hsa	hsa	hsa-let-7a-5p	ARG2	1	1	1	0	0	0	0	0	3	1
MIRT281136	hsa	hsa	hsa-miR-148a-3p	PDIA3	1	1	1	0	0	0	0	0	3	1
MIRT352126	hsa	hsa	hsa-miR-340-5p	PUM2	1	1	1	0	0	0	0	0	3	1
MIRT356254	hsa	hsa	hsa-let-7b-3p	CASP3	1	1	1	0	0	0	0	0	3	1
MIRT364544	hsa	hsa	hsa-miR-320a	PBX3	1	1	1	0	0	0	0	0	3	2
MIRT378759	hsa	hsa	hsa-miR-338-3p	MACC1	1	1	1	0	0	0	0	0	3	2
MIRT396655	hsa	hsa	hsa-miR-125b-1-3p	S1PR1	1	1	1	0	0	0	0	0	3	1
MIRT396670	hsa	hsa	hsa-miR-363-3p	S1PR1	1	1	1	0	0	0	0	0	3	1
MIRT437352	hsa	hsa	hsa-miR-146a-5p	PTGS2	1	1	1	0	0	0	0	0	3	1
MIRT437365	hsa	hsa	hsa-miR-30c-5p	CASP3	1	1	1	1	1	0	0	0	5	2
MIRT437368	hsa	hsa	hsa-miR-29a-3p	LAMC2	1	1	1	0	0	0	0	0	3	1
MIRT437369	hsa	hsa	hsa-miR-29b-3p	LAMC2	1	1	1	0	0	0	0	0	3	1
MIRT437370	hsa	hsa	hsa-miR-29c-3p	LAMC2	1	1	1	0	0	0	0	0	3	1
MIRT437371	hsa	hsa	hsa-miR-29c-3p	ITGA6	1	1	1	0	0	0	0	0	3	1
MIRT437372	hsa	hsa	hsa-miR-29b-3p	ITGA6	1	1	1	0	0	0	0	0	3	2
MIRT437373	hsa	hsa	hsa-miR-29a-3p	ITGA6	1	1	1	0	0	0	0	0	3	1
MIRT437374	hsa	hsa	hsa-miR-10b-5p	HTATIP2	1	1	1	0	0	0	0	0	3	1
MIRT437404	hsa	hsa	hsa-miR-34a-5p	L1CAM	1	1	1	0	0	0	0	0	3	1
MIRT437422	hsa	hsa	hsa-miR-196a-5p	NFKBIA	1	1	1	0	0	0	0	0	3	1
MIRT437428	hsa	hsa	hsa-miR-30b-5p	PDGFRB	1	1	1	0	0	0	0	0	3	1
MIRT437430	hsa	hsa	hsa-miR-21-3p	MAT2B	1	1	1	1	0	0	0	0	4	1
MIRT437431	hsa	hsa	hsa-miR-21-3p	MAT2A	1	1	1	1	0	0	0	0	4	1
MIRT437432	hsa	hsa	hsa-miR-31-5p	ABCB9	1	1	1	0	0	0	0	0	3	1
MIRT437436	hsa	hsa	hsa-miR-145-5p	ADD3	1	1	1	0	0	0	0	0	3	1
MIRT437437	hsa	hsa	hsa-miR-144-3p	EZH2	1	1	1	0	1	0	0	0	4	1
MIRT437443	hsa	hsa	hsa-miR-23a-3p	TOP1	1	1	1	0	0	0	0	0	3	2
MIRT437463	hsa	hsa	hsa-miR-16-5p	BDNF	1	1	1	0	0	0	0	0	3	1
MIRT437471	hsa	hsa	hsa-miR-320a	NRP1	1	1	1	0	0	0	0	0	3	1
MIRT437472	hsa	hsa	hsa-miR-26b-5p	RB1	1	1	1	0	0	0	0	0	3	1
MIRT437485	hsa	hsa	hsa-miR-15b-5p	FUT2	1	1	1	0	0	0	0	0	3	1
MIRT437487	hsa	hsa	hsa-miR-141-3p	MAP4K4	1	1	1	0	0	0	0	0	3	1
MIRT437489	hsa	hsa	hsa-miR-30c-5p	NOTCH1	1	1	1	0	0	0	0	0	3	2
MIRT437492	hsa	hsa	hsa-miR-30a-5p	TP53	1	1	1	0	0	0	0	0	3	1
MIRT437493	hsa	hsa	hsa-miR-30b-5p	TP53	1	1	1	0	0	0	0	0	3	1
MIRT437494	hsa	hsa	hsa-miR-30c-5p	TP53	1	1	1	0	0	0	0	0	3	1
MIRT437548	hsa	hsa	hsa-miR-29a-3p	SERPINH1	1	1	1	0	1	0	0	0	4	3
MIRT437605	hsa	hsa	hsa-miR-100-5p	FKBP5	1	1	1	0	0	0	0	0	3	1
MIRT437703	hsa	hsa	hsa-miR-27b-3p	CRISP2	1	1	1	1	0	0	0	0	4	2
MIRT437765	hsa	hsa	hsa-miR-20a-5p	PRKG1	1	1	1	0	0	0	0	0	3	1
MIRT437786	hsa	hsa	hsa-miR-15b-5p	KDR	1	1	1	0	0	0	0	0	3	1
MIRT437789	hsa	hsa	hsa-miR-708-5p	CASP2	1	1	1	0	0	0	0	0	3	1
MIRT437824	hsa	hsa	hsa-miR-150-5p	SP1	1	1	1	0	0	0	0	0	3	2
MIRT437833	hsa	hsa	hsa-miR-145-5p	HMGA2	1	1	1	1	0	0	0	0	4	1
MIRT437855	hsa	hsa	hsa-let-7d-5p	EIF2C1	1	1	1	0	0	0	0	0	3	1
MIRT437856	hsa	hsa	hsa-let-7f-5p	EIF2C1	1	1	1	0	0	0	0	0	3	1
MIRT437857	hsa	hsa	hsa-let-7i-5p	EIF2C1	1	1	1	0	0	0	0	0	3	1
MIRT437875	hsa	hsa	hsa-miR-200c-3p	BTC	1	1	1	1	0	0	0	0	4	1
MIRT437880	hsa	hsa	hsa-miR-183-5p	ZFPM1	1	1	1	1	0	0	0	0	4	1
MIRT437881	hsa	hsa	hsa-miR-200c-3p	ZFPM1	1	1	1	1	0	0	0	0	4	1
MIRT437915	hsa	hsa	hsa-miR-200c-3p	PIN1	1	1	1	0	0	0	0	0	3	1
MIRT437945	hsa	hsa	hsa-miR-27a-3p	IFNG	1	1	1	0	1	0	0	0	4	1
MIRT437946	hsa	hsa	hsa-miR-27a-3p	GRB2	1	1	1	0	1	0	0	0	4	1
MIRT437947	hsa	hsa	hsa-miR-27a-3p	SEMA7A	1	1	1	0	1	0	0	0	4	1
MIRT437964	hsa	hsa	hsa-miR-92a-3p	MAPK8	1	1	1	0	0	0	0	0	3	1
MIRT437965	hsa	hsa	hsa-miR-92a-3p	MAP2K4	1	1	1	0	1	0	0	0	4	2
MIRT437966	hsa	hsa	hsa-miR-15b-5p	HNF1A	1	1	1	0	0	0	0	0	3	1
MIRT437975	hsa	hsa	hsa-let-7b-5p	CTHRC1	1	1	1	0	0	0	0	0	3	1
MIRT437976	hsa	hsa	hsa-let-7g-5p	AKT2	1	1	1	0	0	0	0	0	3	1
MIRT437977	hsa	hsa	hsa-let-7b-5p	AKT2	1	1	1	0	0	0	0	0	3	1
MIRT438018	hsa	hsa	hsa-miR-155-5p	MXI1	1	1	1	0	0	0	0	0	3	1
MIRT438025	hsa	hsa	hsa-miR-200c-3p	KRAS	1	1	1	0	1	0	0	0	4	3
MIRT438045	hsa	hsa	hsa-miR-96-5p	RECK	1	1	1	0	1	0	0	0	4	2
MIRT438054	hsa	hsa	hsa-miR-20a-5p	ETV1	1	1	1	1	0	0	0	0	4	1
MIRT438055	hsa	hsa	hsa-miR-17-5p	ETV1	1	1	1	1	0	0	0	0	4	1
MIRT438061	hsa	hsa	hsa-miR-200c-3p	NOTCH1	1	1	1	0	0	0	0	0	3	1
MIRT438066	hsa	hsa	hsa-miR-342-3p	SREBF1	1	1	1	0	0	0	0	0	3	1
MIRT438067	hsa	hsa	hsa-miR-342-3p	SREBF2	1	1	1	0	0	0	0	0	3	1
MIRT438070	hsa	hsa	hsa-miR-125b-5p	MAN1B1	1	1	1	0	0	0	0	0	3	1
MIRT438074	hsa	hsa	hsa-miR-34a-5p	HOTAIR	1	1	1	0	1	0	0	0	4	2
MIRT438075	hsa	hsa	hsa-miR-29c-3p		1	1	1	0	0	0	0	0	3	1
MIRT438080	hsa	hsa	hsa-miR-23a-3p		1	1	1	0	0	0	0	0	3	2
MIRT438113	hsa	hsa	hsa-miR-146a-5p	PRKCE	1	1	1	0	0	0	0	0	3	2
MIRT438120	hsa	hsa	hsa-miR-150-5p	CCR6	1	1	1	0	0	0	0	0	3	1
MIRT438130	hsa	hsa	hsa-miR-26a-5p	ADAM17	1	1	1	1	1	0	0	0	5	2
MIRT438134	hsa	hsa	hsa-miR-200c-3p	GATA4	1	1	1	0	0	0	0	0	3	1
MIRT438137	hsa	hsa	hsa-miR-766-3p	BAX	1	1	1	1	0	0	0	0	4	1
MIRT438138	hsa	hsa	hsa-let-7d-5p		1	1	1	1	1	0	0	0	5	6
MIRT438156	hsa	hsa	hsa-miR-27a-3p	KRAS	1	1	1	0	0	0	0	0	3	2
MIRT438163	hsa	hsa	hsa-miR-15a-5p	PHLPP1	1	1	1	0	0	0	0	0	3	1
MIRT438164	hsa	hsa	hsa-miR-375	PHLPP1	1	1	1	0	0	0	0	0	3	1
MIRT438167	hsa	hsa	hsa-miR-491-5p	GIT1	1	1	1	0	0	0	0	0	3	1
MIRT438169	hsa	hsa	hsa-miR-223-3p	CARM1	1	1	1	0	1	0	0	0	4	1
MIRT438170	hsa	hsa	hsa-miR-92a-3p	DUSP10	1	1	1	0	1	0	0	0	4	2
MIRT438171	hsa	hsa	hsa-miR-100-5p	CYR61	1	1	1	0	0	0	0	0	3	1
MIRT438172	hsa	hsa	hsa-miR-494-3p	ARHGAP5	1	1	1	0	0	0	0	0	3	1
MIRT438173	hsa	hsa	hsa-miR-199a-5p	WNK1	1	1	1	0	0	0	0	0	3	1
MIRT438174	hsa	hsa	hsa-miR-199a-5p	NFKB1	1	1	1	0	0	0	0	0	3	1
MIRT438241	hsa	hsa	hsa-miR-26b-5p	NAMPT	1	1	1	0	0	0	0	0	3	1
MIRT438243	hsa	hsa	hsa-miR-494-3p	MCC	1	1	1	0	0	0	0	0	3	1
MIRT438245	hsa	hsa	hsa-miR-340-5p	RHOA	1	1	1	1	0	0	0	0	4	1
MIRT438272	hsa	hsa	hsa-miR-320a	NFATC3	1	1	1	0	0	0	0	0	3	1
MIRT438273	hsa	hsa	hsa-miR-320a	TRPC5	1	1	1	0	0	0	0	0	3	1
MIRT438275	hsa	hsa	hsa-miR-491-5p	SMAD3	1	1	1	0	0	0	0	0	3	1
MIRT438286	hsa	hsa	hsa-miR-199a-5p	ACVR1B	1	1	1	0	0	0	0	0	3	1
MIRT438289	hsa	hsa	hsa-miR-92a-3p	CCL8	1	1	1	0	0	0	0	0	3	1
MIRT438292	hsa	hsa	hsa-miR-206	KRAS	1	1	1	0	0	0	0	0	3	3
MIRT438296	hsa	hsa	hsa-miR-195-5p	INSR	1	1	1	0	0	0	0	0	3	1
MIRT438306	hsa	hsa	hsa-miR-146a-5p	RAC1	1	1	1	0	0	0	0	0	3	1
MIRT438341	hsa	hsa	hsa-miR-338-3p	ZEB2	1	1	1	0	0	0	0	0	3	1
MIRT438343	hsa	hsa	hsa-miR-144-3p	MET	1	1	1	1	1	0	0	0	5	1
MIRT438348	hsa	hsa	hsa-miR-34a-5p	SIRT7	1	1	1	0	1	0	0	0	4	1
MIRT438350	hsa	hsa	hsa-miR-145-5p	E2F3	1	1	1	0	1	0	0	0	4	1
MIRT438351	hsa	hsa	hsa-miR-20a-5p	FBXO31	1	1	1	0	1	0	0	0	4	2
MIRT438377	hsa	hsa	hsa-miR-195-5p	ELN	1	1	1	0	0	0	0	0	3	1
MIRT438382	hsa	hsa	hsa-miR-125b-5p	SCNN1A	1	1	1	0	0	0	0	0	3	1
MIRT438390	hsa	hsa	hsa-miR-183-5p		1	1	1	0	0	0	0	0	3	1
MIRT438391	hsa	hsa	hsa-miR-183-5p	PPP2CB	1	1	1	0	0	0	0	0	3	1
MIRT438392	hsa	hsa	hsa-miR-183-5p	PPP2R4	1	1	1	0	0	0	0	0	3	1
MIRT438408	hsa	hsa	hsa-miR-10a-5p	PIK3CG	1	1	1	0	0	0	0	0	3	1
MIRT438415	hsa	hsa	hsa-miR-34c-5p	GALNT7	1	1	1	0	0	0	0	0	3	1
MIRT438417	hsa	hsa	hsa-miR-34a-5p	GALNT7	1	1	1	0	0	0	0	0	3	1
MIRT438431	hsa	hsa	hsa-miR-29c-3p	TIAM1	1	1	1	0	0	0	0	0	3	1
MIRT438434	hsa	hsa	hsa-miR-29a-3p	RNASEL	1	1	1	0	0	0	0	0	3	1
MIRT438446	hsa	hsa	hsa-miR-125b-5p	SIRT7	1	1	1	1	0	0	0	0	4	1
MIRT438460	hsa	hsa	hsa-miR-18a-5p	STK4	1	1	1	0	0	0	0	0	3	1
MIRT438552	hsa	hsa	hsa-miR-130b-3p	PPARGC1A	1	1	1	0	0	0	0	0	3	1
MIRT438574	hsa	hsa	hsa-miR-126-3p	RHOU	1	1	1	0	0	0	0	0	3	1
MIRT438575	hsa	hsa	hsa-miR-126-3p	LRP6	1	1	1	0	0	0	0	0	3	1
MIRT438593	hsa	hsa	hsa-miR-199a-5p	GSK3B	1	1	1	1	1	0	0	0	5	1
MIRT438594	hsa	hsa	hsa-miR-199a-5p	FZD4	1	1	1	1	1	0	0	0	5	1
MIRT438595	hsa	hsa	hsa-miR-199a-5p	WNT2	1	1	1	1	1	0	0	0	5	1
MIRT438596	hsa	hsa	hsa-miR-199a-5p	JAG1	1	1	1	1	1	0	0	0	5	1
MIRT438607	hsa	hsa	hsa-miR-125b-5p	DUSP6	1	1	1	0	0	0	0	0	3	1
MIRT438620	hsa	hsa	hsa-miR-30a-5p	CD99	1	1	1	0	0	0	0	0	3	1
MIRT438643	hsa	hsa	hsa-miR-145-5p	SP7	1	1	1	0	0	0	0	0	3	1
MIRT438651	hsa	hsa	hsa-miR-126-3p	SIRT1	1	1	1	0	0	0	0	0	3	1
MIRT438652	hsa	hsa	hsa-miR-320a	BANP	1	1	1	0	1	0	0	0	4	1
MIRT438654	hsa	hsa	hsa-miR-340-5p	ROCK1	1	1	1	0	0	0	0	0	3	1
MIRT438655	hsa	hsa	hsa-miR-122-5p	NOD2	1	1	1	0	0	0	0	0	3	1
MIRT438656	hsa	hsa	hsa-miR-26a-5p	PHB	1	1	1	0	0	0	0	0	3	1
MIRT438672	hsa	hsa	hsa-miR-142-5p	SIRT1	1	1	1	0	0	0	0	0	3	1
MIRT438673	hsa	hsa	hsa-miR-223-3p	ABCB1	1	1	1	0	0	0	0	0	3	1
MIRT438679	hsa	hsa	hsa-miR-29a-3p	IGF1	1	1	1	0	0	0	0	0	3	1
MIRT438680	hsa	hsa	hsa-miR-223-3p	CAPRIN1	1	1	1	0	0	0	0	0	3	1
MIRT438684	hsa	hsa	hsa-miR-30a-3p	MECP2	1	1	1	0	0	0	0	0	3	1
MIRT438685	hsa	hsa	hsa-miR-223-3p	PAX6	1	1	1	0	0	0	0	0	3	1
MIRT438686	hsa	hsa	hsa-miR-16-5p	HDGF	1	1	1	0	1	0	0	0	4	3
MIRT438692	hsa	hsa	hsa-miR-23a-3p	HMGB2	1	1	1	0	1	0	0	0	4	3
MIRT438701	hsa	hsa	hsa-miR-494-3p	CXCR4	1	1	1	0	0	0	0	0	3	1
MIRT438711	hsa	hsa	hsa-miR-486-5p	IGF1R	1	1	1	0	0	0	0	0	3	1
MIRT438712	hsa	hsa	hsa-miR-486-5p		1	1	1	0	0	0	0	0	3	1
MIRT438715	hsa	hsa	hsa-miR-708-5p	CNTFR	1	1	1	0	0	0	0	0	3	1
MIRT438718	hsa	hsa	hsa-miR-145-5p	HDAC11	1	1	1	0	0	0	0	0	3	1
MIRT438723	hsa	hsa	hsa-miR-100-5p	RAP1B	1	1	1	0	0	0	0	0	3	1
MIRT438730	hsa	hsa	hsa-miR-363-3p	CASP3	1	1	1	1	0	0	0	0	4	1
MIRT438733	hsa	hsa	hsa-miR-34a-5p	FUT8	1	1	1	0	0	0	0	0	3	1
MIRT438734	hsa	hsa	hsa-miR-122-5p	FUT8	1	1	1	0	0	0	0	0	3	1
MIRT438747	hsa	hsa	hsa-miR-197-3p	MTHFD1	1	1	1	0	0	0	0	0	3	1
MIRT438751	hsa	hsa	hsa-miR-148a-3p	S1PR1	1	1	1	0	0	0	0	0	3	3
MIRT438752	hsa	hsa	hsa-miR-148a-3p	USP4	1	1	1	0	0	0	0	0	3	1
MIRT438755	hsa	hsa	hsa-miR-138-5p	LCN2	1	1	1	0	0	0	0	0	3	1
MIRT438759	hsa	hsa	hsa-miR-126-3p	NFKBIA	1	1	1	0	0	0	0	0	3	1
MIRT438761	hsa	hsa	hsa-miR-17-5p	TBC1D2	1	1	1	0	0	0	0	0	3	1
MIRT438814	hsa	hsa	hsa-miR-486-5p	DOCK3	1	1	1	0	0	0	0	0	3	1
MIRT438903	hsa	hsa	hsa-miR-23a-3p	SPRY2	1	1	1	0	1	0	0	0	4	1
MIRT438904	hsa	hsa	hsa-miR-142-3p	LRRC32	1	1	1	0	0	0	0	0	3	1
MIRT473770	hsa	hsa	hsa-miR-148a-3p	MAP3K9	1	1	1	0	1	0	0	0	4	2
MIRT506026	hsa	hsa	hsa-miR-340-5p	PUM1	1	1	1	0	1	0	0	0	4	4
MIRT536621	hsa	hsa	hsa-miR-18a-5p	IRF2	1	1	1	0	1	0	0	0	4	2
MIRT541431	hsa	hsa	hsa-miR-195-5p	CBX4	1	1	1	0	1	0	0	0	4	3
MIRT548991	hsa	hsa	hsa-miR-340-5p	CCND2	1	1	1	0	1	0	0	0	4	3
MIRT561049	hsa	hsa	hsa-miR-340-5p	SKP2	1	1	1	0	1	0	0	0	4	2
MIRT567335	hsa	hsa	hsa-miR-142-3p	HMGB1	1	1	1	0	1	0	0	0	4	2
MIRT621495	hsa	hsa	hsa-miR-103a-3p	GPRC5A	1	1	1	0	1	0	0	0	4	3
MIRT728022	hsa	hsa	hsa-miR-92a-3p	CD69	1	1	1	0	1	0	0	0	4	2
MIRT728207	hsa	hsa	hsa-miR-30c-5p	BECN1	1	1	1	0	1	0	0	0	4	2
MIRT731061	hsa	hsa	hsa-miR-130b-3p	MMP2	1	1	1	0	0	0	0	0	3	1
MIRT731098	hsa	hsa	hsa-miR-629-5p	TRIM33	1	1	1	1	0	0	0	0	4	1
MIRT731116	hsa	hsa	hsa-miR-150-5p	SSSCA1	1	1	1	0	0	0	0	0	3	1
MIRT731117	hsa	hsa	hsa-miR-34a-5p	TCF7	1	1	1	0	0	0	0	0	3	1
MIRT731121	hsa	hsa	hsa-miR-21-5p	CASC2	1	1	1	0	0	0	0	0	3	1
MIRT731123	hsa	hsa	hsa-miR-197-3p	FOXJ2	1	1	1	1	0	0	0	0	4	1
MIRT731126	hsa	hsa	hsa-miR-18a-5p	RUNX1	1	1	1	0	0	0	0	0	3	1
MIRT731141	hsa	hsa	hsa-miR-26b-5p	COX2	1	1	1	0	0	0	0	0	3	1
MIRT731150	hsa	hsa	hsa-miR-206	ANXA2	1	1	1	0	0	0	0	0	3	1
MIRT731180	hsa	hsa	hsa-miR-10a-5p	SERPINE1	1	1	1	0	0	0	0	0	3	1
MIRT731181	hsa	hsa	hsa-miR-181c-5p	PRAP1	1	1	1	0	0	0	0	0	3	1
MIRT731217	hsa	hsa	hsa-miR-145-5p	SENP1	1	1	1	0	0	0	0	0	3	1
MIRT731232	hsa	hsa	hsa-miR-146b-5p	IL6	1	1	1	0	0	0	0	0	3	1
MIRT731240	hsa	hsa	hsa-miR-18a-5p	MEF2D	1	1	1	0	0	0	0	0	3	1
MIRT731254	hsa	hsa	hsa-miR-29a-3p	MUC1	1	1	1	0	0	0	0	0	3	1
MIRT731271	hsa	hsa	hsa-miR-31-5p	E2F2	1	1	1	0	0	0	0	0	3	1
MIRT731308	hsa	hsa	hsa-miR-29c-3p	ITGB1	1	1	1	1	0	0	0	0	4	2
MIRT731381	hsa	hsa	hsa-miR-199a-5p	HK2	1	1	1	0	0	0	0	0	3	1
MIRT731383	hsa	hsa	hsa-miR-15b-5p	INSR	1	1	1	0	0	0	0	0	3	1
MIRT731390	hsa	hsa	hsa-miR-26a-5p	DUSP4	1	1	1	0	0	0	0	0	3	1
MIRT731396	hsa	hsa	hsa-miR-29a-3p	CYP2C19	1	1	1	0	0	0	0	0	3	1
MIRT731397	hsa	hsa	hsa-miR-34a-5p	GFRA3	1	1	1	0	0	0	0	0	3	1
MIRT731420	hsa	hsa	hsa-miR-28-5p	IGF1	1	1	1	0	0	0	0	0	3	1
MIRT731425	hsa	hsa	hsa-miR-130b-3p	DLL1	1	1	1	0	0	0	0	0	3	1
MIRT731495	hsa	hsa	hsa-miR-29a-3p	AKT3	1	1	1	0	0	0	0	0	3	1
MIRT731497	hsa	hsa	hsa-miR-320a	RAB14	1	1	1	0	0	0	0	0	3	1
MIRT731528	hsa	hsa	hsa-miR-103a-3p	SERPINB5	1	1	1	1	0	0	0	0	4	1
MIRT731540	hsa	hsa	hsa-miR-338-3p	TAZ	1	1	1	0	0	0	0	0	3	1
MIRT731550	hsa	hsa	hsa-miR-139-5p	OIP5	1	1	1	0	0	0	0	0	3	1
MIRT731565	hsa	hsa	hsa-miR-96-5p	PTPN9	1	1	1	0	0	0	0	0	3	1
MIRT731594	hsa	hsa	hsa-miR-29a-3p	ITGB1	1	1	1	0	0	0	0	0	3	1
MIRT731595	hsa	hsa	hsa-miR-125b-5p	MAP3K11	1	1	1	0	0	0	0	0	3	1
MIRT731599	hsa	hsa	hsa-miR-92a-3p	FBXW7	1	1	1	0	0	0	0	0	3	1
MIRT731607	hsa	hsa	hsa-miR-27a-3p	DKK2	1	1	1	0	0	0	0	0	3	1
MIRT731688	hsa	hsa	hsa-miR-144-3p	MAP3K8	1	1	1	0	0	0	0	0	3	1
MIRT731713	hsa	hsa	hsa-miR-132-3p	EGFR	1	1	1	0	0	0	0	0	3	1
MIRT731714	hsa	hsa	hsa-miR-132-3p	RAF1	1	1	1	0	0	0	0	0	3	1
MIRT731715	hsa	hsa	hsa-miR-17-3p	ITGA5	1	1	1	0	0	0	0	0	3	1
MIRT731716	hsa	hsa	hsa-miR-17-3p	ITGB3	1	1	1	0	0	0	0	0	3	1
MIRT731724	hsa	hsa	hsa-miR-29a-3p	ROBO1	1	1	1	0	0	0	0	0	3	1
MIRT731736	hsa	hsa	hsa-miR-142-5p	SOCS1	1	1	1	1	1	0	0	0	5	1
MIRT731741	hsa	hsa	hsa-miR-197-3p	MAPK1	1	1	1	0	0	0	0	0	3	1
MIRT731751	hsa	hsa	hsa-miR-34a-5p	KLF12	1	1	1	0	1	1	0	0	5	1
MIRT731754	hsa	hsa	hsa-miR-486-5p	CIT	1	1	1	0	1	1	0	0	5	1
MIRT731758	hsa	hsa	hsa-miR-27b-3p	NR5A2	1	1	1	0	0	0	0	0	3	1
MIRT731762	hsa	hsa	hsa-miR-326	HOTAIR	1	1	1	0	0	0	0	0	3	1
MIRT731763	hsa	hsa	hsa-miR-326	FGF1	1	1	1	0	0	0	0	0	3	1
MIRT731768	hsa	hsa	hsa-miR-30a-5p	NCAM1	1	1	1	0	0	0	0	0	3	1
MIRT731783	hsa	hsa	hsa-miR-23a-3p	LRP5	1	1	1	0	0	0	0	0	3	1
MIRT731786	hsa	hsa	hsa-miR-145-5p	NAIP	1	1	1	0	0	0	0	0	3	1
MIRT731796	hsa	hsa	hsa-miR-144-3p	ZEB1	1	1	1	0	0	0	0	0	3	1
MIRT731798	hsa	hsa	hsa-miR-144-3p	ZEB2	1	1	1	0	0	0	0	0	3	1
MIRT731813	hsa	hsa	hsa-miR-146a-5p	CASP7	1	1	1	0	0	0	0	0	3	1
MIRT731814	hsa	hsa	hsa-miR-146a-5p	BCLAF1	1	1	1	0	0	0	0	0	3	1
MIRT731822	hsa	hsa	hsa-miR-146a-3p	PTTG1	1	1	1	0	0	0	0	0	3	1
MIRT731837	hsa	hsa	hsa-miR-20a-5p	NFKBIB	1	1	1	0	0	0	0	0	3	1
MIRT731838	hsa	hsa	hsa-miR-27a-3p	HIF1A	1	1	1	0	1	0	0	0	4	1
MIRT731839	hsa	hsa	hsa-miR-30b-5p	EIF5A2	1	1	1	0	0	0	0	0	3	1
MIRT731845	hsa	hsa	hsa-miR-138-5p	FOXC1	1	1	1	0	0	0	0	0	3	1
MIRT731865	hsa	hsa	hsa-miR-100-5p	ZBTB7A	1	1	1	0	0	0	0	0	3	1
MIRT731878	hsa	hsa	hsa-miR-27a-3p	GSK3B	1	1	1	0	0	0	0	0	3	1
MIRT731890	hsa	hsa	hsa-miR-138-5p	BCL11A	1	1	1	0	1	0	0	0	4	1
MIRT731893	hsa	hsa	hsa-miR-21-5p	DNM1L	1	1	1	0	0	0	0	0	3	1
MIRT731901	hsa	hsa	hsa-miR-139-5p	TPD52	1	1	1	0	0	0	0	0	3	1
MIRT731925	hsa	hsa	hsa-miR-29b-3p	AQP4	1	1	1	0	0	0	0	0	3	1
MIRT731935	hsa	hsa	hsa-miR-21-3p	STAT3	1	1	1	0	0	0	0	0	3	1
MIRT731936	hsa	hsa	hsa-miR-320a	KITLG	1	1	1	0	0	0	0	0	3	1
MIRT731938	hsa	hsa	hsa-miR-320a	RUNX2	1	1	1	0	0	0	0	0	3	1
MIRT731939	hsa	hsa	hsa-miR-376a-3p	KLF15	1	1	1	0	0	0	0	0	3	1
MIRT731940	hsa	hsa	hsa-miR-376a-3p	CASP8	1	1	1	0	0	0	0	0	3	1
MIRT731943	hsa	hsa	hsa-miR-26b-5p	COL1A2	1	1	1	0	0	0	0	0	3	1
MIRT731945	hsa	hsa	hsa-miR-26b-5p	CTGF	1	1	1	0	0	0	0	0	3	1
MIRT731956	hsa	hsa	hsa-miR-141-3p	KLF12	1	1	1	0	0	0	0	0	3	1
MIRT731967	hsa	hsa	hsa-miR-98-5p	SNX6	1	1	1	0	0	0	0	0	3	1
MIRT731968	hsa	hsa	hsa-miR-20a-3p	SMO	1	1	1	0	0	0	0	0	3	1
MIRT732041	hsa	hsa	hsa-miR-146a-5p	SOX2	1	1	1	0	0	0	0	0	3	1
MIRT732042	hsa	hsa	hsa-miR-34a-3p	LDHA	1	1	1	0	0	0	0	0	3	2
MIRT732050	hsa	hsa	hsa-miR-16-5p	BACE1	1	1	1	0	0	0	0	0	3	1
MIRT732051	hsa	hsa	hsa-miR-16-5p	NCSTN	1	1	1	0	0	0	0	0	3	1
MIRT732058	hsa	hsa	hsa-miR-34c-3p	EIF4E	1	1	1	0	0	0	0	0	3	1
MIRT732062	hsa	hsa	hsa-miR-26a-5p	NRAS	1	1	1	0	0	0	0	0	3	1
MIRT732063	hsa	hsa	hsa-miR-26a-5p	E2F2	1	1	1	0	0	0	0	0	3	1
MIRT732065	hsa	hsa	hsa-miR-126-3p	CADM1	1	1	1	0	0	0	0	0	3	1
MIRT732071	hsa	hsa	hsa-miR-27b-3p	ROR1	1	1	1	0	0	0	0	0	3	1
MIRT732080	hsa	hsa	hsa-miR-338-3p	ADAM17	1	1	1	0	0	0	0	0	3	1
MIRT732081	hsa	hsa	hsa-miR-27b-3p	CCNG1	1	1	1	0	0	0	0	0	3	1
MIRT732083	hsa	hsa	hsa-miR-139-5p	MET	1	1	1	0	0	0	0	0	3	1
MIRT732086	hsa	hsa	hsa-miR-98-5p	PBX3	1	1	1	0	0	0	0	0	3	1
MIRT732119	hsa	hsa	hsa-miR-363-3p	NOTCH1	1	1	1	0	0	0	0	0	3	1
MIRT732122	hsa	hsa	hsa-miR-130b-3p	CYLD	1	1	1	0	0	0	0	0	3	1
MIRT732131	hsa	hsa	hsa-miR-27b-3p	FZD7	1	1	1	0	0	0	0	0	3	1
MIRT732182	hsa	hsa	hsa-miR-26a-5p	PTGS2	1	1	1	0	0	0	0	0	3	1
MIRT732183	hsa	hsa	hsa-miR-144-3p	PTGS2	1	1	1	0	0	0	0	0	3	1
MIRT732203	hsa	hsa	hsa-miR-200c-3p	CDK2	1	1	1	1	0	0	0	0	4	1
MIRT732214	hsa	hsa	hsa-miR-342-5p	NAA10	1	1	1	0	0	0	0	0	3	1
MIRT732227	hsa	hsa	hsa-miR-98-5p	IGF1	1	1	1	0	0	0	0	0	3	1
MIRT732232	hsa	hsa	hsa-miR-139-5p	BCL2	1	1	1	0	0	0	0	0	3	1
MIRT732237	hsa	hsa	hsa-miR-150-5p	CREB1	1	1	1	0	0	0	0	0	3	1
MIRT732249	hsa	hsa	hsa-miR-20a-5p	KIF26B	1	1	1	0	0	0	0	0	3	1
MIRT732256	hsa	hsa	hsa-miR-125b-1-3p	SGPL1	1	1	1	0	0	0	0	0	3	1
MIRT732257	hsa	hsa	hsa-miR-195-5p	NKD1	1	1	1	0	0	0	0	0	3	1
MIRT732280	hsa	hsa	hsa-miR-26a-5p	JAG1	1	1	1	0	0	0	0	0	3	1
MIRT732285	hsa	hsa	hsa-miR-27a-3p	YAP1	1	1	1	0	0	0	0	0	3	1
MIRT732299	hsa	hsa	hsa-miR-27b-3p	CDH11	1	1	1	0	0	0	0	0	3	1
MIRT732311	hsa	hsa	hsa-miR-27a-3p	FSTL1	1	1	1	0	0	0	0	0	3	1
MIRT732322	hsa	hsa	hsa-miR-96-5p	MTSS1	1	1	1	0	0	0	0	0	3	1
MIRT732349	hsa	hsa	hsa-miR-29a-3p	CACNA1C	1	1	1	0	0	0	0	0	3	1
MIRT732353	hsa	hsa	hsa-miR-148a-3p	WNT1	1	1	1	0	0	0	0	0	3	1
MIRT732355	hsa	hsa	hsa-miR-150-5p	STAT5B	1	1	1	0	0	0	0	0	3	1
MIRT732362	hsa	hsa	hsa-miR-148a-3p	STAT3	1	1	1	0	0	0	0	0	3	1
MIRT732363	hsa	hsa	hsa-miR-30a-5p	ATF1	1	1	1	0	0	0	0	0	3	1
MIRT732366	hsa	hsa	hsa-miR-338-3p	IRS2	1	1	1	0	0	0	0	0	3	1
MIRT732374	hsa	hsa	hsa-miR-320a	MTDH	1	1	1	0	0	0	0	0	3	1
MIRT732387	hsa	hsa	hsa-miR-142-5p	PTEN	1	1	1	0	0	0	0	0	3	1
MIRT732398	hsa	hsa	hsa-miR-103a-3p	MEF2D	1	1	1	0	0	0	0	0	3	1
MIRT732406	hsa	hsa	hsa-miR-130b-3p	CYP2C9	1	1	1	0	0	0	0	0	3	1
MIRT732431	hsa	hsa	hsa-miR-340-5p	CDK6	1	1	1	0	0	0	0	0	3	1
