# Supplementary material for: Shared miRNA landscapes of COVID-19 and neurodegeneration confirm neuroinflammation as an important overlapping feature
Source: Front Mol Neurosci. 2023 Mar 17;16:1123955. doi: 10.3389/fnmol.2023.1123955 (PMC10064073; doi:10.3389/fnmol.2023.1123955)
Supplement: Supplementary file 4 [file Table_3.XLSX]

## Sheet: KEGG
Table S3a: Complete list of KEGG enriched pathways for identified gene list
Category	Term	Count	%	PValue	Genes	List Total	Pop Hits	Pop Total	Fold Enrichment	Bonferroni	Benjamini	FDR
KEGG_PATHWAY	hsa05200:Pathways in cancer	133	17.9487	9.48401e-57	RB1, SPI1, FGF1, ETS1, FGF2, CRKL, IGF1R, EDNRA, CCND1, FGF9, CDH1, MYC, AKT2, AKT3, AKT1, EP300, SKP2, PDGFRB, PDGFRA, MAP2K1, HGF, RUNX1, MSH6, COL4A2, MSH2, CCNE2, SMO, COL4A1, MSH3, CCNE1, AGTR1, RAF1, TP53, CSF1R, MAX, EPAS1, TCF7, LPAR1, PIK3R2, PIK3R1, STK4, HIF1A, RASGRP1, FOXO1, FADD, WNT1, WNT2, SMAD2, WNT10B, STAT5B, FZD3, JUN, SMAD4, SMAD3, FZD4, FZD7, FN1, BRAF, IGF1, NFKB1, BMP4, NF…	509	393	6879	4.57369	2.26668e-54	2.26668e-54	1.28983e-54
KEGG_PATHWAY	hsa05206:MicroRNAs in cancer	99	13.3603	2.60517e-42	IRS1, IRS2, CRKL, RPS6KA5, CCND2, CCND1, PLAU, MYC, STMN1, CYP1B1, EP300, TP63, PDGFRB, PDGFRA, MAP2K1, PRKCE, TPM1, DICER1, CDC25A, CCNE2, CCNE1, EZR, RAF1, TP53, NOTCH2, NOTCH3, DNMT1, ABCB1, NOTCH1, NOTCH4, BCL2L11, SOCS1, HMOX1, MCL1, FZD3, ST14, UBE2I, RDX, HMGA2, NFKB1, CDK6, BCL2, GRB2, MDM4, ATM, FGFR3, BCL2L2, EZH2, CDKN1A, CDKN1B, BMPR2, ITGB3, PTEN, BRCA1, BMI1, IKBKB, CASP3, DNMT3B, T…	509	286	6879	4.67818	6.22636e-40	3.11318e-40	1.77152e-40
KEGG_PATHWAY	hsa05161:Hepatitis B	67	9.04184	2.69889e-37	RB1, CDKN1A, CDKN1B, PTEN, PIK3CD, FASLG, TNF, PIK3CG, IKBKB, CASP8, CCND1, MYC, CASP3, AKT2, AKT3, AKT1, EP300, IKBKE, HRAS, MAP2K4, MAP2K1, APAF1, CHUK, MMP9, YWHAZ, TGFBR1, CCNA2, CREB1, PIK3CA, CCNE2, CCNE1, BIRC5, RAF1, TLR4, TP53, TLR2, SRC, PIK3R2, PIK3R1, MAPK9, NRAS, MAPK8, E2F1, STAT4, E2F2, MAPK1, E2F3, FADD, MAPK3, STAT5B, JUN, EGR2, SMAD4, STAT1, STAT3, NFATC3, NFKB1, NFKBIA, IL6, CD…	509	145	6879	6.24474	6.45034e-35	2.02916e-35	1.15467e-35
KEGG_PATHWAY	hsa05205:Proteoglycans in cancer	78	10.5263	3.39608e-37	ITGB1, CDKN1A, ITGB3, PIK3CD, FASLG, FGF2, TNF, PIK3CG, IGF1R, CCND1, PLAU, MYC, CASP3, AKT2, AKT3, KDR, TIMP3, AKT1, RAC1, HRAS, MAP2K1, HGF, MMP2, MMP9, RHOA, TIAM1, PIK3CA, SMO, ITGA5, EZR, RAF1, MET, TLR4, TP53, CD44, HBEGF, TLR2, ROCK1, ROCK2, SRC, PIK3R2, PIK3R1, THBS1, HIF1A, HOXD10, EGFR, CDC42, NRAS, PAK1, ERBB3, ERBB2, MAPK1, WNT1, WNT2, MAPK3, WNT10B, FZD3, FZD4, CAV2, FZD7, CAV1, RDX,…	509	200	6879	5.27075	8.11664e-35	2.02916e-35	1.15467e-35
KEGG_PATHWAY	hsa04151:PI3K-Akt signaling pathway	97	13.0904	7.0744e-33	IRS1, FGF1, FGF2, IGF1R, CCND3, TCL1A, CCND2, CCND1, FGF9, MYC, AKT2, AKT3, MYB, KDR, AKT1, IL6R, PDGFRB, PDGFRA, MAP2K1, HGF, COL4A2, CCNE2, COL4A1, CCNE1, RAF1, TP53, EPHA2, CSF1R, LPAR1, PIK3R2, PIK3R1, FOXO3, BCL2L11, MCL1, INSR, FN1, IGF1, NFKB1, COL1A1, IL6, CDK6, COL1A2, CDK4, CDK2, BCL2, GRB2, FGFR3, FGFR2, BCL2L1, FGFR1, ITGB1, GSK3B, CDKN1A, CDKN1B, FLT1, ITGB3, PTEN, PIK3CD, LAMC2, FAS…	509	345	6879	3.79979	1.69078e-30	3.38156e-31	1.92424e-31
KEGG_PATHWAY	hsa04068:FoxO signaling pathway	59	7.96221	2.43144e-31	CDKN1A, CDKN1B, IRS1, PTEN, PIK3CD, IRS2, FASLG, PIK3CG, IGF1R, IKBKB, CCND2, CCND1, AKT2, AKT3, AKT1, EP300, SKP2, HRAS, MAP2K1, CHUK, SIRT1, TGFBR1, ATG12, TGFBR2, RBL2, PIK3CA, CAT, RAF1, PIK3R2, PIK3R1, FOXO4, FOXO3, STK4, FOXO1, EGFR, MAPK9, NRAS, MAPK8, BCL2L11, S1PR1, MAPK1, MAPK3, SMAD2, SMAD4, SMAD3, PLK2, BNIP3, INSR, PLK1, STAT3, BRAF, IGF1, MAPK14, IL6, BCL6, CDK2, KRAS, GRB2, ATM	509	134	6879	5.95052	5.81113e-29	9.68522e-30	5.51126e-30
KEGG_PATHWAY	hsa05212:Pancreatic cancer	42	5.66802	6.22159e-31	RB1, PIK3CD, PIK3R2, PIK3R1, EGFR, PIK3CG, IKBKB, CDC42, MAPK9, MAPK8, CCND1, AKT2, ERBB2, AKT3, E2F1, E2F2, AKT1, MAPK1, E2F3, RAC1, MAPK3, SMAD2, MAP2K1, SMAD4, SMAD3, CHUK, CDKN2A, STAT1, STAT3, BRAF, TGFBR1, NFKB1, TGFBR2, VEGFA, RAD51, CDK6, PIK3CA, CDK4, KRAS, RAF1, TP53, BCL2L1	509	65	6879	8.7326	1.48696e-28	2.12423e-29	1.20877e-29
KEGG_PATHWAY	hsa05215:Prostate cancer	48	6.47773	1.02342e-30	RB1, GSK3B, CDKN1A, CDKN1B, TCF7, PTEN, PIK3CD, PIK3R2, PIK3R1, FOXO1, EGFR, PIK3CG, IGF1R, IKBKB, NRAS, CCND1, AKT2, ERBB2, AKT3, E2F1, E2F2, AKT1, MAPK1, EP300, E2F3, HRAS, MAPK3, PDGFRB, PDGFRA, MAP2K1, CHUK, BRAF, IGF1, MTOR, NFKB1, NFKBIA, CREB1, PIK3CA, CCNE2, CCNE1, CDK2, BCL2, KRAS, GRB2, RAF1, TP53, FGFR2, FGFR1	509	88	6879	7.37167	2.44597e-28	3.05747e-29	1.73981e-29
KEGG_PATHWAY	hsa05220:Chronic myeloid leukemia	42	5.66802	2.11991e-28	RB1, CDKN1A, CDKN1B, HDAC1, PIK3CD, PIK3R2, PIK3R1, PIK3CG, CRKL, IKBKB, NRAS, CCND1, MYC, AKT2, AKT3, E2F1, E2F2, AKT1, MAPK1, E2F3, HRAS, MAPK3, STAT5B, MAP2K1, SMAD4, CHUK, CDKN2A, BRAF, TGFBR1, NFKB1, TGFBR2, RUNX1, NFKBIA, CDK6, PIK3CA, CDK4, KRAS, GRB2, RAF1, TP53, CRK, BCL2L1	509	72	6879	7.8836	5.06658e-26	5.62953e-27	3.20342e-27
KEGG_PATHWAY	hsa04510:Focal adhesion	69	9.31174	4.1727e-28	ITGB1, GSK3B, FLT1, ITGB3, PTEN, ILK, PIK3CD, LAMC2, ARHGAP5, PIK3CG, IGF1R, MYLK, CRKL, CCND3, CCND2, CCND1, AKT2, AKT3, KDR, AKT1, ITGB8, RAC1, HRAS, PDGFRB, PDGFRA, MAP2K1, HGF, RHOA, COL4A2, PIK3CA, COL4A1, ITGA6, ITGA5, RAF1, DOCK1, MET, CRK, ROCK1, ROCK2, SRC, XIAP, PIK3R2, PIK3R1, THBS1, EGFR, RAP1B, CDC42, MAPK9, PAK1, MAPK8, ERBB2, MAPK1, PAK4, MAPK3, JUN, CAV2, CAV1, FN1, VEGFC, BRAF, I…	509	206	6879	4.52678	9.97274e-26	9.97274e-27	5.67487e-27
KEGG_PATHWAY	hsa05210:Colorectal cancer	38	5.12821	9.5464e-27	GSK3B, TCF7, PIK3CD, PIK3R2, PIK3R1, PIK3CG, MAPK9, MAPK8, CCND1, MYC, CASP3, AKT2, AKT3, AKT1, MAPK1, RAC1, MAPK3, SMAD2, JUN, MAP2K1, SMAD4, SMAD3, BRAF, MLH1, RHOA, TGFBR1, TGFBR2, MSH6, APC, MSH2, PIK3CA, MSH3, BCL2, BAX, BIRC5, KRAS, RAF1, TP53	509	62	6879	8.28322	2.28159e-24	2.07417e-25	1.18028e-25
KEGG_PATHWAY	hsa05218:Melanoma	39	5.26316	4.72979e-25	RB1, CDKN1A, PTEN, PIK3CD, PIK3R2, PIK3R1, FGF1, FGF2, EGFR, PIK3CG, IGF1R, NRAS, FGF9, CCND1, CDH1, AKT2, AKT3, E2F1, E2F2, AKT1, MAPK1, E2F3, HRAS, MAPK3, PDGFRB, PDGFRA, MAP2K1, CDKN2A, HGF, BRAF, IGF1, CDK6, PIK3CA, CDK4, KRAS, RAF1, MET, TP53, FGFR1	509	71	6879	7.42359	1.13042e-22	9.42017e-24	5.36043e-24
KEGG_PATHWAY	hsa05222:Small cell lung cancer	42	5.66802	1.19651e-24	RB1, ITGB1, CDKN1B, MAX, PTEN, XIAP, PIK3CD, LAMC2, PIK3R2, PIK3R1, PTGS2, PIK3CG, IKBKB, CCND1, MYC, AKT2, AKT3, E2F1, E2F2, AKT1, E2F3, SKP2, NOS2, CHUK, APAF1, FN1, NFKB1, NFKBIA, CDK6, COL4A2, PIK3CA, CCNE2, COL4A1, CCNE1, CDK4, TRAF6, CDK2, BCL2, RARB, ITGA6, TP53, BCL2L1	509	85	6879	6.67787	2.85965e-22	2.19973e-23	1.25173e-23
KEGG_PATHWAY	hsa04010:MAPK signaling pathway	72	9.7166	1.68065e-24	FASLG, FGF1, FGF2, TNF, CRKL, IKBKB, RPS6KA5, DUSP10, FGF9, MYC, CASP3, AKT2, AKT3, RPS6KA1, STMN1, AKT1, MAP3K8, RAC1, HRAS, MAP3K7, MAP3K4, MAP3K5, PDGFRB, DUSP4, MAP2K4, PDGFRA, DUSP2, DAXX, MAP2K1, MEF2C, CHUK, DUSP1, TGFBR1, DUSP6, TGFBR2, TRAF6, RASA1, RAF1, TP53, CRK, MAX, SRF, CACNA1C, STK4, RASGRP1, EGFR, RAP1B, CDC42, MAPK9, NRAS, PAK1, MAPK8, MAPK1, MAPK3, MAP4K4, NTRK2, JUN, BDNF, NFA…	509	253	6879	3.84609	4.01675e-22	2.86911e-23	1.63263e-23
KEGG_PATHWAY	hsa04550:Signaling pathways regulating pluripotency of stem cells	53	7.1525	2.2811e-24	GSK3B, BMPR2, PIK3CD, BMI1, FGF2, PIK3CG, IGF1R, SOX2, MYC, AKT2, AKT3, AKT1, JAK2, HRAS, MAP2K1, PAX6, HNF1A, POU5F1, PIK3CA, RAF1, PIK3R2, PIK3R1, ACVR1B, NRAS, MAPK1, WNT1, WNT2, MAPK3, SMAD2, WNT10B, SMAD1, FZD3, SMAD4, SMAD3, SETDB1, FZD4, FZD7, STAT3, INHBB, IGF1, MAPK14, KLF4, SMAD5, BMP4, BMP2, MEIS1, APC, ID4, KRAS, GRB2, FGFR3, FGFR2, FGFR1	509	140	6879	5.11629	5.45184e-22	3.63456e-23	2.0682e-23
KEGG_PATHWAY	hsa05219:Bladder cancer	29	3.91363	6.97836e-23	RB1, CDKN1A, SRC, THBS1, EGFR, NRAS, RPS6KA5, CCND1, CDH1, MYC, ERBB2, E2F1, E2F2, MAPK1, E2F3, HRAS, MAPK3, MAP2K1, CDKN2A, MMP2, BRAF, MMP9, VEGFA, CDK4, KRAS, RAF1, FGFR3, TP53, HBEGF	509	41	6879	9.5592	1.66783e-20	1.04239e-21	5.9316e-22
KEGG_PATHWAY	hsa04722:Neurotrophin signaling pathway	47	6.34278	2.50844e-22	GSK3B, PRDM4, IRS1, PIK3CD, FASLG, PIK3R2, PIK3R1, FOXO3, PIK3CG, CRKL, RAP1B, IKBKB, CDC42, MAPK9, NRAS, MAPK8, RPS6KA5, IRAK1, AKT2, AKT3, RPS6KA1, AKT1, MAPK1, RAC1, HRAS, MAPK3, MAP3K5, NTRK2, JUN, MAP2K1, BDNF, IRAK3, BRAF, MAPK14, RHOA, NFKB1, NFKBIA, PIK3CA, TRAF6, BCL2, BAX, KRAS, GRB2, RAF1, TP53, CRK, NFKBIB	509	120	6879	5.29327	5.99516e-20	3.52657e-21	2.00675e-21
KEGG_PATHWAY	hsa05166:HTLV-I infection	69	9.31174	3.30355e-22	RB1, ATF1, GSK3B, NRP1, CDKN1A, SPI1, PIK3CD, ETS1, TNF, PIK3CG, IKBKB, CCND3, CCND2, PTTG1, CCND1, MYC, AKT2, AKT3, CHEK1, MYB, AKT1, EP300, HRAS, PDGFRB, MAP2K4, PDGFRA, CHUK, TGFBR1, TGFBR2, KAT2B, CREB1, PIK3CA, VDAC1, TP53, SRF, XIAP, PIK3R2, PIK3R1, NRAS, TERT, TP53INP1, E2F1, E2F2, E2F3, WNT1, WNT2, SMAD2, WNT10B, STAT5B, JUN, EGR2, FZD3, SMAD4, SMAD3, FZD4, CDKN2A, FZD7, NFATC3, NFKB1, NF…	509	254	6879	3.67133	7.89548e-20	4.38638e-21	2.49601e-21
KEGG_PATHWAY	hsa05223:Non-small cell lung cancer	32	4.31849	3.18437e-21	RB1, ALK, PIK3CD, PIK3R2, PIK3R1, FOXO3, STK4, EGFR, PIK3CG, NRAS, CCND1, AKT2, ERBB2, AKT3, E2F1, E2F2, AKT1, MAPK1, E2F3, HRAS, MAPK3, MAP2K1, CDKN2A, BRAF, CDK6, PIK3CA, CDK4, RARB, KRAS, GRB2, RAF1, TP53	509	56	6879	7.72271	7.61065e-19	4.0056e-20	2.27934e-20
KEGG_PATHWAY	hsa04066:HIF-1 signaling pathway	41	5.53306	3.97859e-21	CDKN1A, CDKN1B, FLT1, SERPINE1, PIK3CD, PIK3R2, PIK3R1, HIF1A, HK2, EGFR, PIK3CG, IGF1R, AKT2, ERBB2, AKT3, AKT1, HMOX1, MAPK1, EP300, VHL, IL6R, EIF4E, MAPK3, PDK1, MAP2K1, NOS2, NOS3, INSR, STAT3, IGF1, MTOR, NFKB1, VEGFA, TF, IL6, IFNG, PIK3CA, RPS6KB1, BCL2, TEK, TLR4	509	96	6879	5.77192	9.50883e-19	4.75441e-20	2.70544e-20
KEGG_PATHWAY	hsa04012:ErbB signaling pathway	39	5.26316	5.32028e-21	GSK3B, CDKN1A, CDKN1B, SRC, PIK3CD, PIK3R2, PIK3R1, EGFR, PIK3CG, CRKL, MAPK9, PAK1, NRAS, MAPK8, ERBB3, MYC, AKT2, ERBB2, AKT3, AKT1, MAPK1, ABL2, HRAS, MAPK3, PAK4, MAP2K4, STAT5B, JUN, MAP2K1, BRAF, MTOR, BTC, PIK3CA, RPS6KB1, KRAS, GRB2, RAF1, CRK, HBEGF	509	87	6879	6.05833	1.27155e-18	6.05499e-20	3.44552e-20
KEGG_PATHWAY	hsa05214:Glioma	34	4.58839	6.06733e-21	RB1, CDKN1A, PTEN, PIK3CD, PIK3R2, PIK3R1, EGFR, PIK3CG, IGF1R, NRAS, CCND1, AKT2, AKT3, E2F1, E2F2, AKT1, MAPK1, E2F3, HRAS, MAPK3, PDGFRB, PDGFRA, MAP2K1, CDKN2A, BRAF, IGF1, MTOR, CDK6, PIK3CA, CDK4, KRAS, GRB2, RAF1, TP53	509	65	6879	7.06925	1.45009e-18	6.59132e-20	3.75071e-20
KEGG_PATHWAY	hsa04014:Ras signaling pathway	62	8.36707	3.52969e-20	FLT1, PIK3CD, FASLG, FGF1, ETS1, FGF2, PIK3CG, IGF1R, IKBKB, FGF9, AKT2, AKT3, KDR, AKT1, RAC1, HRAS, PDGFRB, PDGFRA, MAP2K1, CHUK, HGF, RHOA, TIAM1, PIK3CA, RASA1, KIT, RAF1, MET, EPHA2, ARF6, CSF1R, PIK3R2, PIK3R1, FOXO4, STK4, RASGRP1, EGFR, RAP1B, CDC42, MAPK9, NRAS, PAK1, MAPK8, ABL2, MAPK1, PAK4, MAPK3, INSR, VEGFC, IGF1, NFKB1, VEGFA, KITLG, NF1, KRAS, GRB2, TEK, FGFR3, RAB5A, FGFR2, FGFR1…	509	226	6879	3.70758	8.43595e-18	3.66781e-19	2.08712e-19
KEGG_PATHWAY	hsa05230:Central carbon metabolism in cancer	33	4.45344	4.41019e-20	PTEN, PIK3CD, PIK3R2, PIK3R1, HIF1A, HK2, EGFR, PIK3CG, NRAS, MYC, AKT2, ERBB2, AKT3, AKT1, MAPK1, HRAS, MAPK3, PDK1, PDGFRB, PDGFRA, MAP2K1, MTOR, SLC7A5, PKM, PIK3CA, KIT, KRAS, RAF1, MET, FGFR3, TP53, FGFR2, FGFR1	509	64	6879	6.96854	1.05403e-17	4.39181e-19	2.49911e-19
KEGG_PATHWAY	hsa05213:Endometrial cancer	30	4.04858	4.74249e-20	GSK3B, TCF7, PTEN, ILK, PIK3CD, PIK3R2, PIK3R1, FOXO3, EGFR, PIK3CG, NRAS, CCND1, CDH1, MYC, AKT2, ERBB2, AKT3, AKT1, MAPK1, HRAS, MAPK3, MAP2K1, BRAF, MLH1, APC, PIK3CA, KRAS, GRB2, RAF1, TP53	509	52	6879	7.79696	1.13346e-17	4.53382e-19	2.57992e-19
KEGG_PATHWAY	hsa05211:Renal cell carcinoma	33	4.45344	1.4589e-19	EPAS1, PIK3CD, PIK3R2, PIK3R1, ETS1, HIF1A, PIK3CG, CRKL, RAP1B, CDC42, PAK1, NRAS, AKT2, AKT3, AKT1, MAPK1, EP300, VHL, RAC1, HRAS, MAPK3, PAK4, JUN, MAP2K1, HGF, BRAF, VEGFA, PIK3CA, KRAS, GRB2, RAF1, MET, CRK	509	66	6879	6.75737	3.48678e-17	1.34107e-18	7.63118e-19
KEGG_PATHWAY	hsa04917:Prolactin signaling pathway	34	4.58839	2.03996e-19	GSK3B, SRC, PIK3CD, PIK3R2, PIK3R1, FOXO3, PIK3CG, MAPK9, NRAS, MAPK8, SOCS1, CCND2, CCND1, AKT2, AKT3, AKT1, MAPK1, JAK2, HRAS, SOCS4, MAPK3, SOCS5, STAT5B, MAP2K1, STAT1, STAT3, MAPK14, ESR1, NFKB1, PIK3CA, IRF1, KRAS, GRB2, RAF1	509	71	6879	6.47184	4.87551e-17	1.80574e-18	1.02754e-18
KEGG_PATHWAY	hsa04668:TNF signaling pathway	41	5.53306	4.36675e-19	CEBPB, TNFAIP3, PIK3CD, PIK3R2, PIK3R1, NOD2, PTGS2, TNF, PIK3CG, IKBKB, MAPK9, CASP7, MAPK8, CASP8, RPS6KA5, CASP3, CCL5, AKT2, AKT3, AKT1, MAPK1, MAP3K8, FADD, DNM1L, MAP3K7, MAPK3, MAP3K5, MAP2K4, JUN, MAP2K1, JAG1, CHUK, MAPK14, MMP9, NFKB1, NFKBIA, IL6, CREB1, PIK3CA, TAB2, TAB1	509	107	6879	5.17854	1.04365e-16	3.72733e-18	2.12099e-18
KEGG_PATHWAY	hsa05221:Acute myeloid leukemia	30	4.04858	7.41887e-19	SPI1, TCF7, PIK3CD, PIK3R2, PIK3R1, PIK3CG, IKBKB, NRAS, CCND1, MYC, AKT2, AKT3, AKT1, MAPK1, HRAS, MAPK3, STAT5B, MAP2K1, CHUK, STAT3, BRAF, MTOR, NFKB1, RUNX1, PIK3CA, RPS6KB1, KIT, KRAS, GRB2, RAF1	509	56	6879	7.24004	1.77311e-16	6.11417e-18	3.47919e-18
KEGG_PATHWAY	hsa05142:Chagas disease (American trypanosomiasis)	39	5.26316	8.57154e-18	SERPINE1, PIK3CD, FASLG, PIK3R2, PIK3R1, TNF, PIK3CG, IKBKB, PPP2CB, MAPK9, MAPK8, CASP8, IRAK1, CCL5, AKT2, AKT3, AKT1, MAPK1, IL12A, FADD, MAPK3, SMAD2, MAP2K4, JUN, SMAD3, NOS2, CHUK, MAPK14, TGFBR1, NFKB1, TGFBR2, NFKBIA, IL6, IFNG, PIK3CA, TRAF6, TLR4, MYD88, TLR2	509	104	6879	5.06803	2.0486e-15	6.82866e-17	3.88576e-17
KEGG_PATHWAY	hsa05162:Measles	43	5.80297	7.11794e-17	GSK3B, CDKN1B, TNFAIP3, PIK3CD, FASLG, PIK3R2, PIK3R1, PIK3CG, BBC3, CCND3, CCND2, IRAK1, CCND1, AKT2, AKT3, AKT1, IL12A, JAK2, MAP3K7, IKBKE, STAT5B, CSNK2A1, CHUK, STAT1, STAT3, MSN, NFKB1, NFKBIA, IL6, CDK6, IFNG, PIK3CA, CCNE2, CCNE1, CDK4, TRAF6, CDK2, TAB2, TP53, TLR4, MYD88, NFKBIB, TLR2	509	133	6879	4.36943	2.65343e-14	5.4877e-16	3.12271e-16
KEGG_PATHWAY	hsa05145:Toxoplasmosis	39	5.26316	7.63206e-17	ITGB1, XIAP, LAMC2, TNF, IKBKB, MAPK9, MAPK8, CASP8, SOCS1, IRAK1, CASP3, AKT2, AKT3, AKT1, MAPK1, IL12A, JAK2, MAP3K7, LDLR, MAPK3, NOS2, CHUK, STAT1, STAT3, MAPK14, NFKB1, NFKBIA, CD40LG, IFNG, TRAF6, BCL2, ITGA6, TAB2, TAB1, TLR4, MYD88, BCL2L1, NFKBIB, TLR2	509	110	6879	4.79159	2.65343e-14	5.7002e-16	3.24363e-16
KEGG_PATHWAY	hsa04620:Toll-like receptor signaling pathway	38	5.12821	1.33653e-16	PIK3CD, PIK3R2, PIK3R1, TNF, PIK3CG, IKBKB, MAPK9, MAPK8, CASP8, IRAK1, CCL5, AKT2, AKT3, AKT1, MAPK1, IL12A, MAP3K8, FADD, RAC1, MAP3K7, IKBKE, MAPK3, MAP2K4, JUN, MAP2K1, CHUK, STAT1, MAPK14, NFKB1, NFKBIA, IL6, PIK3CA, TRAF6, TAB2, TAB1, TLR4, MYD88, TLR2	509	106	6879	4.8449	2.65343e-14	9.6797e-16	5.50811e-16
KEGG_PATHWAY	hsa04015:Rap1 signaling pathway	54	7.28745	3.94548e-16	ITGB1, FLT1, ITGB3, CTNND1, PIK3CD, FGF1, FGF2, PIK3CG, IGF1R, CRKL, FGF9, CDH1, AKT2, AKT3, KDR, AKT1, RAC1, HRAS, PDGFRB, PDGFRA, MAP2K1, HGF, RHOA, TIAM1, PIK3CA, KIT, RAF1, MET, CRK, EPHA2, CSF1R, SRC, LPAR1, PIK3R2, PIK3R1, THBS1, EGFR, RAP1B, CDC42, NRAS, MAPK1, MAPK3, INSR, VEGFC, BRAF, IGF1, MAPK14, VEGFA, KITLG, KRAS, TEK, FGFR3, FGFR2, FGFR1	509	210	6879	3.47522	1.06137e-13	2.77344e-15	1.57819e-15
KEGG_PATHWAY	hsa04660:T cell receptor signaling pathway	36	4.8583	9.36677e-16	GSK3B, PIK3CD, PIK3R2, PIK3R1, RASGRP1, TNF, PIK3CG, IKBKB, CDC42, PAK1, NRAS, AKT2, AKT3, AKT1, MAPK1, MAP3K8, HRAS, MAP3K7, MAPK3, PAK4, JUN, MAP2K1, CHUK, NFATC3, MAPK14, RHOA, NFKB1, NFKBIA, CD40LG, IFNG, PIK3CA, CDK4, KRAS, GRB2, RAF1, NFKBIB	509	100	6879	4.8653	2.12275e-13	6.39616e-15	3.63966e-15
KEGG_PATHWAY	hsa05203:Viral carcinogenesis	52	7.01754	2.56803e-15	RB1, CDKN1A, CDKN1B, HDAC11, PIK3CD, PIK3CG, CCND3, CASP8, CCND2, CCND1, CASP3, CHEK1, EP300, RAC1, SKP2, HRAS, YWHAG, YWHAZ, RHOA, RBL2, CCNA2, KAT2B, PKM, CREB1, PIK3CA, CCNE2, CCNE1, TP53, HDAC4, SRC, HDAC1, SRF, PIK3R2, PIK3R1, CDC42, NRAS, MAPK1, BAK1, MAPK3, STAT5B, JUN, EGR2, CDKN2A, STAT3, NFKB1, NFKBIA, CDK6, CDK4, CDK2, BAX, KRAS, GRB2	509	205	6879	3.42813	6.1029e-13	1.70489e-14	9.70146e-15
KEGG_PATHWAY	hsa05202:Transcriptional misregulation in cancer	45	6.07287	2.57062e-14	ATF1, CSF1R, CDKN1A, CEBPB, CDKN1B, FLT1, SPI1, CCNT1, HPGD, MAX, HDAC1, SIX1, BMI1, FOXO1, IGF1R, HOXA10, FUT8, CCND2, PLAU, MYC, SMAD1, MEF2C, LMO2, PBX3, HMGA2, ETV1, IGF1, MMP9, FLI1, RUNX2, NFKB1, TGFBR2, RUNX1, IL6, MEIS1, MYCN, BCL6, SP1, EWSR1, ATM, PPARG, ERG, MET, TP53, BCL2L1	509	167	6879	3.64169	6.15596e-12	1.66048e-13	9.44877e-14
KEGG_PATHWAY	hsa04115:p53 signaling pathway	28	3.77868	3.60281e-14	CDKN1A, CD82, SERPINE1, PTEN, PPM1D, THBS1, BBC3, CCND3, CASP8, CCND2, CCND1, CASP3, CHEK1, RRM2, APAF1, CDKN2A, IGF1, SERPINB5, CDK6, CCNE2, CCNE1, CDK4, CCNG1, CDK2, BAX, ATM, MDM4, TP53	509	67	6879	5.64795	8.62366e-12	2.26598e-13	1.28943e-13
KEGG_PATHWAY	hsa04110:Cell cycle	38	5.12821	4.68853e-14	RB1, GSK3B, CDKN1A, CDKN1B, HDAC1, CCND3, CCND2, PTTG1, CCND1, MYC, CHEK1, E2F1, E2F2, EP300, E2F3, E2F5, SKP2, BUB1, YWHAG, SMAD2, SMAD4, SMAD3, CDKN2A, PLK1, YWHAZ, CDC25A, RBL2, CCNA2, WEE1, CDK6, CCNE2, CCNE1, CDK4, CDK2, MCM5, ATM, TP53, MAD2L1	509	124	6879	4.14161	1.11975e-11	2.87322e-13	1.63497e-13
KEGG_PATHWAY	hsa05160:Hepatitis C	39	5.26316	9.85944e-14	GSK3B, CDKN1A, RNASEL, PIK3CD, PIK3R2, PIK3R1, TNF, CLDN1, EGFR, PIK3CG, IKBKB, PPP2CB, MAPK9, NRAS, MAPK8, AKT2, AKT3, AKT1, MAPK1, HRAS, IKBKE, LDLR, MAPK3, CHUK, STAT1, STAT3, NR1H3, BRAF, MAPK14, NFKB1, NFKBIA, PIK3CA, IRF1, TRAF6, KRAS, GRB2, RAF1, PPARA, TP53	509	133	6879	3.96297	2.35625e-11	5.89101e-13	3.35221e-13
KEGG_PATHWAY	hsa04919:Thyroid hormone signaling pathway	36	4.8583	1.20644e-13	NOTCH2, GSK3B, NOTCH3, NOTCH1, HDAC1, SRC, ITGB3, NOTCH4, PIK3CD, GATA4, PIK3R2, PIK3R1, HIF1A, FOXO1, PIK3CG, NRAS, CCND1, MYC, AKT2, AKT3, AKT1, MAPK1, EP300, HRAS, MAPK3, MAP2K1, STAT1, NCOA3, ESR1, MTOR, BMP4, KAT2B, PIK3CA, KRAS, RAF1, TP53	509	115	6879	4.2307	2.88428e-11	7.03266e-13	4.00185e-13
KEGG_PATHWAY	hsa05169:Epstein-Barr virus infection	37	4.99325	1.52736e-13	RB1, CDKN1A, CDKN1B, HDAC1, TNFAIP3, PIK3CD, PIK3R2, PIK3R1, PIK3CG, IKBKB, MAPK9, MAPK8, IRAK1, MYC, AKT2, AKT3, AKT1, SKP2, MAP3K7, MAP2K4, JUN, CHUK, STAT3, MAPK14, NFKB1, NFKBIA, CCNA2, PIK3CA, TRAF6, CDK2, BCL2, TAB2, VIM, TAB1, TP53, CD44, NFKBIB	509	122	6879	4.09873	3.65112e-11	8.6914e-13	4.94574e-13
KEGG_PATHWAY	hsa04380:Osteoclast differentiation	38	5.12821	3.13229e-13	CSF1R, SPI1, ITGB3, PIK3CD, PIK3R2, PIK3R1, TNF, PIK3CG, IKBKB, MAPK9, MAPK8, SOCS1, AKT2, AKT3, AKT1, MAPK1, RAC1, MAP3K7, MAPK3, JUN, MAP2K1, CHUK, STAT1, MAPK14, TGFBR1, NFKB1, TGFBR2, NFKBIA, FOSL1, CYLD, CREB1, IFNG, PIK3CA, TRAF6, GRB2, TAB2, PPARG, TAB1	509	131	6879	3.9203	7.48533e-11	1.74097e-12	9.90676e-13
KEGG_PATHWAY	hsa04210:Apoptosis	26	3.50877	3.21569e-13	XIAP, PIK3CD, FASLG, PIK3R2, PIK3R1, TNF, PIK3CG, IKBKB, CASP7, CASP8, CASP3, AKT2, AKT3, AKT1, FADD, DFFA, CHUK, APAF1, NFKB1, NFKBIA, PIK3CA, BCL2, BAX, ATM, TP53, BCL2L1	509	62	6879	5.66747	7.68434e-11	1.74671e-12	9.93941e-13
KEGG_PATHWAY	hsa04520:Adherens junction	27	3.64372	1.5465e-12	SRC, TCF7, CTNND1, EGFR, IGF1R, CDC42, CDH1, ERBB2, MAPK1, EP300, RAC1, MAP3K7, MAPK3, SMAD2, SMAD4, YES1, SMAD3, CSNK2A1, INSR, RHOA, TGFBR1, TGFBR2, SNAI1, SNAI2, MET, SSX2IP, FGFR1	509	71	6879	5.13941	3.69623e-10	8.21362e-12	4.67386e-12
KEGG_PATHWAY	hsa04810:Regulation of actin cytoskeleton	48	6.47773	2.26009e-12	ITGB1, ROCK1, ROCK2, SRC, ITGB3, PIK3CD, PIK3R2, PIK3R1, FGF1, FGF2, EGFR, PIK3CG, MYLK, CRKL, CDC42, PAK1, NRAS, FGF9, MAPK1, ITGB8, RAC1, HRAS, GIT1, MAPK3, PAK4, PDGFRB, PDGFRA, MAP2K1, RDX, LIMK1, FN1, MSN, BRAF, RHOA, PPP1CA, TIAM1, APC, PIK3CA, KRAS, ITGA6, ITGA5, EZR, RAF1, DOCK1, FGFR3, CRK, FGFR2, FGFR1	509	210	6879	3.08908	5.40159e-10	1.17426e-11	6.68199e-12
KEGG_PATHWAY	hsa04071:Sphingolipid signaling pathway	35	4.72335	2.69045e-12	ROCK1, ROCK2, PTEN, PIK3CD, PIK3R2, PIK3R1, TNF, PIK3CG, PPP2CB, MAPK9, NRAS, MAPK8, SGPL1, PPP2R5E, AKT2, AKT3, S1PR1, AKT1, MAPK1, RAC1, HRAS, MAPK3, MAP3K5, MAP2K1, NOS3, PRKCE, MAPK14, RHOA, NFKB1, PIK3CA, BCL2, BAX, KRAS, RAF1, TP53	509	120	6879	3.9418	6.43006e-10	1.36812e-11	7.78513e-12
KEGG_PATHWAY	hsa04350:TGF-beta signaling pathway	29	3.91363	3.06813e-12	BMPR2, ROCK1, ACVR1B, THBS1, TNF, PPP2CB, MYC, MAPK1, EP300, E2F5, MAPK3, SMAD2, SMAD1, SMAD4, SMAD3, SMURF1, INHBB, GDF5, SMAD5, RHOA, TGFBR1, TGFBR2, SMAD7, BMP4, BMP2, IFNG, RPS6KB1, SP1, ID4	509	84	6879	4.6658	7.33276e-10	1.52767e-11	8.69303e-12
KEGG_PATHWAY	hsa04931:Insulin resistance	33	4.45344	3.17689e-12	GSK3B, IRS1, PTEN, PIK3CD, IRS2, PIK3R2, PIK3R1, TNF, FOXO1, PIK3CG, IKBKB, MAPK9, MAPK8, AKT2, AKT3, RPS6KA1, AKT1, PPARGC1A, SREBF1, NOS3, PRKCE, INSR, STAT3, NR1H3, MTOR, NFKB1, PPP1CA, NFKBIA, IL6, CREB1, PIK3CA, RPS6KB1, PPARA	509	108	6879	4.1295	7.5928e-10	1.54954e-11	8.81749e-12
KEGG_PATHWAY	hsa04662:B cell receptor signaling pathway	26	3.50877	5.53753e-12	GSK3B, PIK3CD, PIK3R2, PIK3R1, PIK3CG, IKBKB, NRAS, AKT2, INPP5D, AKT3, AKT1, MAPK1, RAC1, HRAS, MAPK3, JUN, MAP2K1, CHUK, NFATC3, NFKB1, NFKBIA, PIK3CA, KRAS, GRB2, RAF1, NFKBIB	509	69	6879	5.09251	1.32348e-09	2.64694e-11	1.50621e-11
KEGG_PATHWAY	hsa04062:Chemokine signaling pathway	44	5.93792	6.53677e-12	GSK3B, ROCK1, ROCK2, SRC, CXCR4, PIK3CD, PIK3R2, PIK3R1, FOXO3, PIK3CG, CRKL, RAP1B, IKBKB, CDC42, PAK1, NRAS, CCL8, CCL5, AKT2, AKT3, AKT1, MAPK1, CCR7, CCR6, RAC1, JAK2, HRAS, MAPK3, STAT5B, MAP2K1, CHUK, STAT1, STAT3, BRAF, RHOA, NFKB1, NFKBIA, TIAM1, PIK3CA, KRAS, GRB2, RAF1, CRK, NFKBIB	509	186	6879	3.19703	1.56229e-09	3.06331e-11	1.74314e-11
KEGG_PATHWAY	hsa04910:Insulin signaling pathway	37	4.99325	8.79869e-12	GSK3B, IRS1, PIK3CD, IRS2, PIK3R2, PIK3R1, FOXO1, HK2, PIK3CG, CRKL, IKBKB, MAPK9, NRAS, MAPK8, SOCS1, AKT2, AKT3, AKT1, MAPK1, HRAS, PPARGC1A, EIF4E, SOCS4, MAPK3, SREBF1, MAP2K1, INSR, BRAF, MTOR, PPP1CA, PIK3CA, RPS6KB1, FASN, KRAS, GRB2, RAF1, CRK	509	138	6879	3.62352	2.1029e-09	4.04402e-11	2.3012e-11
KEGG_PATHWAY	hsa04390:Hippo signaling pathway	38	5.12821	3.36424e-11	YAP1, GSK3B, BMPR2, TCF7, SERPINE1, FGF1, CTGF, BBC3, SOX2, PPP2CB, CCND3, CCND2, CCND1, CDH1, MYC, WNT1, BTRC, WNT2, YWHAG, SMAD2, SMAD1, WNT10B, FZD3, SMAD4, SMAD3, FZD4, FZD7, GDF5, YWHAZ, TGFBR1, TGFBR2, PPP1CA, BMP4, BMP2, APC, BIRC5, SNAI2, NF2	509	151	6879	3.40106	8.04054e-09	1.51708e-10	8.63277e-11
KEGG_PATHWAY	hsa04930:Type II diabetes mellitus	21	2.83401	3.84667e-11	IRS1, PRKCE, INSR, PIK3CD, PIK3R2, IRS2, CACNA1C, PIK3R1, TNF, MTOR, PIK3CG, HK2, IKBKB, MAPK9, MAPK8, PKM, SOCS1, PIK3CA, MAPK1, SOCS4, MAPK3	509	48	6879	5.9127	9.19354e-09	1.70251e-10	9.68791e-11
KEGG_PATHWAY	hsa04370:VEGF signaling pathway	23	3.10391	1.18587e-10	MAP2K1, NOS3, SRC, PIK3CD, PIK3R2, PIK3R1, PTGS2, MAPK14, PIK3CG, VEGFA, CDC42, NRAS, PIK3CA, AKT2, AKT3, KDR, AKT1, MAPK1, KRAS, RAC1, RAF1, HRAS, MAPK3	509	61	6879	5.09572	2.83424e-08	5.15316e-10	2.93234e-10
KEGG_PATHWAY	hsa04150:mTOR signaling pathway	22	2.96896	2.90454e-10	CAB39, IRS1, PTEN, PIK3CD, BRAF, PIK3R2, PIK3R1, IGF1, TNF, MTOR, PIK3CG, IKBKB, PIK3CA, RPS6KB1, AKT2, AKT3, RPS6KA1, AKT1, MAPK1, RICTOR, EIF4E, MAPK3	509	58	6879	5.12628	6.94185e-08	1.23962e-09	7.05388e-10
KEGG_PATHWAY	hsa05131:Shigellosis	23	3.10391	3.48703e-10	ITGB1, ROCK1, CHUK, ROCK2, SRC, NOD2, MAPK14, NFKB1, CRKL, CDC42, NFKBIA, IKBKB, MAPK9, MAPK8, MAPK1, RAC1, ITGA5, BTRC, DOCK1, CRK, CD44, NFKBIB, MAPK3	509	64	6879	4.85686	8.334e-08	1.46211e-09	8.31993e-10
KEGG_PATHWAY	hsa04152:AMPK signaling pathway	32	4.31849	6.57039e-10	CAB39, IRS1, PIK3CD, IRS2, PIK3R2, PIK3R1, FOXO3, ELAVL1, FOXO1, PIK3CG, IGF1R, PPP2CB, CCND1, PPP2R5E, AKT2, HNF4A, AKT3, AKT1, PPARGC1A, MAP3K7, SREBF1, INSR, IGF1, SIRT1, MTOR, CCNA2, CREB1, RAB14, PIK3CA, RPS6KB1, FASN, PPARG	509	123	6879	3.51603	1.57032e-07	2.70745e-09	1.54064e-09
KEGG_PATHWAY	hsa04310:Wnt signaling pathway	34	4.58839	8.00939e-10	GSK3B, ROCK2, TCF7, LRP5, NKD1, LRP6, MAPK9, CCND3, MAPK8, CCND2, CCND1, MYC, EP300, RAC1, WNT1, BTRC, MAP3K7, WNT2, WNT10B, JUN, FZD3, SMAD4, MMP7, CSNK2A1, FZD4, FZD7, NFATC3, DKK1, RHOA, DKK2, FOSL1, SFRP2, APC, TP53	509	138	6879	3.32972	1.91424e-07	3.24448e-09	1.84623e-09
KEGG_PATHWAY	hsa04621:NOD-like receptor signaling pathway	21	2.83401	1.03093e-09	CHUK, TNFAIP3, NOD2, MAPK14, TNF, NFKB1, NFKBIA, IKBKB, MAPK9, IL6, MAPK8, CASP8, CCL5, TRAF6, MAPK1, TAB2, TAB1, MAP3K7, NAIP, NFKBIB, MAPK3	509	56	6879	5.06803	2.46393e-07	4.10656e-09	2.33678e-09
KEGG_PATHWAY	hsa04664:Fc epsilon RI signaling pathway	23	3.10391	1.31448e-09	MAP2K4, MAP2K1, PIK3CD, PIK3R2, PIK3R1, MAPK14, TNF, PIK3CG, MAPK9, NRAS, MAPK8, PIK3CA, AKT2, INPP5D, AKT3, AKT1, MAPK1, KRAS, GRB2, RAC1, RAF1, HRAS, MAPK3	509	68	6879	4.57116	3.1416e-07	5.15017e-09	2.93064e-09
KEGG_PATHWAY	hsa04914:Progesterone-mediated oocyte maturation	26	3.50877	1.62778e-09	PIK3CD, PIK3R2, PIK3R1, PIK3CG, IGF1R, MAPK9, MAPK8, AKT2, AKT3, RPS6KA1, AKT1, MAPK1, BUB1, MAPK3, MAP2K1, PLK1, BRAF, IGF1, MAPK14, CDC25A, CCNA2, PIK3CA, CDK2, KRAS, RAF1, MAD2L1	509	87	6879	4.03889	3.89039e-07	6.27482e-09	3.57061e-09
KEGG_PATHWAY	hsa04932:Non-alcoholic fatty liver disease (NAFLD)	35	4.72335	2.40781e-09	GSK3B, IRS1, PIK3CD, IRS2, FASLG, PIK3R2, PIK3R1, TNF, PIK3CG, IKBKB, CDC42, MAPK9, CASP7, MAPK8, CASP8, BCL2L11, CASP3, AKT2, AKT3, AKT1, COX2, RAC1, IL6R, MAP3K5, SREBF1, JUN, INSR, NR1H3, NFKB1, ERN1, IL6, PIK3CA, BAX, PPARA, MAP3K11	509	151	6879	3.13255	5.75468e-07	9.13441e-09	5.19782e-09
KEGG_PATHWAY	hsa05140:Leishmaniasis	23	3.10391	3.30407e-09	ITGB1, JUN, NOS2, STAT1, PTGS2, MAPK14, TNF, NFKB1, NFKBIA, IFNG, IRAK1, TRAF6, MAPK1, IL12A, TAB2, TAB1, JAK2, MAP3K7, TLR4, MYD88, NFKBIB, TLR2, MAPK3	509	71	6879	4.37801	7.89672e-07	1.23386e-08	7.02114e-09
KEGG_PATHWAY	hsa04915:Estrogen signaling pathway	27	3.64372	6.35611e-09	SRC, PIK3CD, PIK3R2, PIK3R1, EGFR, PIK3CG, NRAS, AKT2, AKT3, AKT1, MAPK1, HRAS, MAPK3, JUN, MAP2K1, NOS3, MMP2, MMP9, ESR1, CREB1, PIK3CA, SP1, KRAS, GRB2, RAF1, HBEGF, FKBP5	509	99	6879	3.68584	1.51911e-06	2.33709e-08	1.32989e-08
KEGG_PATHWAY	hsa05164:Influenza A	37	4.99325	9.10403e-09	GSK3B, RNASEL, PIK3CD, FASLG, PIK3R2, PIK3R1, TNF, PIK3CG, IKBKB, MAPK9, MAPK8, CCL5, AKT2, AKT3, AKT1, MAPK1, EP300, IL12A, JAK2, KPNA2, IKBKE, MAPK3, MAP2K4, JUN, MAP2K1, STAT1, MAPK14, NFKB1, NFKBIA, IL6, IFNG, PIK3CA, VDAC1, RAF1, TLR4, MYD88, NFKBIB	509	174	6879	2.87382	2.17586e-06	3.29676e-08	1.87598e-08
KEGG_PATHWAY	hsa05231:Choline metabolism in cancer	27	3.64372	1.00513e-08	PIK3CD, PIK3R2, PIK3R1, HIF1A, EGFR, PIK3CG, MAPK9, NRAS, MAPK8, AKT2, AKT3, AKT1, MAPK1, RAC1, HRAS, MAPK3, PDGFRB, PDGFRA, JUN, MAP2K1, MTOR, PIK3CA, RPS6KB1, SP1, KRAS, GRB2, RAF1	509	101	6879	3.61285	2.40226e-06	3.58547e-08	2.04027e-08
KEGG_PATHWAY	hsa05168:Herpes simplex infection	38	5.12821	1.08507e-08	RNASEL, FASLG, TNF, ARNTL, IKBKB, MAPK9, MAPK8, CASP8, CASP3, CCL5, EP300, IL12A, FADD, JAK2, SKP2, MAP3K7, IKBKE, JUN, DAXX, CSNK2A1, CHUK, STAT1, NFKB1, PPP1CA, NFKBIA, PER1, IL6, CDC34, IFNG, TRAF6, CDK2, TAB2, TAB1, CLOCK, TP53, MYD88, NFKBIB, TLR2	509	183	6879	2.80634	2.59333e-06	3.81372e-08	2.17015e-08
KEGG_PATHWAY	hsa05120:Epithelial cell signaling in Helicobacter pylori infection	21	2.83401	3.52141e-08	MAP2K4, JUN, CHUK, SRC, ADAM10, MAPK14, EGFR, NFKB1, CDC42, NFKBIA, IKBKB, MAPK9, PAK1, ADAM17, MAPK8, CASP3, CCL5, RAC1, MET, GIT1, HBEGF	509	67	6879	4.23596	8.41613e-06	1.21973e-07	6.94074e-08
KEGG_PATHWAY	hsa05152:Tuberculosis	36	4.8583	4.96539e-08	CEBPB, SRC, NOD2, TNF, MAPK9, MAPK8, CASP8, IRAK1, CASP3, AKT2, AKT3, AKT1, MAPK1, EP300, IL12A, FADD, JAK2, MAPK3, NOS2, APAF1, STAT1, VDR, MAPK14, RHOA, NFKB1, IL6, CREB1, IFNG, TRAF6, BCL2, BAX, RAF1, RAB5A, TLR4, MYD88, TLR2	509	177	6879	2.74876	1.18672e-05	1.69533e-07	9.64704e-08
KEGG_PATHWAY	hsa04666:Fc gamma R-mediated phagocytosis	23	3.10391	1.00045e-07	MAP2K1, MYO10, PRKCE, LIMK1, PIK3CD, PIK3R2, PIK3R1, PIK3CG, CRKL, CDC42, PAK1, PIK3CA, RPS6KB1, AKT2, INPP5D, AKT3, AKT1, MAPK1, RAC1, RAF1, CRK, MAPK3, ARF6	509	84	6879	3.70046	2.39104e-05	3.3677e-07	1.91635e-07
KEGG_PATHWAY	hsa04630:Jak-STAT signaling pathway	31	4.18354	1.62743e-07	CNTFR, MPL, PIK3CD, PIK3R2, PIK3R1, PIK3CG, CCND3, SOCS1, CCND2, CCND1, MYC, AKT2, AKT3, STAT4, AKT1, EP300, IL12A, JAK2, IL6R, SOCS4, SOCS5, IL11, PIAS3, STAT5B, STAT1, STAT3, IL6, IFNG, PIK3CA, GRB2, BCL2L1	509	145	6879	2.88936	3.88948e-05	5.40215e-07	3.07403e-07
KEGG_PATHWAY	hsa05133:Pertussis	21	2.83401	2.78823e-07	ITGB1, JUN, NOS2, MAPK14, TNF, RHOA, NFKB1, MAPK9, CASP7, IL6, MAPK8, IRAK1, CASP3, IRF1, TRAF6, MAPK1, IL12A, ITGA5, TLR4, MYD88, MAPK3	509	75	6879	3.78413	6.66364e-05	9.12857e-07	5.1945e-07
KEGG_PATHWAY	hsa05216:Thyroid cancer	13	1.75439	3.75314e-07	MAP2K1, TCF7, BRAF, NRAS, CCND1, CDH1, MYC, MAPK1, KRAS, PPARG, HRAS, TP53, MAPK3	509	29	6879	6.05833	8.96961e-05	1.21216e-06	6.89766e-07
KEGG_PATHWAY	hsa04360:Axon guidance	28	3.77868	3.84845e-07	ROBO2, ITGB1, GSK3B, NRP1, SEMA7A, ROCK1, ROCK2, CXCR4, ROBO1, CDC42, PAK1, NRAS, MAPK1, RAC1, HRAS, SRGAP1, MAPK3, PAK4, EPHA4, SEMA6A, LIMK1, NFATC3, L1CAM, RHOA, RASA1, KRAS, MET, EPHA2	509	127	6879	2.97963	9.19737e-05	1.22637e-06	6.97852e-07
KEGG_PATHWAY	hsa04064:NF-kappa B signaling pathway	22	2.96896	8.63861e-07	UBE2I, CSNK2A1, CHUK, XIAP, TNFAIP3, PTGS2, TNF, NFKB1, NFKBIA, IKBKB, CD40LG, IRAK1, PLAU, TRAF6, BCL2, TAB2, ATM, TAB1, MAP3K7, TLR4, MYD88, BCL2L1	509	87	6879	3.41752	0.000206441	2.71661e-06	1.54586e-06
KEGG_PATHWAY	hsa05146:Amoebiasis	24	3.23887	1.94794e-06	ARG2, NOS2, FN1, PIK3CD, LAMC2, PIK3R2, SERPINB9, PIK3R1, TNF, PIK3CG, NFKB1, COL1A1, COL3A1, IL6, COL1A2, IFNG, COL4A2, PIK3CA, COL4A1, CASP3, IL12A, RAB5A, TLR4, TLR2	509	106	6879	3.05994	0.000465449	6.04619e-06	3.44051e-06
KEGG_PATHWAY	hsa04611:Platelet activation	27	3.64372	2.16898e-06	ITGB1, ROCK1, ROCK2, SRC, ITGB3, PIK3CD, PIK3R2, PIK3R1, RASGRP1, PIK3CG, MYLK, RAP1B, TBXA2R, AKT2, AKT3, AKT1, MAPK1, PRKG1, MAPK3, NOS3, MAPK14, RHOA, PPP1CA, COL1A1, COL3A1, COL1A2, PIK3CA	509	130	6879	2.80691	0.000518252	6.64597e-06	3.78181e-06
KEGG_PATHWAY	hsa05100:Bacterial invasion of epithelial cells	20	2.69906	2.48442e-06	ITGB1, SRC, CAV2, CAV1, FN1, PIK3CD, ILK, PIK3R2, PIK3R1, RHOA, PIK3CG, CRKL, CDC42, PIK3CA, CDH1, RAC1, ITGA5, DOCK1, MET, CRK	509	78	6879	3.46532	0.000593602	7.51617e-06	4.27698e-06
KEGG_PATHWAY	hsa04920:Adipocytokine signaling pathway	18	2.42915	8.78684e-06	CHUK, IRS1, STAT3, IRS2, TNF, MTOR, NFKB1, NFKBIA, IKBKB, MAPK9, MAPK8, AKT2, AKT3, AKT1, JAK2, PPARA, PPARGC1A, NFKBIB	509	70	6879	3.47522	0.00209786	2.59266e-05	1.47532e-05
KEGG_PATHWAY	hsa04622:RIG-I-like receptor signaling pathway	18	2.42915	8.78684e-06	CHUK, MAPK14, TNF, ATG12, NFKB1, NFKBIA, IKBKB, MAPK9, CYLD, MAPK8, CASP8, TRAF6, PIN1, IL12A, FADD, MAP3K7, IKBKE, NFKBIB	509	70	6879	3.47522	0.00209786	2.59266e-05	1.47532e-05
KEGG_PATHWAY	hsa04320:Dorso-ventral axis formation	11	1.48448	1.18117e-05	NOTCH2, NOTCH3, MAP2K1, NOTCH1, NOTCH4, MAPK1, KRAS, GRB2, ETS1, EGFR, MAPK3	509	27	6879	5.506	0.00281904	3.44269e-05	1.95902e-05
KEGG_PATHWAY	hsa04024:cAMP signaling pathway	33	4.45344	1.78999e-05	ROCK1, ROCK2, PIK3CD, PIK3R2, CACNA1C, PIK3R1, PIK3CG, RAP1B, MAPK9, PAK1, MAPK8, EDNRA, AKT2, AKT3, AKT1, MAPK1, EP300, SOX9, RAC1, MAPK3, JUN, MAP2K1, BDNF, BRAF, RHOA, NFKB1, PPP1CA, NFKBIA, TIAM1, CREB1, PIK3CA, RAF1, PPARA	509	198	6879	2.25246	0.00426897	5.15429e-05	2.93299e-05
KEGG_PATHWAY	hsa04912:GnRH signaling pathway	20	2.69906	2.71524e-05	MAP2K4, MAP2K1, JUN, SRC, MMP2, CACNA1C, MAPK14, EGFR, CDC42, MAPK9, NRAS, MAPK8, MAPK1, KRAS, GRB2, RAF1, HRAS, MAP3K4, HBEGF, MAPK3	509	91	6879	2.97027	0.0064685	7.7255e-05	4.3961e-05
KEGG_PATHWAY	hsa04330:Notch signaling pathway	14	1.88934	2.90596e-05	NOTCH2, NOTCH3, NOTCH1, JAG1, HDAC1, NOTCH4, DLL1, DLL4, KAT2B, ADAM17, NCSTN, NUMB, EP300, HES1	509	48	6879	3.9418	0.00692129	8.17088e-05	4.64954e-05
KEGG_PATHWAY	hsa04022:cGMP-PKG signaling pathway	28	3.77868	2.96118e-05	ROCK1, ROCK2, IRS1, SRF, GATA4, IRS2, CACNA1C, MYLK, EDNRA, AKT2, AKT3, AKT1, MAPK1, MEF2D, PRKG1, MAPK3, MAP2K1, MEF2C, NOS3, PRKCE, INSR, NFATC3, RHOA, PPP1CA, CREB1, AGTR1, VDAC1, RAF1	509	158	6879	2.39502	0.00705235	8.22934e-05	4.6828e-05
KEGG_PATHWAY	hsa04960:Aldosterone-regulated sodium reabsorption	12	1.61943	7.98487e-05	PIK3CA, IRS1, INSR, SCNN1A, MAPK1, PIK3CD, PIK3R2, KRAS, IGF1, PIK3R1, PIK3CG, MAPK3	509	39	6879	4.15838	0.0189036	0.000219355	0.000124821
KEGG_PATHWAY	hsa04670:Leukocyte transendothelial migration	22	2.96896	8.49056e-05	ITGB1, ROCK1, ROCK2, MMP2, CTNND1, CXCR4, PIK3CD, MSN, PIK3R2, PIK3R1, ARHGAP5, MAPK14, CLDN1, MMP9, RHOA, PIK3CG, CDC42, RAP1B, PIK3CA, RAC1, EZR, CD99	509	115	6879	2.58543	0.0200888	0.000230596	0.000131218
KEGG_PATHWAY	hsa05134:Legionellosis	14	1.88934	0.000110678	APAF1, BNIP3, TNF, NFKB1, NFKBIA, CASP7, IL6, CASP8, CASP3, IL12A, TLR4, MYD88, NAIP, TLR2	509	54	6879	3.50382	0.0261066	0.000297213	0.000169125
KEGG_PATHWAY	hsa05321:Inflammatory bowel disease (IBD)	15	2.02429	0.000183338	SMAD2, JUN, SMAD3, STAT1, STAT3, NOD2, TNF, FOXP3, NFKB1, IL6, IFNG, STAT4, IL12A, TLR4, TLR2	509	64	6879	3.16752	0.0428755	0.000486864	0.000277044
KEGG_PATHWAY	hsa05014:Amyotrophic lateral sclerosis (ALS)	13	1.75439	0.000209106	DAXX, APAF1, MAPK14, TNF, CASP3, CAT, BCL2, BAX, RAC1, RAB5A, TP53, BCL2L1, MAP3K5	509	50	6879	3.51383	0.0487531	0.000549191	0.00031251
KEGG_PATHWAY	hsa04916:Melanogenesis	19	2.5641	0.000324152	GSK3B, WNT10B, MAP2K1, FZD3, FZD4, FZD7, TCF7, NRAS, KITLG, CREB1, KIT, EP300, MAPK1, KRAS, RAF1, WNT1, HRAS, WNT2, MAPK3	509	100	6879	2.5678	0.074559	0.000842091	0.000479182
KEGG_PATHWAY	hsa05217:Basal cell carcinoma	13	1.75439	0.000450244	GSK3B, WNT10B, FZD3, FZD4, FZD7, TCF7, BMP4, BMP2, APC, SMO, WNT1, WNT2, TP53	509	54	6879	3.25355	0.102042	0.00115708	0.000658421
KEGG_PATHWAY	hsa04923:Regulation of lipolysis in adipocytes	13	1.75439	0.00063998	IRS1, INSR, PIK3CD, PIK3R2, IRS2, PIK3R1, PTGS2, PIK3CG, PIK3CA, AKT2, AKT3, AKT1, PRKG1	509	56	6879	3.13735	0.141874	0.00162718	0.000925929
KEGG_PATHWAY	hsa05144:Malaria	12	1.61943	0.000706069	IL6, CD40LG, IFNG, LRP1, HGF, IL12A, THBS1, TNF, MET, TLR4, MYD88, TLR2	509	49	6879	3.30973	0.155331	0.00177632	0.00101079
KEGG_PATHWAY	hsa05132:Salmonella infection	16	2.15924	0.000960196	JUN, NOS2, ROCK1, ROCK2, MAPK14, NFKB1, CDC42, MAPK9, IL6, MAPK8, IFNG, MAPK1, RAC1, TLR4, MYD88, MAPK3	509	83	6879	2.60525	0.205146	0.00239049	0.00136028
KEGG_PATHWAY	hsa04114:Oocyte meiosis	19	2.5641	0.00117627	MAP2K1, PLK1, IGF1, YWHAZ, IGF1R, PPP1CA, PPP2CB, CCNE2, PTTG1, CCNE1, PPP2R5E, RPS6KA1, CDK2, MAPK1, BTRC, BUB1, YWHAG, MAD2L1, MAPK3	509	111	6879	2.31333	0.245193	0.00289822	0.0016492
KEGG_PATHWAY	hsa04650:Natural killer cell mediated cytotoxicity	20	2.69906	0.00142705	MAP2K1, PIK3CD, BRAF, FASLG, PIK3R2, PIK3R1, TNF, PIK3CG, PAK1, NRAS, IFNG, PIK3CA, CASP3, MAPK1, KRAS, GRB2, RAC1, RAF1, HRAS, MAPK3	509	122	6879	2.21553	0.289161	0.00348026	0.0019804
KEGG_PATHWAY	hsa04540:Gap junction	16	2.15924	0.0017785	PDGFRB, PDGFRA, MAP2K1, SRC, LPAR1, EGFR, GJA1, NRAS, TUBB3, MAPK1, KRAS, GRB2, RAF1, HRAS, PRKG1, MAPK3	509	88	6879	2.45722	0.346518	0.00429355	0.00244319
KEGG_PATHWAY	hsa05020:Prion diseases	9	1.21457	0.00273129	IL6, MAP2K1, NOTCH1, HSPA5, CCL5, BAX, MAPK1, NCAM1, MAPK3	509	34	6879	3.57743	0.479868	0.00652779	0.00371456
KEGG_PATHWAY	hsa04720:Long-term potentiation	13	1.75439	0.00287	MAP2K1, BRAF, CACNA1C, PPP1CA, RAP1B, NRAS, RPS6KA1, EP300, MAPK1, KRAS, RAF1, HRAS, MAPK3	509	66	6879	2.66199	0.496875	0.00679139	0.00386455
KEGG_PATHWAY	hsa04725:Cholinergic synapse	18	2.42915	0.0029927	MAP2K1, PIK3CD, PIK3R2, CACNA1C, PIK3R1, PIK3CG, NRAS, CREB1, PIK3CA, AKT2, AKT3, BCL2, AKT1, MAPK1, KRAS, JAK2, HRAS, MAPK3	509	111	6879	2.19158	0.511457	0.0070123	0.00399026
KEGG_PATHWAY	hsa04921:Oxytocin signaling pathway	22	2.96896	0.00318482	CDKN1A, MAP2K1, JUN, MEF2C, ROCK1, ROCK2, NOS3, SRC, NFATC3, CACNA1C, PTGS2, RHOA, EGFR, PPP1CA, MYLK, NRAS, CCND1, MAPK1, KRAS, RAF1, HRAS, MAPK3	509	150	6879	1.98216	0.533448	0.00739001	0.00420519
KEGG_PATHWAY	hsa04730:Long-term depression	12	1.61943	0.00396754	PPP2CB, MAP2K1, NRAS, MAPK1, BRAF, KRAS, IGF1, RAF1, HRAS, PRKG1, IGF1R, MAPK3	509	60	6879	2.70295	0.613309	0.00911772	0.00518833
KEGG_PATHWAY	hsa04973:Carbohydrate digestion and absorption	9	1.21457	0.0105523	PIK3CA, AKT2, AKT3, PIK3CD, AKT1, PIK3R2, PIK3R1, HK2, PIK3CG	509	42	6879	2.89601	0.92077	0.0240191	0.0136678
KEGG_PATHWAY	hsa04512:ECM-receptor interaction	14	1.88934	0.0108883	ITGB1, ITGB3, FN1, LAMC2, THBS1, COL1A1, COL3A1, COL1A2, COL4A2, COL4A1, ITGB8, ITGA6, ITGA5, CD44	509	87	6879	2.17478	0.926947	0.02455	0.0139699
KEGG_PATHWAY	hsa00270:Cysteine and methionine metabolism	8	1.07962	0.0195124	LDHB, LDHA, DNMT1, MTAP, MAT2A, DNMT3A, DNMT3B, MAT2B	509	38	6879	2.84521	0.990991	0.0435837	0.0248008
KEGG_PATHWAY	hsa05410:Hypertrophic cardiomyopathy (HCM)	12	1.61943	0.0272367	ITGB1, IL6, ITGB3, TPM1, ITGB8, ITGA6, DMD, IGF1, CACNA1C, ITGA5, TNF, TTN	509	78	6879	2.07919	0.998639	0.0602739	0.0342981
KEGG_PATHWAY	hsa05130:Pathogenic Escherichia coli infection	9	1.21457	0.0318946	CDC42, ITGB1, ROCK1, ROCK2, CDH1, TUBB3, EZR, TLR4, RHOA	509	51	6879	2.38495	0.999568	0.0699339	0.039795
KEGG_PATHWAY	hsa04726:Serotonergic synapse	15	2.02429	0.0332215	CYP2J2, APP, MAP2K1, BRAF, CACNA1C, PTGS2, CYP2C19, CYP2C9, NRAS, CASP3, MAPK1, KRAS, RAF1, HRAS, MAPK3	509	111	6879	1.82632	0.999689	0.0721812	0.0410738
KEGG_PATHWAY	hsa04950:Maturity onset diabetes of the young	6	0.809717	0.0388379	NR5A2, RFX6, HNF4A, HES1, PAX6, HNF1A	509	26	6879	3.11878	0.999923	0.0836239	0.0475851
KEGG_PATHWAY	hsa05010:Alzheimer's disease	20	2.69906	0.0404202	GSK3B, APP, LRP1, APAF1, ADAM10, LPL, CACNA1C, TNF, ERN1, BACE1, CASP7, ADAM17, NCSTN, CASP8, CASP3, COX2, MAPK1, FADD, ATF6, MAPK3	509	168	6879	1.6089	0.999948	0.0862537	0.0490816
KEGG_PATHWAY	hsa04270:Vascular smooth muscle contraction	15	2.02429	0.0486753	MAP2K1, ROCK1, ROCK2, PRKCE, BRAF, CACNA1C, RHOA, PPP1CA, MYLK, EDNRA, AGTR1, MAPK1, RAF1, PRKG1, MAPK3	509	117	6879	1.73266	0.999993	0.10295	0.0585826
KEGG_PATHWAY	hsa04750:Inflammatory mediator regulation of TRP channels	13	1.75439	0.0561308	CYP2J2, SRC, PRKCE, PIK3CD, PIK3R2, PIK3R1, IGF1, MAPK14, PIK3CG, PPP1CA, MAPK9, MAPK8, PIK3CA	509	98	6879	1.79277	0.999999	0.117678	0.066963
KEGG_PATHWAY	hsa05323:Rheumatoid arthritis	12	1.61943	0.0581393	IL11, IL6, JUN, FLT1, IFNG, CCL5, TNFSF13, TEK, TNF, TLR4, TLR2, VEGFA	509	88	6879	1.84292	0.999999	0.120829	0.0687561
KEGG_PATHWAY	hsa04913:Ovarian steroidogenesis	8	1.07962	0.0664711	CYP2J2, INSR, CYP1B1, IGF1, PTGS2, CYP19A1, LDLR, IGF1R	509	49	6879	2.20649	1	0.136953	0.0779316
KEGG_PATHWAY	hsa05414:Dilated cardiomyopathy	11	1.48448	0.0891642	ITGB1, ITGB3, TPM1, ITGB8, ITGA6, DMD, IGF1, CACNA1C, ITGA5, TNF, TTN	509	84	6879	1.76979	1	0.182139	0.103644
KEGG_PATHWAY	hsa05143:African trypanosomiasis	6	0.809717	0.0922389	IL6, IFNG, FASLG, IL12A, TNF, MYD88	509	33	6879	2.45722	1	0.186823	0.106309

## Sheet: REACTOME
Table S3B: Complete list of REACTOME enriched pathways for identified gene list
Pathway identifier	Pathway name	#Entities found	#Entities total	Entities ratio	Entities pValue	Entities FDR	#Reactions found	#Reactions total	Reactions ratio	Species identifier	Species name	Submitted entities found	Mapped entities	Found reaction identifiers
R-HSA-2219528	PI3K/AKT Signaling in Cancer	51	124	0.00822772	1.11022e-16	1.12133e-14	21	21	0.00153891	9606	Homo sapiens	GSK3B;CDKN1A;CDKN1B;IRS1;SRC;PTEN;PIK3CD;PIK3R2;IRS2;PIK3R1;FOXO4;FOXO3;FGF1;FGF2;FOXO1;EGFR;FGF9;ERBB3;AKT2;AKT3;ERBB2;AKT1;RICTOR;RAC1;PDK1;PDGFRB;KL;PDGFRA;CHUK;HGF;ESR1;MTOR;BTC;KITLG;CREB1;PIK3CA;KIT;GRB2;MET;FGFR3;FGFR2;HBEGF;FGFR1		R-HSA-2243938;R-HSA-2399941;R-HSA-2243937;R-HSA-2243942;R-HSA-2399969;R-HSA-2400001;R-HSA-2317387;R-HSA-2399981;R-HSA-2399982;R-HSA-2400009;R-HSA-2399977;R-HSA-2400010;R-HSA-2399988;R-HSA-2219536;R-HSA-2394007;R-HSA-2399985;R-HSA-2399996;R-HSA-2399997;R-HSA-2399966;R-HSA-2399999;R-HSA-2399992
R-HSA-1257604	PIP3 activates AKT signaling	82	319	0.0211665	1.11022e-16	1.12133e-14	84	86	0.00630221	9606	Homo sapiens	GSK3B;CDKN1A;CDKN1B;IRS1;PTEN;PIK3CD;IRS2;BMI1;FGF1;FGF2;PREX2;FGF9;PPP2R5E;AKT2;AKT3;AKT1;RAC1;PDK1;PDGFRB;PDGFRA;CHUK;CSNK2A1;HGF;BTC;CREB1;PIK3CA;TRAF6;KIT;PPARG;TP53;MET;HBEGF;PHLPP1;HDAC1;SRC;XIAP;PIK3R2;PIK3R1;FOXO4;FOXO3;FOXO1;RNF2;EGFR;PPP2CB;MTA1;ERBB3;IRAK1;ERBB2;MAPK1;RICTOR;MAPK3;KL;JUN;CBX4;INSR;ESR1;MTOR;KITLG;AGO1;SNAI1;SNAI2;GRB2;EIF2C1;FGFR3;MYD88;FGFR2;EZH2;FGFR1		R-HSA-199299;R-HSA-199298;R-HSA-8944650;R-HSA-8944522;R-HSA-199425;R-HSA-2318752;R-HSA-8948621;R-HSA-8944397;R-HSA-8850945;R-HSA-8948623;R-HSA-8948612;R-HSA-199443;R-HSA-8944026;R-HSA-8944538;R-HSA-8850961;R-HSA-6811504;R-HSA-198298;R-HSA-199839;R-HSA-8948757;R-HSA-2317314;R-HSA-199456;R-HSA-8948651;R-HSA-8944684;R-HSA-8948524;R-HSA-6807106;R-HSA-8945709;R-HSA-2219524;R-HSA-6807105;R-HSA-8944047;…
R-HSA-9614085	FOXO-mediated transcription	40	110	0.00729879	1.11022e-16	1.12133e-14	83	85	0.00622893	9606	Homo sapiens	CDKN1A;CDKN1B;HDAC1;FASLG;FOXO4;FOXO3;FOXO1;BBC3;BCL2L11;AKT2;AKT3;AKT1;EP300;PPARGC1A;YWHAG;SMAD2;SREBF1;SMAD4;SMAD3;CAV1;KLF4;YWHAZ;SIRT1;RBL2;KAT2B;BCL6;CAT		R-HSA-199299;R-HSA-9623059;R-HSA-9617683;R-HSA-9624976;R-HSA-9621270;R-HSA-9625749;R-HSA-9620891;R-HSA-9623192;R-HSA-9624985;R-HSA-9625375;R-HSA-9625346;R-HSA-9623427;R-HSA-9625091;R-HSA-9623168;R-HSA-9625863;R-HSA-9617927;R-HSA-9625092;R-HSA-9622667;R-HSA-9622668;R-HSA-9625101;R-HSA-9622579;R-HSA-9620915;R-HSA-9617840;R-HSA-9625520;R-HSA-9624624;R-HSA-9626928;R-HSA-9620788;R-HSA-9620532;R-HSA-96…
R-HSA-5663202	Diseases of signal transduction by growth factor receptors and second messengers	135	498	0.0330436	1.11022e-16	1.12133e-14	426	478	0.0350286	9606	Homo sapiens	IRS1;HDAC11;IRS2;FGF1;FGF2;FGF9;MYC;AKT2;AKT3;KDR;AKT1;EP300;PDK1;PDGFRB;PDGFRA;MAP2K1;FBXW7;HGF;TPM1;ADAM10;DKK1;DKK2;BTC;ADAM17;RAF1;NOTCH1;SEL1L;PIK3R2;PHB;PIK3R1;FOXO4;FOXO3;FOXO1;RAP1B;NCSTN;BCL2L11;SMAD2;STAT5B;KL;SMAD4;JAG1;YES1;SMAD3;BCL11A;FZD4;FN1;MSN;BRAF;ESR1;NF1;GRB2;FGFR3;FGFR2;MAP3K11;BCL2L1;FGFR1;ALK;GSK3B;CDKN1A;CDKN1B;ITGB3;PTEN;PIK3CD;MECP2;SPRED1;DUSP10;PPP2R5E;RAC1;LRRFIP1;JA…		R-HSA-2023455;R-HSA-2023451;R-HSA-9664664;R-HSA-1220610;R-HSA-1220611;R-HSA-1220614;R-HSA-1839112;R-HSA-9664646;R-HSA-1839114;R-HSA-1220612;R-HSA-1220613;R-HSA-1839110;R-HSA-1169421;R-HSA-1839107;R-HSA-5387386;R-HSA-9724090;R-HSA-5387389;R-HSA-9665699;R-HSA-9665698;R-HSA-9665697;R-HSA-9665696;R-HSA-9665703;R-HSA-9665702;R-HSA-9665701;R-HSA-9665700;R-HSA-9665707;R-HSA-2023462;R-HSA-9665706;R-HSA-9…
R-HSA-212436	Generic Transcription Pathway	266	1555	0.103178	1.11022e-16	1.12133e-14	738	830	0.0608237	9606	Homo sapiens	RB1;SPI1;CCNT1;SERPINE1;HDAC11;PRDM1;BACH1;CTGF;SOX2;YY1;CCND3;CCND2;CCND1;CDH1;MYC;AKT2;CHEK1;MYB;AKT3;EP300;AKT1;SOX9;SKP2;TP63;PDK1;MEF2C;DAXX;SMARCC1;CSNK2A1;FBXW7;LMO2;FOXP3;RUNX3;RUNX2;RUNX1;MSH2;CCNE2;CCNE1;TP53;ZFPM1;FKBP5;NOTCH2;CSF1R;NOTCH3;NOTCH1;CBFB;MAX;NOTCH4;TCF7;GATA4;FOXO4;FOXO3;FOXO1;BCL2L11;IRAK1;COX2;PPARGC1A;SOCS4;BANP;SMAD2;SMAD1;JUN;SMAD4;UBE2I;JAG1;YES1;SMAD3;CBX4;UBE2C;SM…		R-HSA-8936584;R-HSA-6799462;R-HSA-8878212;R-HSA-2187303;R-HSA-9625749;R-HSA-8951951;R-HSA-8878220;R-HSA-9009282;R-HSA-2187309;R-HSA-6800490;R-HSA-8877192;R-HSA-9615490;R-HSA-6791285;R-HSA-6805620;R-HSA-9009309;R-HSA-9009308;R-HSA-8951966;R-HSA-9622667;R-HSA-8878237;R-HSA-8939667;R-HSA-6791291;R-HSA-2187325;R-HSA-9622668;R-HSA-8939670;R-HSA-8936599;R-HSA-9615501;R-HSA-6799431;R-HSA-8936616;R-HSA-8…
R-HSA-2559583	Cellular Senescence	56	200	0.0132705	1.11022e-16	1.12133e-14	80	90	0.00659534	9606	Homo sapiens	RB1;CDKN1A;CEBPB;CDKN1B;BMI1;ETS1;RNF2;MAPK9;MAPK8;CDH1;RPS6KA1;E2F1;MAPK1;E2F2;E2F3;MAP4K4;MAPK3;MAP3K5;MAP2K4;JUN;CBX4;CDKN2A;UBE2C;STAT3;HMGA1;HMGA2;MSN;MAPK14;NFKB1;CCNA2;IL6;CDK6;IL8;CCNE2;SP1;CDK4;CCNE1;AGO1;CDK2;MDM4;ATM;EIF2C1;TP53;EZH2		R-HSA-3790137;R-HSA-3857336;R-HSA-8979082;R-HSA-3228469;R-HSA-3857328;R-HSA-3790130;R-HSA-3857329;R-HSA-3240765;R-HSA-3788725;R-HSA-3788724;R-HSA-3240766;R-HSA-3209151;R-HSA-3229089;R-HSA-3223200;R-HSA-450325;R-HSA-3788705;R-HSA-450333;R-HSA-187934;R-HSA-3788708;R-HSA-3229102;R-HSA-3857305;R-HSA-3222546;R-HSA-3209109;R-HSA-3857308;R-HSA-3200023;R-HSA-3209111;R-HSA-450222;R-HSA-450348;R-HSA-568204…
R-HSA-9006934	Signaling by Receptor Tyrosine Kinases	143	618	0.0410059	1.11022e-16	1.12133e-14	644	746	0.054668	9606	Homo sapiens	ATF1;SPARC;IRS1;CTNND1;IRS2;PRDM1;FGF1;FGF2;CRKL;IGF1R;RPS6KA5;FGF9;AKT2;MYC;AKT3;STMN1;RPS6KA1;CHEK1;KDR;AKT1;EP300;PDK1;PDGFRB;PDGFRA;MEF2C;MAP2K1;PRKCE;HGF;ADAM10;BTC;TIAM1;ADAM17;MYCN;COL4A2;COL4A1;ADAM12;PIK3R2;PIK3R1;STK4;HIF1A;RAP1B;NCSTN;SOCS1;SOCS6;SOCS4;STAT5B;KL;EGR2;YES1;BDNF;INSR;CAV1;FN1;IGF2;BRAF;IGF1;ESR1;FOSL1;COL1A1;TF;COL1A2;ID4;GRB2;TAB2;FGFR3;FGFR2;FGFR1;ALK;ITGB1;NRP1;DOCK3;…		R-HSA-5654614;R-HSA-9032841;R-HSA-9701524;R-HSA-5654615;R-HSA-171011;R-HSA-9701525;R-HSA-5654612;R-HSA-1562641;R-HSA-5654608;R-HSA-9613460;R-HSA-1562640;R-HSA-5654622;R-HSA-5654623;R-HSA-5654620;R-HSA-9701534;R-HSA-5654618;R-HSA-9701529;R-HSA-198669;R-HSA-9612444;R-HSA-9612445;R-HSA-9701531;R-HSA-171026;R-HSA-5654596;R-HSA-5654597;R-HSA-5654594;R-HSA-5654592;R-HSA-203797;R-HSA-9032863;R-HSA-97015…
R-HSA-73857	RNA Polymerase II Transcription	266	1695	0.112468	1.11022e-16	1.12133e-14	761	891	0.0652939	9606	Homo sapiens	RB1;SPI1;CCNT1;SERPINE1;HDAC11;PRDM1;BACH1;CTGF;SOX2;YY1;CCND3;CCND2;CCND1;CDH1;MYC;AKT2;CHEK1;MYB;AKT3;EP300;AKT1;SOX9;SKP2;TP63;PDK1;MEF2C;DAXX;SMARCC1;CSNK2A1;FBXW7;LMO2;FOXP3;RUNX3;RUNX2;RUNX1;MSH2;CCNE2;CCNE1;TP53;ZFPM1;FKBP5;NOTCH2;CSF1R;NOTCH3;NOTCH1;CBFB;MAX;NOTCH4;TCF7;GATA4;FOXO4;FOXO3;FOXO1;BCL2L11;IRAK1;COX2;PPARGC1A;SOCS4;BANP;SMAD2;SMAD1;JUN;SMAD4;UBE2I;JAG1;YES1;SMAD3;CBX4;UBE2C;SM…		R-HSA-8936584;R-HSA-6799462;R-HSA-8878212;R-HSA-2187303;R-HSA-9625749;R-HSA-8951951;R-HSA-8878220;R-HSA-9009282;R-HSA-2187309;R-HSA-6800490;R-HSA-8877192;R-HSA-9615490;R-HSA-6791285;R-HSA-6805620;R-HSA-9009309;R-HSA-9009308;R-HSA-8951966;R-HSA-9622667;R-HSA-8878237;R-HSA-8939667;R-HSA-6791291;R-HSA-2187325;R-HSA-9622668;R-HSA-8939670;R-HSA-8936599;R-HSA-9615501;R-HSA-6799431;R-HSA-8936616;R-HSA-8…
R-HSA-74160	Gene expression (Transcription)	281	1858	0.123283	1.11022e-16	1.12133e-14	815	1006	0.0737212	9606	Homo sapiens	RB1;SPI1;CCNT1;SERPINE1;HDAC11;PRDM1;BACH1;CTGF;SOX2;YY1;CCND3;CCND2;CCND1;CDH1;MYC;AKT2;CHEK1;MYB;AKT3;EP300;AKT1;SOX9;SKP2;TP63;PDK1;MEF2C;DAXX;SMARCC1;CSNK2A1;FBXW7;LMO2;DICER1;FOXP3;RUNX3;RUNX2;RUNX1;MSH2;CCNE2;CCNE1;TP53;ZFPM1;FKBP5;NOTCH2;CSF1R;NOTCH3;DNMT1;NOTCH1;CBFB;MAX;NOTCH4;TCF7;GATA4;FOXO4;FOXO3;FOXO1;BCL2L11;IRAK1;COX2;PPARGC1A;SOCS4;BANP;SMAD2;SMAD1;JUN;SMAD4;UBE2I;JAG1;YES1;SMAD3;…		R-HSA-6799462;R-HSA-8878212;R-HSA-2187303;R-HSA-9625749;R-HSA-8951951;R-HSA-73736;R-HSA-73739;R-HSA-8878220;R-HSA-9009282;R-HSA-2187309;R-HSA-9615490;R-HSA-6791285;R-HSA-6805620;R-HSA-9009309;R-HSA-9009308;R-HSA-8951966;R-HSA-8878237;R-HSA-8939667;R-HSA-6791291;R-HSA-2187325;R-HSA-8939670;R-HSA-9615501;R-HSA-6799431;R-HSA-8939688;R-HSA-8951977;R-HSA-9615536;R-HSA-8878243;R-HSA-870437;R-HSA-893970…
R-HSA-9006925	Intracellular signaling by second messengers	85	366	0.0242851	1.11022e-16	1.12133e-14	92	114	0.0083541	9606	Homo sapiens	GSK3B;CDKN1A;CDKN1B;IRS1;PTEN;PIK3CD;IRS2;BMI1;FGF1;FGF2;PIK3CG;PREX2;FGF9;PPP2R5E;AKT2;AKT3;AKT1;RAC1;KPNA2;PDK1;PDGFRB;PDGFRA;CHUK;CSNK2A1;PRKCE;HGF;BTC;CREB1;PIK3CA;TRAF6;KIT;PPARG;TP53;MET;HBEGF;PHLPP1;HDAC1;SRC;XIAP;PIK3R2;PIK3R1;FOXO4;FOXO3;FOXO1;RNF2;EGFR;PPP2CB;MTA1;ERBB3;IRAK1;ERBB2;MAPK1;RICTOR;MAPK3;KL;JUN;CBX4;INSR;ESR1;MTOR;KITLG;AGO1;SNAI1;SNAI2;GRB2;EIF2C1;FGFR3;MYD88;FGFR2;EZH2;FG…		R-HSA-199299;R-HSA-199298;R-HSA-8944650;R-HSA-8944522;R-HSA-199425;R-HSA-2318752;R-HSA-8948621;R-HSA-8944397;R-HSA-8850945;R-HSA-8948623;R-HSA-8948612;R-HSA-199443;R-HSA-8944026;R-HSA-8944538;R-HSA-8850961;R-HSA-6811504;R-HSA-198298;R-HSA-112282;R-HSA-199839;R-HSA-8948757;R-HSA-2317314;R-HSA-199456;R-HSA-8948651;R-HSA-8944684;R-HSA-8948524;R-HSA-6807106;R-HSA-8945709;R-HSA-9619127;R-HSA-2219524;R…
R-HSA-199418	Negative regulation of the PI3K/AKT network	50	137	0.00909031	1.11022e-16	1.12133e-14	8	10	0.000732815	9606	Homo sapiens	PHLPP1;IRS1;SRC;PTEN;PIK3CD;PIK3R2;IRS2;PIK3R1;FGF1;FGF2;EGFR;PPP2CB;FGF9;IRAK1;ERBB3;PPP2R5E;AKT2;AKT3;ERBB2;MAPK1;AKT1;RAC1;MAPK3;PDGFRB;KL;PDGFRA;HGF;INSR;ESR1;BTC;KITLG;PIK3CA;TRAF6;KIT;GRB2;MET;FGFR3;MYD88;FGFR2;HBEGF;FGFR1		R-HSA-199443;R-HSA-2316434;R-HSA-8857925;R-HSA-199425;R-HSA-199456;R-HSA-6811472;R-HSA-6811504;R-HSA-6811454
R-HSA-5683057	MAPK family signaling cascades	86	380	0.025214	1.11022e-16	1.12133e-14	91	122	0.00894035	9606	Homo sapiens	IRS1;ITGB3;KEAP1;IRS2;FGF1;FGF2;CCND3;SPRED1;DUSP10;FGF9;PPP2R5E;MYC;RAC1;JAK2;IL6R;HRAS;PDGFRB;DUSP4;PDGFRA;MAP2K1;DUSP2;DUSP1;MMP2;HGF;NCOA3;GFRA3;DUSP6;BTC;PIK3CA;RASA1;KIT;RAF1;MET;HBEGF;SRC;ARL2;PIK3R2;PIK3R1;PHB;FOXO3;STK4;RASGRP1;FOXO1;EGFR;RAP1B;CDC42;PPP2CB;PAK1;NRAS;ERBB3;ERBB2;IGF2BP1;MAPK1;NCAM1;MAPK3;KL;JUN;FN1;BRAF;PPP1CA;KITLG;IL6;ARTN;AGO1;NF1;GRB2;KRAS;TEK;PTPN7;EIF2C1;FGFR3;MAP3…		R-HSA-5687126;R-HSA-9635739;R-HSA-5692764;R-HSA-9635743;R-HSA-5692761;R-HSA-9657603;R-HSA-5658438;R-HSA-5675206;R-HSA-5658435;R-HSA-9657606;R-HSA-9654533;R-HSA-5687105;R-HSA-389788;R-HSA-9657608;R-HSA-5687115;R-HSA-9658253;R-HSA-9660557;R-HSA-5687113;R-HSA-5672950;R-HSA-109857;R-HSA-5658231;R-HSA-5672951;R-HSA-5692788;R-HSA-109858;R-HSA-109860;R-HSA-109863;R-HSA-5675376;R-HSA-5692785;R-HSA-109862…
R-HSA-6785807	Interleukin-4 and Interleukin-13 signaling	87	211	0.0140004	1.11022e-16	1.12133e-14	35	47	0.00344423	9606	Homo sapiens	ITGB1;CDKN1A;FASLG;PIK3R1;FOXO3;PTGS2;TNF;HIF1A;FGF2;FOXO1;SOX2;MUC1;SOCS1;CCND1;MYC;S1PR1;AKT1;COX2;HMOX1;IL12A;JAK2;IL6R;MCL1;SOCS5;ANXA1;NOS2;STAT1;MMP2;HGF;STAT3;FN1;MMP9;VEGFA;IL6;COL1A2;ZEB1;IL8;BCL6;LCN2;BCL2;FSCN1;BIRC5;RHOU;VIM;TP53;BCL2L1		R-HSA-6785895;R-HSA-6788582;R-HSA-6789615;R-HSA-6786095;R-HSA-6786092;R-HSA-6785898;R-HSA-6786293;R-HSA-6786101;R-HSA-6786097;R-HSA-6786096;R-HSA-6786110;R-HSA-6797245;R-HSA-6788346;R-HSA-6790022;R-HSA-6785860;R-HSA-6786050;R-HSA-6786114;R-HSA-6788623;R-HSA-6788622;R-HSA-6790029;R-HSA-6789325;R-HSA-6786124;R-HSA-6786058;R-HSA-6790025;R-HSA-6789960;R-HSA-6790038;R-HSA-6786070;R-HSA-6790036;R-HSA-6…
R-HSA-162582	Signal Transduction	416	3011	0.199788	1.11022e-16	1.12133e-14	1827	2465	0.180639	9606	Homo sapiens	ATF1;APP;SPARC;SERPINE1;HDAC11;KEAP1;CRKL;MYLK;SOX2;PREX2;GJA1;EDNRA;RPS6KA5;MYC;AKT2;MYB;AKT3;STMN1;RPS6KA1;CHEK1;KDR;AKT1;SOX9;SOX6;BTRC;SOX4;PDK1;MEF2C;CSNK2A1;PRKCE;MIF;RUNX3;DKK1;DKK2;RUNX1;BTC;TIAM1;SFRP2;AGTR1;TP53;EPHA2;EPAS1;LPAR1;TWF1;PIK3R2;PIK3R1;HIF1A;NCSTN;TERT;MYO6;FADD;ABCA1;STAT5B;WNT10B;JUN;FZD3;EGR2;JAG1;YES1;FZD4;FZD7;INSR;RDX;PLK1;FN1;IGF2;BRAF;IGF1;SMARCA4;FOSL1;COL1A1;CYLD;…		R-HSA-3858491;R-HSA-3858495;R-HSA-5668947;R-HSA-2187303;R-HSA-9613460;R-HSA-3858482;R-HSA-2064406;R-HSA-3858480;R-HSA-380942;R-HSA-2187309;R-HSA-3858475;R-HSA-5668932;R-HSA-9613451;R-HSA-2187325;R-HSA-3772441;R-HSA-5685366;R-HSA-5668978;R-HSA-6803523;R-HSA-8982703;R-HSA-507937;R-HSA-2428930;R-HSA-5668984;R-HSA-9613476;R-HSA-380979;R-HSA-2060328;R-HSA-2064421;R-HSA-2187293;R-HSA-8982709;R-HSA-2064…
R-HSA-6811558	PI5P, PP2A and IER3 Regulate PI3K/AKT Signaling	46	129	0.00855949	1.11022e-16	1.12133e-14	5	7	0.000512971	9606	Homo sapiens	IRS1;SRC;PIK3CD;PIK3R2;IRS2;PIK3R1;FGF1;FGF2;EGFR;PPP2CB;FGF9;IRAK1;ERBB3;PPP2R5E;ERBB2;MAPK1;AKT1;RAC1;MAPK3;PDGFRB;KL;PDGFRA;HGF;INSR;ESR1;BTC;KITLG;PIK3CA;TRAF6;KIT;GRB2;MET;FGFR3;MYD88;FGFR2;HBEGF;FGFR1		R-HSA-2316434;R-HSA-8857925;R-HSA-6811472;R-HSA-6811504;R-HSA-6811454
R-HSA-1266738	Developmental Biology	176	1263	0.0838033	1.11022e-16	1.12133e-14	384	556	0.0407445	9606	Homo sapiens	SPI1;IRS2;LIPA;FGF2;TNF;SOX2;YY1;CCND3;RPS6KA5;FGF9;TUBB3;MYC;AKT2;AKT3;MYB;RPS6KA1;AKT1;EP300;HOXA1;SOX9;IL6R;EPHA4;MEF2C;MAP2K1;SEMA6A;CSNK2A1;ADAM10;HNF1A;MIF;DKK1;RUNX1;TIAM1;RFX6;COL4A2;COL4A1;EZR;EPHA2;SEMA7A;NOTCH1;CBFB;EPAS1;LPL;GATA4;PIK3R2;CACNA1C;PIK3R1;FOXO3;STK4;FOXO1;SDCBP;NCSTN;ABL2;WNT1;SRGAP1;PPARGC1A;SMAD2;WNT10B;JUN;EGR2;ST14;SMAD4;YES1;SMAD3;RDX;MSN;L1CAM;NFKB1;FLI1;SMARCA4;LI…		R-HSA-525833;R-HSA-3928633;R-HSA-3928632;R-HSA-9618582;R-HSA-3928639;R-HSA-211461;R-HSA-9618586;R-HSA-3928627;R-HSA-211467;R-HSA-211466;R-HSA-3928625;R-HSA-9618584;R-HSA-3928631;R-HSA-3928628;R-HSA-3928619;R-HSA-9634433;R-HSA-3928616;R-HSA-3928623;R-HSA-3928620;R-HSA-211476;R-HSA-9634442;R-HSA-211482;R-HSA-8986258;R-HSA-3928608;R-HSA-3928615;R-HSA-3928614;R-HSA-9634445;R-HSA-3928612;R-HSA-3928602…
R-HSA-449147	Signaling by Interleukins	172	643	0.0426647	1.11022e-16	1.12133e-14	340	493	0.0361278	9606	Homo sapiens	ATF1;CNTFR;APP;IRS1;IRS2;TNF;FGF2;CRKL;SOX2;RPS6KA5;CCND1;MYC;RPS6KA1;AKT1;MAP3K8;IL12A;BTRC;MAP3K7;IL6R;MAP2K4;MEF2C;MAP2K1;HGF;MIF;MTAP;FSCN1;TP53;CSF1R;PIK3R2;PIK3R1;FOXO3;HIF1A;FOXO1;RAP1B;SOCS1;IRAK1;INPP5D;HMOX1;COX2;MCL1;SOCS5;STAT5B;JUN;YES1;SMAD3;FN1;MSN;NFKB1;SMARCA4;NFKBIA;IL6;COL1A2;IL8;BCL6;LCN2;BCL2;GRB2;TAB2;TAB1;MYD88;BCL2L1;NFKBIB;ITGB1;CDKN1A;PIK3CD;FASLG;HMGB1;PTPN23;IKBKB;CASP…		R-HSA-452102;R-HSA-8950415;R-HSA-452097;R-HSA-1112602;R-HSA-452108;R-HSA-8987266;R-HSA-1112604;R-HSA-8950405;R-HSA-198669;R-HSA-8987270;R-HSA-8950426;R-HSA-203797;R-HSA-8982163;R-HSA-1112587;R-HSA-8982162;R-HSA-8982165;R-HSA-913424;R-HSA-8950423;R-HSA-8950441;R-HSA-6783556;R-HSA-6786114;R-HSA-507937;R-HSA-913451;R-HSA-6783552;R-HSA-6786124;R-HSA-451634;R-HSA-449073;R-HSA-8950448;R-HSA-8950453;R-H…
R-HSA-1280215	Cytokine Signaling in Immune system	210	1092	0.072457	1.11022e-16	1.12133e-14	471	710	0.0520299	9606	Homo sapiens	ATF1;EIF4A2;CNTFR;APP;IRS1;IRS2;TNF;FGF2;CRKL;SOX2;MT2A;RPS6KA5;CCND1;MYC;AKT2;AKT3;RPS6KA1;AKT1;MAP3K8;IL12A;BTRC;KPNA2;MAP3K7;IL6R;MAP2K4;MEF2C;MAP2K1;HGF;MIF;ADAM17;MTAP;FSCN1;TP53;CSF1R;PIK3R2;PIK3R1;FOXO3;HIF1A;FOXO1;RAP1B;BCL2L11;SOCS1;IRAK1;INPP5D;HMOX1;COX2;ABL2;SOCS6;SOCS4;SOCS5;MCL1;STAT5B;JUN;YES1;SMAD3;TNFSF13;FN1;MSN;NFKB1;SMARCA4;NFKBIA;IL6;COL1A2;IL8;BCL6;LCN2;BCL2;PIN1;GRB2;TAB2;T…		R-HSA-198669;R-HSA-1369114;R-HSA-1369115;R-HSA-203797;R-HSA-9607301;R-HSA-1168393;R-HSA-9607304;R-HSA-1168394;R-HSA-913424;R-HSA-6786114;R-HSA-507937;R-HSA-913451;R-HSA-6786124;R-HSA-1168445;R-HSA-451634;R-HSA-1168423;R-HSA-451649;R-HSA-198731;R-HSA-6786095;R-HSA-6786092;R-HSA-5684250;R-HSA-5684248;R-HSA-976991;R-HSA-6786101;R-HSA-6786097;R-HSA-6786096;R-HSA-1364044;R-HSA-9630923;R-HSA-198746;R-H…
R-HSA-8939211	ESR-mediated signaling	61	257	0.0170526	6.66134e-16	6.32827e-14	108	112	0.00820753	9606	Homo sapiens	CDKN1B;CCNT1;IGF1R;YY1;CCND1;MYC;AKT2;MYB;AKT3;AKT1;DACT3;EP300;KPNA2;HRAS;PDK1;MMP7;MMP2;NCOA3;MMP9;RUNX1;BTC;KAT2B;CREB1;NR5A2;PIK3CA;HBEGF;FKBP5;CBFB;HDAC1;SRC;SRF;PIK3R2;PIK3R1;FOXO3;EGFR;NRAS;MAPK1;MAPK3;JUN;NOS3;CAV2;CAV1;USF2;ESR1;SP1;CARM1;AGO1;BCL2;ZNF217;KRAS;EIF2C1		R-HSA-9018505;R-HSA-9008267;R-HSA-9632918;R-HSA-9023884;R-HSA-8931981;R-HSA-9021068;R-HSA-9008271;R-HSA-9008270;R-HSA-9018497;R-HSA-9009536;R-HSA-9018499;R-HSA-9008258;R-HSA-9009541;R-HSA-9632412;R-HSA-9018503;R-HSA-9008285;R-HSA-9625479;R-HSA-9021596;R-HSA-9632906;R-HSA-9625482;R-HSA-9021072;R-HSA-9632910;R-HSA-9625487;R-HSA-9021079;R-HSA-9021609;R-HSA-9009065;R-HSA-9632182;R-HSA-9021601;R-HSA-9…
R-HSA-5684996	MAPK1/MAPK3 signaling	70	329	0.02183	9.99201e-16	9.09273e-14	70	82	0.00600909	9606	Homo sapiens	IRS1;ITGB3;KEAP1;IRS2;FGF1;FGF2;SPRED1;DUSP10;FGF9;PPP2R5E;JAK2;IL6R;HRAS;PDGFRB;DUSP4;PDGFRA;MAP2K1;DUSP2;DUSP1;HGF;GFRA3;DUSP6;BTC;PIK3CA;RASA1;KIT;RAF1;MET;HBEGF;SRC;ARL2;PIK3R2;PIK3R1;PHB;RASGRP1;EGFR;RAP1B;PPP2CB;NRAS;ERBB3;ERBB2;MAPK1;NCAM1;MAPK3;KL;FN1;BRAF;PPP1CA;KITLG;IL6;ARTN;NF1;GRB2;KRAS;TEK;PTPN7;FGFR3;MAP3K11;FGFR2;BCL2L1;FGFR1		R-HSA-9635739;R-HSA-9635743;R-HSA-9657603;R-HSA-5658438;R-HSA-5675206;R-HSA-5658435;R-HSA-9657606;R-HSA-9654533;R-HSA-9657608;R-HSA-9658253;R-HSA-9660557;R-HSA-5672950;R-HSA-109857;R-HSA-5658231;R-HSA-5672951;R-HSA-109858;R-HSA-109860;R-HSA-109863;R-HSA-5675376;R-HSA-109862;R-HSA-5674366;R-HSA-109864;R-HSA-5672957;R-HSA-5675373;R-HSA-9653585;R-HSA-5672980;R-HSA-5674132;R-HSA-5672978;R-HSA-5674130…
R-HSA-2219530	Constitutive Signaling by Aberrant PI3K in Cancer	36	96	0.00636985	1.66533e-15	1.43219e-13	2	2	0.000146563	9606	Homo sapiens	IRS1;SRC;PIK3CD;PIK3R2;IRS2;PIK3R1;FGF1;FGF2;EGFR;FGF9;ERBB3;ERBB2;RAC1;PDGFRB;KL;PDGFRA;HGF;ESR1;BTC;KITLG;PIK3CA;KIT;GRB2;MET;FGFR3;FGFR2;HBEGF;FGFR1		R-HSA-2394007;R-HSA-2400009
R-HSA-8878166	Transcriptional regulation by RUNX2	44	147	0.00975383	3.55271e-15	2.91323e-13	84	84	0.00615565	9606	Homo sapiens	HDAC4;RB1;YAP1;GSK3B;CDKN1A;CBFB;SRC;SATB2;TAZ;PPM1D;CCND1;AKT2;AKT3;MAPK1;AKT1;HES1;SOX9;SKP2;PPARGC1A;MAPK3;SMAD1;SMAD4;YES1;SMURF1;STAT1;FBXW7;ESR1;RUNX2;RUNX1;COL1A1;BMP2;MMP13;CDK4;BAX;ITGA5;SP7		R-HSA-8937864;R-HSA-9008137;R-HSA-8985227;R-HSA-8985485;R-HSA-8937869;R-HSA-9008015;R-HSA-8938382;R-HSA-9007759;R-HSA-8939904;R-HSA-8937856;R-HSA-8940032;R-HSA-9009282;R-HSA-8938371;R-HSA-9008389;R-HSA-8939801;R-HSA-8939929;R-HSA-8985627;R-HSA-9009309;R-HSA-9008412;R-HSA-9009308;R-HSA-8865425;R-HSA-8939667;R-HSA-8939670;R-HSA-8939688;R-HSA-9009451;R-HSA-8985644;R-HSA-9009452;R-HSA-8939938;R-HSA-8…
R-HSA-168256	Immune System	290	2684	0.17809	6.55032e-15	5.17475e-13	848	1625	0.119083	9606	Homo sapiens	ATF1;EIF4A2;CNTFR;APP;KEAP1;CRKL;SOX2;MT2A;RPS6KA5;MYC;AKT2;AKT3;RPS6KA1;AKT1;IL12A;CPNE3;SKP2;BTRC;PDK1;MEF2C;PRKCE;MIF;ATG12;RNF123;MTAP;CDC34;TP53;PIK3R2;PIK3R1;HIF1A;NCSTN;INPP5D;HMOX1;COX2;FADD;STAT5B;JUN;YES1;TNFSF13;NFATC3;FN1;SMARCA4;COL1A1;CYLD;TF;COL1A2;GRB2;CDKN1A;CDKN1B;IKBKB;NKIRAS2;RAC1;CCR6;JAK2;IKBKE;HRAS;DUSP4;IL11;ANXA1;ANXA2;RHOA;DUSP6;ZEB1;RHOU;TLR4;CD44;TLR2;RNASEL;GRN;CAB39;…		R-HSA-741386;R-HSA-688136;R-HSA-688137;R-HSA-198669;R-HSA-8863895;R-HSA-9607301;R-HSA-741395;R-HSA-9607304;R-HSA-913424;R-HSA-389158;R-HSA-507937;R-HSA-913451;R-HSA-741411;R-HSA-1296421;R-HSA-198731;R-HSA-976991;R-HSA-1364044;R-HSA-198746;R-HSA-1364043;R-HSA-430183;R-HSA-9699574;R-HSA-8863973;R-HSA-9699575;R-HSA-983148;R-HSA-983147;R-HSA-983146;R-HSA-983145;R-HSA-198756;R-HSA-9699581;R-HSA-983142…
R-HSA-9006931	Signaling by Nuclear Receptors	75	387	0.0256785	1.05471e-14	7.91034e-13	171	193	0.0141433	9606	Homo sapiens	CDKN1B;CCNT1;IGF1R;YY1;CCND1;MYC;AKT2;MYB;AKT3;AKT1;DACT3;EP300;KPNA2;HRAS;PDK1;SREBF1;MMP7;MMP2;NCOA3;MMP9;RUNX1;BTC;KAT2B;CREB1;NR5A2;PIK3CA;RARB;HBEGF;FKBP5;KDM3A;CBFB;HDAC1;SRC;SRF;PIK3R2;PIK3R1;FOXO3;EGFR;NRAS;MAPK1;MAPK3;ABCA1;KDM4A;JUN;NOS3;CAV2;CAV1;NR1H3;USF2;ESR1;SP1;FASN;CARM1;AGO1;BCL2;ZNF217;KRAS;EIF2C1		R-HSA-9018505;R-HSA-9008267;R-HSA-9632918;R-HSA-9029517;R-HSA-9023884;R-HSA-8931981;R-HSA-9021068;R-HSA-9008271;R-HSA-9008270;R-HSA-9018497;R-HSA-9009536;R-HSA-9018499;R-HSA-9008258;R-HSA-9024386;R-HSA-9009541;R-HSA-9632412;R-HSA-9018503;R-HSA-9035143;R-HSA-9029531;R-HSA-9008285;R-HSA-9625479;R-HSA-9021596;R-HSA-9035167;R-HSA-5334854;R-HSA-9632906;R-HSA-9625482;R-HSA-9029521;R-HSA-9021072;R-HSA-9…
R-HSA-5673001	RAF/MAP kinase cascade	67	322	0.0213655	1.18794e-14	8.55316e-13	63	75	0.00549612	9606	Homo sapiens	IRS1;ITGB3;KEAP1;IRS2;FGF1;FGF2;SPRED1;DUSP10;FGF9;PPP2R5E;JAK2;HRAS;PDGFRB;DUSP4;PDGFRA;MAP2K1;DUSP2;DUSP1;HGF;GFRA3;DUSP6;BTC;PIK3CA;RASA1;KIT;RAF1;MET;HBEGF;SRC;ARL2;PIK3R2;PIK3R1;PHB;RASGRP1;EGFR;RAP1B;PPP2CB;NRAS;ERBB3;ERBB2;MAPK1;NCAM1;MAPK3;KL;FN1;BRAF;PPP1CA;KITLG;ARTN;NF1;GRB2;KRAS;TEK;PTPN7;FGFR3;MAP3K11;FGFR2;BCL2L1;FGFR1		R-HSA-9635739;R-HSA-9635743;R-HSA-9657603;R-HSA-5658438;R-HSA-5675206;R-HSA-5658435;R-HSA-9657606;R-HSA-9654533;R-HSA-9657608;R-HSA-9658253;R-HSA-9660557;R-HSA-5672950;R-HSA-5658231;R-HSA-5672951;R-HSA-5675376;R-HSA-5674366;R-HSA-5672957;R-HSA-5675373;R-HSA-9653585;R-HSA-5672980;R-HSA-5674132;R-HSA-5672978;R-HSA-5674130;R-HSA-5674387;R-HSA-5674385;R-HSA-9653595;R-HSA-5674140;R-HSA-9653592;R-HSA-5…
R-HSA-168179	Toll Like Receptor TLR1:TLR2 Cascade	39	121	0.00802866	1.33227e-14	8.92619e-13	63	66	0.00483658	9606	Homo sapiens	ATF1;APP;HMGB1;NOD2;IKBKB;MAPK9;PPP2CB;MAPK8;RPS6KA5;SOCS1;IRAK1;NKIRAS2;RPS6KA1;PSAP;MAPK1;MAP3K8;BTRC;MAP3K7;MAPK3;DUSP4;MAP2K4;MEF2C;JUN;MAP2K1;CHUK;IRAK3;MAPK14;DUSP6;NFKB1;NFKBIA;CREB1;TRAF6;TAB2;TAB1;TLR4;MYD88;NFKBIB;TLR2		R-HSA-166286;R-HSA-936963;R-HSA-936960;R-HSA-166284;R-HSA-198669;R-HSA-936991;R-HSA-2559414;R-HSA-450325;R-HSA-936986;R-HSA-5609665;R-HSA-199959;R-HSA-203797;R-HSA-450333;R-HSA-450337;R-HSA-450222;R-HSA-450348;R-HSA-450346;R-HSA-937022;R-HSA-451634;R-HSA-166072;R-HSA-166082;R-HSA-937034;R-HSA-2201316;R-HSA-937032;R-HSA-451649;R-HSA-198731;R-HSA-166091;R-HSA-168136;R-HSA-2201322;R-HSA-5684250;R-HS…
R-HSA-181438	Toll Like Receptor 2 (TLR2) Cascade	39	121	0.00802866	1.33227e-14	8.92619e-13	64	68	0.00498315	9606	Homo sapiens	ATF1;APP;HMGB1;NOD2;IKBKB;MAPK9;PPP2CB;MAPK8;RPS6KA5;SOCS1;IRAK1;NKIRAS2;RPS6KA1;PSAP;MAPK1;MAP3K8;BTRC;MAP3K7;MAPK3;DUSP4;MAP2K4;MEF2C;JUN;MAP2K1;CHUK;IRAK3;MAPK14;DUSP6;NFKB1;NFKBIA;CREB1;TRAF6;TAB2;TAB1;TLR4;MYD88;NFKBIB;TLR2		R-HSA-166286;R-HSA-936963;R-HSA-936960;R-HSA-166284;R-HSA-198669;R-HSA-936991;R-HSA-2559414;R-HSA-450325;R-HSA-936986;R-HSA-5609665;R-HSA-199959;R-HSA-203797;R-HSA-450333;R-HSA-450337;R-HSA-450222;R-HSA-450348;R-HSA-450346;R-HSA-937022;R-HSA-451634;R-HSA-166072;R-HSA-166082;R-HSA-937034;R-HSA-2201316;R-HSA-937032;R-HSA-451649;R-HSA-198731;R-HSA-166091;R-HSA-168136;R-HSA-2201322;R-HSA-5684250;R-HS…
R-HSA-166166	MyD88-independent TLR4 cascade	36	107	0.00709973	4.00791e-14	2.4849e-12	57	60	0.00439689	9606	Homo sapiens	ATF1;APP;HMGB1;NOD2;IKBKB;MAPK9;PPP2CB;MAPK8;RPS6KA5;CASP8;IRAK1;NKIRAS2;RPS6KA1;MAPK1;MAP3K8;FADD;BTRC;IKBKE;MAP3K7;MAPK3;DUSP4;MAP2K4;MEF2C;JUN;MAP2K1;CHUK;MAPK14;DUSP6;NFKB1;NFKBIA;CREB1;TRAF6;TAB2;TAB1;TLR4;NFKBIB		R-HSA-198669;R-HSA-450325;R-HSA-5609665;R-HSA-199959;R-HSA-5362500;R-HSA-203797;R-HSA-936985;R-HSA-450333;R-HSA-166175;R-HSA-2562564;R-HSA-450337;R-HSA-450222;R-HSA-450348;R-HSA-450346;R-HSA-450358;R-HSA-451634;R-HSA-2213017;R-HSA-2569057;R-HSA-451649;R-HSA-198731;R-HSA-2562541;R-HSA-168136;R-HSA-937029;R-HSA-5684250;R-HSA-168140;R-HSA-5684248;R-HSA-168915;R-HSA-199895;R-HSA-450257;R-HSA-9630923;…
R-HSA-937061	TRIF(TICAM1)-mediated TLR4 signaling	36	107	0.00709973	4.00791e-14	2.4849e-12	55	58	0.00425033	9606	Homo sapiens	ATF1;APP;HMGB1;NOD2;IKBKB;MAPK9;PPP2CB;MAPK8;RPS6KA5;CASP8;IRAK1;NKIRAS2;RPS6KA1;MAPK1;MAP3K8;FADD;BTRC;IKBKE;MAP3K7;MAPK3;DUSP4;MAP2K4;MEF2C;JUN;MAP2K1;CHUK;MAPK14;DUSP6;NFKB1;NFKBIA;CREB1;TRAF6;TAB2;TAB1;TLR4;NFKBIB		R-HSA-198669;R-HSA-450325;R-HSA-5609665;R-HSA-199959;R-HSA-5362500;R-HSA-203797;R-HSA-936985;R-HSA-450333;R-HSA-2562564;R-HSA-450337;R-HSA-450222;R-HSA-450348;R-HSA-450346;R-HSA-450358;R-HSA-451634;R-HSA-2213017;R-HSA-2569057;R-HSA-451649;R-HSA-198731;R-HSA-2562541;R-HSA-168136;R-HSA-937029;R-HSA-5684250;R-HSA-168140;R-HSA-5684248;R-HSA-168915;R-HSA-199895;R-HSA-450257;R-HSA-9630923;R-HSA-198746;…
R-HSA-168164	Toll Like Receptor 3 (TLR3) Cascade	35	102	0.00676796	5.17364e-14	3.10418e-12	49	61	0.00447017	9606	Homo sapiens	ATF1;APP;HMGB1;NOD2;IKBKB;MAPK9;PPP2CB;MAPK8;RPS6KA5;CASP8;IRAK1;NKIRAS2;RPS6KA1;MAPK1;MAP3K8;FADD;BTRC;IKBKE;MAP3K7;MAPK3;DUSP4;MAP2K4;MEF2C;JUN;MAP2K1;CHUK;MAPK14;DUSP6;NFKB1;NFKBIA;CREB1;TRAF6;TAB2;TAB1;NFKBIB		R-HSA-9013889;R-HSA-9628444;R-HSA-198669;R-HSA-9013895;R-HSA-450325;R-HSA-5609665;R-HSA-199959;R-HSA-203797;R-HSA-177690;R-HSA-450333;R-HSA-177694;R-HSA-177692;R-HSA-450337;R-HSA-450222;R-HSA-450348;R-HSA-450346;R-HSA-451634;R-HSA-451649;R-HSA-198731;R-HSA-168136;R-HSA-5684250;R-HSA-168140;R-HSA-9014343;R-HSA-5684248;R-HSA-9014342;R-HSA-847070;R-HSA-9013979;R-HSA-9013978;R-HSA-199895;R-HSA-450259…
R-HSA-9009391	Extra-nuclear estrogen signaling	36	111	0.00736514	1.15241e-13	6.47749e-12	38	39	0.00285798	9606	Homo sapiens	CDKN1B;SRC;SRF;PIK3R2;PIK3R1;FOXO3;EGFR;IGF1R;NRAS;CCND1;AKT2;AKT3;MAPK1;AKT1;DACT3;HRAS;PDK1;MAPK3;MMP7;CAV2;NOS3;CAV1;MMP2;ESR1;MMP9;BTC;CREB1;PIK3CA;BCL2;KRAS;HBEGF		R-HSA-199298;R-HSA-9624272;R-HSA-9632918;R-HSA-9625814;R-HSA-9021068;R-HSA-9633044;R-HSA-198731;R-HSA-9632858;R-HSA-9634584;R-HSA-202127;R-HSA-437195;R-HSA-9632412;R-HSA-437192;R-HSA-9625479;R-HSA-9021596;R-HSA-9021660;R-HSA-9632906;R-HSA-9625482;R-HSA-9021072;R-HSA-9632910;R-HSA-9624526;R-HSA-9624527;R-HSA-9625487;R-HSA-9021079;R-HSA-9027670;R-HSA-9021609;R-HSA-9632182;R-HSA-9021601;R-HSA-962335…
R-HSA-9006936	Signaling by TGFB family members	39	130	0.00862584	1.20903e-13	6.47749e-12	111	118	0.00864722	9606	Homo sapiens	ITGB1;BMPR2;CCNT1;HDAC1;ITGB3;SERPINE1;ACVR1B;TAZ;FSTL1;MYC;E2F2;MAPK1;ITGB8;E2F5;MAPK3;SMAD2;SMAD1;SMAD4;SMAD3;PARP1;USP9X;CDKN2A;SMURF1;INHBB;MIF;SMAD5;TGFBR1;RHOA;TGFBR2;SMAD7;PPP1CA;SKI;BMP2;SP1;TRIM33		R-HSA-201475;R-HSA-178178;R-HSA-2186785;R-HSA-2160931;R-HSA-201472;R-HSA-2160932;R-HSA-2187303;R-HSA-2160935;R-HSA-201476;R-HSA-2187309;R-HSA-178189;R-HSA-2187325;R-HSA-178208;R-HSA-2134532;R-HSA-178215;R-HSA-178218;R-HSA-870437;R-HSA-2186767;R-HSA-2186771;R-HSA-870449;R-HSA-2187293;R-HSA-2186780;R-HSA-870477;R-HSA-2128994;R-HSA-870479;R-HSA-2187368;R-HSA-2470508;R-HSA-2167917;R-HSA-2186607;R-HSA…
R-HSA-3700989	Transcriptional Regulation by TP53	84	487	0.0323137	1.33005e-13	6.47749e-12	213	259	0.0189799	9606	Homo sapiens	CDKN1A;BTG2;CDKN1B;CCNT1;PTEN;PRDM1;BRCA1;BACH1;BBC3;CASP8;AKT2;CHEK1;AKT3;CASP2;AKT1;EP300;TP63;YWHAG;PDK1;DAXX;CSNK2A1;APAF1;YWHAZ;RBL2;CCNA2;MSH2;CCNE2;CCNE1;BIRC5;TP53;HDAC1;PPP2CB;TP53INP1;E2F1;COX2;E2F2;RICTOR;BANP;JUN;CDKN2A;PLK2;ARID3A;MLH1;HIPK1;MAPK14;MTOR;POU4F2;BCL6;CARM1;AGO1;CCNG1;CDK2;BAX;PIN1;MDM4;ATM;EIF2C1		R-HSA-6799462;R-HSA-6805103;R-HSA-3222072;R-HSA-6800490;R-HSA-6805109;R-HSA-6791285;R-HSA-6805620;R-HSA-6791291;R-HSA-187934;R-HSA-6799431;R-HSA-5689972;R-HSA-6805061;R-HSA-6805059;R-HSA-69685;R-HSA-3222020;R-HSA-6799441;R-HSA-380979;R-HSA-6798374;R-HSA-3222128;R-HSA-6798373;R-HSA-6798372;R-HSA-6805035;R-HSA-3222116;R-HSA-6799409;R-HSA-3239014;R-HSA-6799418;R-HSA-6799416;R-HSA-6801415;R-HSA-68049…
R-HSA-166058	MyD88:MAL(TIRAP) cascade initiated on plasma membrane	37	118	0.00782961	1.41887e-13	6.47749e-12	62	64	0.00469002	9606	Homo sapiens	ATF1;APP;HMGB1;NOD2;IKBKB;MAPK9;PPP2CB;MAPK8;RPS6KA5;SOCS1;IRAK1;NKIRAS2;RPS6KA1;MAPK1;MAP3K8;BTRC;MAP3K7;MAPK3;DUSP4;MAP2K4;MEF2C;JUN;MAP2K1;CHUK;IRAK3;MAPK14;DUSP6;NFKB1;NFKBIA;CREB1;TRAF6;TAB2;TAB1;TLR4;MYD88;NFKBIB;TLR2		R-HSA-166286;R-HSA-936963;R-HSA-936960;R-HSA-166284;R-HSA-198669;R-HSA-936991;R-HSA-2559414;R-HSA-450325;R-HSA-936986;R-HSA-5609665;R-HSA-199959;R-HSA-203797;R-HSA-450333;R-HSA-450337;R-HSA-450222;R-HSA-450348;R-HSA-450346;R-HSA-937022;R-HSA-451634;R-HSA-166072;R-HSA-166082;R-HSA-937034;R-HSA-2201316;R-HSA-937032;R-HSA-451649;R-HSA-198731;R-HSA-166091;R-HSA-168136;R-HSA-2201322;R-HSA-5684250;R-HS…
R-HSA-168188	Toll Like Receptor TLR6:TLR2 Cascade	37	118	0.00782961	1.41887e-13	6.47749e-12	63	66	0.00483658	9606	Homo sapiens	ATF1;APP;HMGB1;NOD2;IKBKB;MAPK9;PPP2CB;MAPK8;RPS6KA5;SOCS1;IRAK1;NKIRAS2;RPS6KA1;MAPK1;MAP3K8;BTRC;MAP3K7;MAPK3;DUSP4;MAP2K4;MEF2C;JUN;MAP2K1;CHUK;IRAK3;MAPK14;DUSP6;NFKB1;NFKBIA;CREB1;TRAF6;TAB2;TAB1;TLR4;MYD88;NFKBIB;TLR2		R-HSA-166286;R-HSA-936963;R-HSA-936960;R-HSA-166284;R-HSA-198669;R-HSA-936991;R-HSA-2559414;R-HSA-450325;R-HSA-936986;R-HSA-5609665;R-HSA-199959;R-HSA-203797;R-HSA-450333;R-HSA-450337;R-HSA-450222;R-HSA-450348;R-HSA-450346;R-HSA-937022;R-HSA-451634;R-HSA-166072;R-HSA-166082;R-HSA-937034;R-HSA-2201316;R-HSA-937032;R-HSA-451649;R-HSA-198731;R-HSA-166091;R-HSA-168136;R-HSA-2201322;R-HSA-5684250;R-HS…
R-HSA-975871	MyD88 cascade initiated on plasma membrane	33	94	0.00623714	1.47216e-13	6.47749e-12	57	58	0.00425033	9606	Homo sapiens	ATF1;APP;HMGB1;NOD2;IKBKB;MAPK9;PPP2CB;MAPK8;RPS6KA5;IRAK1;NKIRAS2;RPS6KA1;MAPK1;MAP3K8;BTRC;MAP3K7;MAPK3;DUSP4;MAP2K4;MEF2C;JUN;MAP2K1;CHUK;MAPK14;DUSP6;NFKB1;NFKBIA;CREB1;TRAF6;TAB2;TAB1;MYD88;NFKBIB		R-HSA-975880;R-HSA-975878;R-HSA-975879;R-HSA-975874;R-HSA-936963;R-HSA-936960;R-HSA-198669;R-HSA-975873;R-HSA-936991;R-HSA-450325;R-HSA-936986;R-HSA-5609665;R-HSA-199959;R-HSA-203797;R-HSA-450333;R-HSA-450337;R-HSA-450222;R-HSA-450348;R-HSA-450346;R-HSA-451634;R-HSA-937034;R-HSA-937032;R-HSA-451649;R-HSA-198731;R-HSA-168136;R-HSA-5684250;R-HSA-168140;R-HSA-5684248;R-HSA-937050;R-HSA-199895;R-HSA-…
R-HSA-168176	Toll Like Receptor 5 (TLR5) Cascade	33	94	0.00623714	1.47216e-13	6.47749e-12	57	59	0.00432361	9606	Homo sapiens	ATF1;APP;HMGB1;NOD2;IKBKB;MAPK9;PPP2CB;MAPK8;RPS6KA5;IRAK1;NKIRAS2;RPS6KA1;MAPK1;MAP3K8;BTRC;MAP3K7;MAPK3;DUSP4;MAP2K4;MEF2C;JUN;MAP2K1;CHUK;MAPK14;DUSP6;NFKB1;NFKBIA;CREB1;TRAF6;TAB2;TAB1;MYD88;NFKBIB		R-HSA-975880;R-HSA-975878;R-HSA-975879;R-HSA-975874;R-HSA-936963;R-HSA-936960;R-HSA-198669;R-HSA-975873;R-HSA-936991;R-HSA-450325;R-HSA-936986;R-HSA-5609665;R-HSA-199959;R-HSA-203797;R-HSA-450333;R-HSA-450337;R-HSA-450222;R-HSA-450348;R-HSA-450346;R-HSA-451634;R-HSA-937034;R-HSA-937032;R-HSA-451649;R-HSA-198731;R-HSA-168136;R-HSA-5684250;R-HSA-168140;R-HSA-5684248;R-HSA-937050;R-HSA-199895;R-HSA-…
R-HSA-168142	Toll Like Receptor 10 (TLR10) Cascade	33	94	0.00623714	1.47216e-13	6.47749e-12	57	59	0.00432361	9606	Homo sapiens	ATF1;APP;HMGB1;NOD2;IKBKB;MAPK9;PPP2CB;MAPK8;RPS6KA5;IRAK1;NKIRAS2;RPS6KA1;MAPK1;MAP3K8;BTRC;MAP3K7;MAPK3;DUSP4;MAP2K4;MEF2C;JUN;MAP2K1;CHUK;MAPK14;DUSP6;NFKB1;NFKBIA;CREB1;TRAF6;TAB2;TAB1;MYD88;NFKBIB		R-HSA-975880;R-HSA-975878;R-HSA-975879;R-HSA-975874;R-HSA-936963;R-HSA-936960;R-HSA-198669;R-HSA-975873;R-HSA-936991;R-HSA-450325;R-HSA-936986;R-HSA-5609665;R-HSA-199959;R-HSA-203797;R-HSA-450333;R-HSA-450337;R-HSA-450222;R-HSA-450348;R-HSA-450346;R-HSA-451634;R-HSA-937034;R-HSA-937032;R-HSA-451649;R-HSA-198731;R-HSA-168136;R-HSA-5684250;R-HSA-168140;R-HSA-5684248;R-HSA-937050;R-HSA-199895;R-HSA-…
R-HSA-166016	Toll Like Receptor 4 (TLR4) Cascade	42	151	0.0100192	1.60427e-13	6.89837e-12	86	95	0.00696175	9606	Homo sapiens	ATF1;APP;HMGB1;NOD2;IKBKB;MAPK9;PPP2CB;MAPK8;RPS6KA5;CASP8;SOCS1;IRAK1;NKIRAS2;RPS6KA1;PSAP;MAPK1;MAP3K8;FADD;BTRC;IKBKE;MAP3K7;MAPK3;DUSP4;MAP2K4;MEF2C;JUN;MAP2K1;CHUK;IRAK3;MAPK14;DUSP6;NFKB1;NFKBIA;CREB1;TRAF6;TAB2;TAB1;TLR4;MYD88;NFKBIB;TLR2		R-HSA-166286;R-HSA-936963;R-HSA-936960;R-HSA-166284;R-HSA-198669;R-HSA-936991;R-HSA-2559414;R-HSA-450325;R-HSA-936986;R-HSA-5609665;R-HSA-199959;R-HSA-5362500;R-HSA-203797;R-HSA-936985;R-HSA-166168;R-HSA-166041;R-HSA-450333;R-HSA-166175;R-HSA-2562564;R-HSA-450337;R-HSA-450222;R-HSA-450348;R-HSA-450346;R-HSA-937022;R-HSA-450358;R-HSA-451634;R-HSA-2213017;R-HSA-166072;R-HSA-166082;R-HSA-937034;R-HS…
R-HSA-975138	TRAF6 mediated induction of NFkB and MAP kinases upon TLR7/8 or 9 activation	34	101	0.00670161	2.00173e-13	8.2071e-12	47	48	0.00351751	9606	Homo sapiens	ATF1;APP;HMGB1;NOD2;IKBKB;MAPK9;PPP2CB;MAPK8;RPS6KA5;IRAK1;NKIRAS2;RPS6KA1;MAPK1;MAP3K8;BTRC;MAP3K7;MAPK3;DUSP4;MAP2K4;MEF2C;JUN;MAP2K1;CHUK;MAPK14;DUSP6;NFKB1;NFKBIA;CREB1;TRAF6;TAB2;TAB1;TLR4;MYD88;NFKBIB		R-HSA-975119;R-HSA-451649;R-HSA-198731;R-HSA-168136;R-HSA-5684250;R-HSA-168140;R-HSA-5684248;R-HSA-198669;R-HSA-450325;R-HSA-5609665;R-HSA-199895;R-HSA-199959;R-HSA-203797;R-HSA-166869;R-HSA-450257;R-HSA-9630923;R-HSA-198746;R-HSA-450333;R-HSA-975122;R-HSA-975185;R-HSA-168162;R-HSA-168166;R-HSA-975147;R-HSA-5684275;R-HSA-199910;R-HSA-450337;R-HSA-5684273;R-HSA-198756;R-HSA-975142;R-HSA-450222;R-H…
R-HSA-166520	Signaling by NTRKs	44	166	0.0110145	2.11275e-13	8.45102e-12	116	164	0.0120182	9606	Homo sapiens	ATF1;DOCK3;IRS1;SRC;SRF;PIK3R2;IRS2;PIK3R1;CRKL;PPP2CB;NRAS;RPS6KA5;RPS6KA1;MAPK1;EP300;RAC1;MEF2D;HRAS;MAPK3;DUSP4;NTRK2;MEF2C;MAP2K1;EGR2;BDNF;STAT3;BRAF;MAPK14;DUSP6;RHOA;FOSL1;TIAM1;TF;CREB1;PIK3CA;ID4;BAX;GRB2;KRAS;CRK		R-HSA-9032073;R-HSA-9032841;R-HSA-171011;R-HSA-9024906;R-HSA-9613460;R-HSA-9613210;R-HSA-9032067;R-HSA-198669;R-HSA-9613213;R-HSA-9032582;R-HSA-187661;R-HSA-171026;R-HSA-9028505;R-HSA-9032601;R-HSA-199959;R-HSA-203797;R-HSA-9032863;R-HSA-9613451;R-HSA-187678;R-HSA-9036949;R-HSA-9031575;R-HSA-9032854;R-HSA-5685366;R-HSA-9610163;R-HSA-9036970;R-HSA-9610166;R-HSA-9612980;R-HSA-9026464;R-HSA-187688;R…
R-HSA-975155	MyD88 dependent cascade initiated on endosome	34	102	0.00676796	2.61902e-13	9.95226e-12	60	63	0.00461674	9606	Homo sapiens	ATF1;APP;HMGB1;NOD2;IKBKB;MAPK9;PPP2CB;MAPK8;RPS6KA5;IRAK1;NKIRAS2;RPS6KA1;MAPK1;MAP3K8;BTRC;MAP3K7;MAPK3;DUSP4;MAP2K4;MEF2C;JUN;MAP2K1;CHUK;MAPK14;DUSP6;NFKB1;NFKBIA;CREB1;TRAF6;TAB2;TAB1;TLR4;MYD88;NFKBIB		R-HSA-975118;R-HSA-975119;R-HSA-975115;R-HSA-975111;R-HSA-975106;R-HSA-198669;R-HSA-975134;R-HSA-450325;R-HSA-5609665;R-HSA-199959;R-HSA-203797;R-HSA-975125;R-HSA-450333;R-HSA-975122;R-HSA-975147;R-HSA-450337;R-HSA-975142;R-HSA-450222;R-HSA-450348;R-HSA-450346;R-HSA-975139;R-HSA-450358;R-HSA-451634;R-HSA-975160;R-HSA-975156;R-HSA-975180;R-HSA-451649;R-HSA-198731;R-HSA-975175;R-HSA-168136;R-HSA-56…
R-HSA-168181	Toll Like Receptor 7/8 (TLR7/8) Cascade	34	103	0.00683432	3.41727e-13	1.26439e-11	60	66	0.00483658	9606	Homo sapiens	ATF1;APP;HMGB1;NOD2;IKBKB;MAPK9;PPP2CB;MAPK8;RPS6KA5;IRAK1;NKIRAS2;RPS6KA1;MAPK1;MAP3K8;BTRC;MAP3K7;MAPK3;DUSP4;MAP2K4;MEF2C;JUN;MAP2K1;CHUK;MAPK14;DUSP6;NFKB1;NFKBIA;CREB1;TRAF6;TAB2;TAB1;TLR4;MYD88;NFKBIB		R-HSA-975118;R-HSA-975119;R-HSA-975115;R-HSA-975111;R-HSA-975106;R-HSA-198669;R-HSA-975134;R-HSA-450325;R-HSA-5609665;R-HSA-199959;R-HSA-203797;R-HSA-975125;R-HSA-450333;R-HSA-975122;R-HSA-975147;R-HSA-450337;R-HSA-975142;R-HSA-450222;R-HSA-450348;R-HSA-450346;R-HSA-975139;R-HSA-450358;R-HSA-451634;R-HSA-975160;R-HSA-975156;R-HSA-975180;R-HSA-451649;R-HSA-198731;R-HSA-975175;R-HSA-168136;R-HSA-56…
R-HSA-2428928	IRS-related events triggered by IGF1R	28	69	0.00457833	3.54383e-13	1.31122e-11	11	12	0.000879379	9606	Homo sapiens	KL;IRS1;IGF2;PIK3R2;IRS2;PIK3R1;IGF1;FGF1;FGF2;IGF1R;NRAS;PIK3CA;FGF9;AKT2;GRB2;KRAS;HRAS;FGFR3;FGFR2;PDK1;FGFR1		R-HSA-74737;R-HSA-74736;R-HSA-109699;R-HSA-109701;R-HSA-109700;R-HSA-2428930;R-HSA-109702;R-HSA-109817;R-HSA-162363;R-HSA-2428926;R-HSA-2428922
R-HSA-109606	Intrinsic Pathway for Apoptosis	27	64	0.00424657	3.84692e-13	1.38489e-11	53	62	0.00454346	9606	Homo sapiens	APAF1;CDKN2A;STAT3;XIAP;YWHAZ;BBC3;MAPK8;CASP7;CASP8;BCL2L11;AKT2;CASP3;AKT3;E2F1;BCL2;MAPK1;AKT1;BAX;BAK1;TP53;TP63;YWHAG;BCL2L1;MAPK3		R-HSA-139906;R-HSA-4331331;R-HSA-114307;R-HSA-114306;R-HSA-508163;R-HSA-508162;R-HSA-139908;R-HSA-139914;R-HSA-114440;R-HSA-139913;R-HSA-139918;R-HSA-139919;R-HSA-4331340;R-HSA-139917;R-HSA-168848;R-HSA-6804596;R-HSA-168849;R-HSA-9627056;R-HSA-114352;R-HSA-114354;R-HSA-140214;R-HSA-114361;R-HSA-140217;R-HSA-140221;R-HSA-9627089;R-HSA-9627350;R-HSA-198347;R-HSA-6804652;R-HSA-114252;R-HSA-114254;R-…
R-HSA-8878159	Transcriptional regulation by RUNX3	36	118	0.00782961	6.5703e-13	2.2996e-11	47	47	0.00344423	9606	Homo sapiens	HDAC4;YAP1;CDKN1A;NOTCH1;CBFB;SRC;TCF7;FOXO3;TAZ;CTGF;BCL2L11;CCND1;MYC;EP300;HES1;SMAD4;JAG1;SMAD3;CDKN2A;SMURF1;RUNX3;RUNX1;KAT2B;KRAS;TP53		R-HSA-8878212;R-HSA-8951951;R-HSA-8937807;R-HSA-8951695;R-HSA-8952399;R-HSA-8952128;R-HSA-8937792;R-HSA-8878220;R-HSA-8951428;R-HSA-8952069;R-HSA-8952408;R-HSA-1980047;R-HSA-8949276;R-HSA-8951966;R-HSA-8949343;R-HSA-1989766;R-HSA-8952081;R-HSA-8878237;R-HSA-8951442;R-HSA-8951443;R-HSA-4411357;R-HSA-8937814;R-HSA-8949335;R-HSA-8952232;R-HSA-8951977;R-HSA-8878117;R-HSA-8878243;R-HSA-4411367;R-HSA-8…
R-HSA-168138	Toll Like Receptor 9 (TLR9) Cascade	34	106	0.00703338	7.44405e-13	2.60542e-11	60	68	0.00498315	9606	Homo sapiens	ATF1;APP;HMGB1;NOD2;IKBKB;MAPK9;PPP2CB;MAPK8;RPS6KA5;IRAK1;NKIRAS2;RPS6KA1;MAPK1;MAP3K8;BTRC;MAP3K7;MAPK3;DUSP4;MAP2K4;MEF2C;JUN;MAP2K1;CHUK;MAPK14;DUSP6;NFKB1;NFKBIA;CREB1;TRAF6;TAB2;TAB1;TLR4;MYD88;NFKBIB		R-HSA-975118;R-HSA-975119;R-HSA-975115;R-HSA-975111;R-HSA-975106;R-HSA-198669;R-HSA-975134;R-HSA-450325;R-HSA-5609665;R-HSA-199959;R-HSA-203797;R-HSA-975125;R-HSA-450333;R-HSA-975122;R-HSA-975147;R-HSA-450337;R-HSA-975142;R-HSA-450222;R-HSA-450348;R-HSA-450346;R-HSA-975139;R-HSA-450358;R-HSA-451634;R-HSA-975160;R-HSA-975156;R-HSA-975180;R-HSA-451649;R-HSA-198731;R-HSA-975175;R-HSA-168136;R-HSA-56…
R-HSA-2428924	IGF1R signaling cascade	28	72	0.00477739	9.58011e-13	3.16144e-11	16	17	0.00124579	9606	Homo sapiens	KL;IRS1;IGF2;PIK3R2;IRS2;PIK3R1;IGF1;FGF1;FGF2;IGF1R;NRAS;PIK3CA;FGF9;AKT2;GRB2;KRAS;HRAS;FGFR3;FGFR2;PDK1;FGFR1		R-HSA-109699;R-HSA-109701;R-HSA-2404193;R-HSA-109700;R-HSA-2404195;R-HSA-2428930;R-HSA-109702;R-HSA-5686072;R-HSA-5686073;R-HSA-74737;R-HSA-74736;R-HSA-109817;R-HSA-5686318;R-HSA-162363;R-HSA-2428926;R-HSA-2428922
R-HSA-74751	Insulin receptor signalling cascade	28	72	0.00477739	9.58011e-13	3.16144e-11	23	25	0.00183204	9606	Homo sapiens	KL;IRS1;INSR;PIK3R2;IRS2;PIK3R1;FGF1;FGF2;NRAS;PIK3CA;FGF9;AKT2;MAPK1;GRB2;KRAS;HRAS;FGFR3;FGFR2;PDK1;FGFR1;MAPK3		R-HSA-109699;R-HSA-109701;R-HSA-109700;R-HSA-109702;R-HSA-5686074;R-HSA-109807;R-HSA-74737;R-HSA-74736;R-HSA-74707;R-HSA-109813;R-HSA-74740;R-HSA-74711;R-HSA-74743;R-HSA-74742;R-HSA-109817;R-HSA-74712;R-HSA-162363;R-HSA-74747;R-HSA-110011;R-HSA-74746;R-HSA-5686315;R-HSA-109823;R-HSA-109822
R-HSA-2404192	Signaling by Type 1 Insulin-like Growth Factor 1 Receptor (IGF1R)	28	73	0.00484374	1.31994e-12	4.35582e-11	18	19	0.00139235	9606	Homo sapiens	KL;IRS1;IGF2;PIK3R2;IRS2;PIK3R1;IGF1;FGF1;FGF2;IGF1R;NRAS;PIK3CA;FGF9;AKT2;GRB2;KRAS;HRAS;FGFR3;FGFR2;PDK1;FGFR1		R-HSA-109699;R-HSA-2404199;R-HSA-109701;R-HSA-2404193;R-HSA-109700;R-HSA-2404195;R-HSA-2428930;R-HSA-109702;R-HSA-2404200;R-HSA-5686072;R-HSA-5686073;R-HSA-74737;R-HSA-74736;R-HSA-109817;R-HSA-5686318;R-HSA-162363;R-HSA-2428926;R-HSA-2428922
R-HSA-450294	MAP kinase activation	27	69	0.00457833	2.11131e-12	5.91167e-11	31	32	0.00234501	9606	Homo sapiens	ATF1;NOD2;IKBKB;MAPK9;PPP2CB;MAPK8;RPS6KA5;IRAK1;RPS6KA1;MAPK1;MAP3K8;BTRC;MAP3K7;MAPK3;DUSP4;MAP2K4;MEF2C;JUN;MAP2K1;CHUK;MAPK14;DUSP6;NFKB1;CREB1;TRAF6;TAB2;TAB1		R-HSA-451649;R-HSA-198731;R-HSA-168136;R-HSA-5684250;R-HSA-5684248;R-HSA-198669;R-HSA-450325;R-HSA-199895;R-HSA-199959;R-HSA-203797;R-HSA-450257;R-HSA-198746;R-HSA-450333;R-HSA-168162;R-HSA-5684275;R-HSA-199910;R-HSA-450337;R-HSA-5684273;R-HSA-198756;R-HSA-450222;R-HSA-450348;R-HSA-450346;R-HSA-199917;R-HSA-450292;R-HSA-5684261;R-HSA-451634;R-HSA-168053;R-HSA-199929;R-HSA-168440;R-HSA-199935;R-HS…
R-HSA-69236	G1 Phase	23	52	0.00345034	8.25573e-12	2.2143e-10	17	17	0.00124579	9606	Homo sapiens	RB1;CDKN1A;CDKN1B;CDKN2A;SRC;RBL2;PPP2CB;CCND3;CCND2;CDK6;CCND1;CCNE2;CDK4;CCNE1;CDK2;E2F1;E2F2;E2F3;E2F5;JAK2;SKP2		R-HSA-182594;R-HSA-9754129;R-HSA-9754130;R-HSA-8942607;R-HSA-9018017;R-HSA-69227;R-HSA-8941895;R-HSA-8941915;R-HSA-1363328;R-HSA-1363331;R-HSA-1363276;R-HSA-8942803;R-HSA-1226094;R-HSA-8942836;R-HSA-1226095;R-HSA-1363274;R-HSA-9659820
R-HSA-69231	Cyclin D associated events in G1	23	52	0.00345034	8.25573e-12	2.2143e-10	17	17	0.00124579	9606	Homo sapiens	RB1;CDKN1A;CDKN1B;CDKN2A;SRC;RBL2;PPP2CB;CCND3;CCND2;CDK6;CCND1;CCNE2;CDK4;CCNE1;CDK2;E2F1;E2F2;E2F3;E2F5;JAK2;SKP2		R-HSA-182594;R-HSA-9754129;R-HSA-9754130;R-HSA-8942607;R-HSA-9018017;R-HSA-69227;R-HSA-8941895;R-HSA-8941915;R-HSA-1363328;R-HSA-1363331;R-HSA-1363276;R-HSA-8942803;R-HSA-1226094;R-HSA-8942836;R-HSA-1226095;R-HSA-1363274;R-HSA-9659820
R-HSA-187037	Signaling by NTRK1 (TRKA)	38	143	0.00948842	8.51652e-12	2.2143e-10	70	102	0.00747472	9606	Homo sapiens	ATF1;IRS1;SRC;SRF;PIK3R2;IRS2;PIK3R1;CRKL;PPP2CB;NRAS;RPS6KA5;RPS6KA1;MAPK1;EP300;MEF2D;HRAS;MAPK3;DUSP4;NTRK2;MEF2C;MAP2K1;EGR2;STAT3;BRAF;MAPK14;DUSP6;RHOA;FOSL1;TF;CREB1;PIK3CA;ID4;GRB2;KRAS;CRK		R-HSA-171011;R-HSA-9613460;R-HSA-9613210;R-HSA-198669;R-HSA-9613213;R-HSA-187661;R-HSA-171026;R-HSA-198295;R-HSA-199959;R-HSA-203797;R-HSA-9613451;R-HSA-187678;R-HSA-9031575;R-HSA-5685366;R-HSA-9621042;R-HSA-169891;R-HSA-9610163;R-HSA-9610166;R-HSA-169895;R-HSA-9612980;R-HSA-198315;R-HSA-187688;R-HSA-111916;R-HSA-169901;R-HSA-187698;R-HSA-9613219;R-HSA-169904;R-HSA-9031610;R-HSA-169905;R-HSA-9613…
R-HSA-194138	Signaling by VEGF	37	138	0.00915666	1.24607e-11	3.23978e-10	77	86	0.00630221	9606	Homo sapiens	NRP1;FLT1;ROCK1;ROCK2;SRC;ITGB3;CTNND1;PIK3R2;PIK3R1;STK4;CDC42;PAK1;NRAS;AKT2;AKT3;KDR;AKT1;RICTOR;RAC1;HRAS;PDK1;NOS3;CAV1;VEGFC;MAPK14;MTOR;RHOA;VEGFA;PIK3CA;AXL;RASA1;KRAS;DOCK1;CRK		R-HSA-194310;R-HSA-194311;R-HSA-194308;R-HSA-2029465;R-HSA-202127;R-HSA-5228992;R-HSA-202129;R-HSA-5218645;R-HSA-202137;R-HSA-5218643;R-HSA-5218642;R-HSA-5218640;R-HSA-2317314;R-HSA-202144;R-HSA-5357429;R-HSA-5357432;R-HSA-4420202;R-HSA-8951586;R-HSA-187688;R-HSA-4420206;R-HSA-1497784;R-HSA-2316429;R-HSA-195378;R-HSA-4420083;R-HSA-5218815;R-HSA-5218814;R-HSA-5218812;R-HSA-5218811;R-HSA-5218809;R-…
R-HSA-112399	IRS-mediated signalling	25	65	0.00431292	1.95763e-11	4.89409e-10	8	9	0.000659534	9606	Homo sapiens	KL;IRS1;PIK3R2;IRS2;PIK3R1;FGF1;FGF2;NRAS;PIK3CA;FGF9;AKT2;GRB2;KRAS;HRAS;FGFR3;FGFR2;PDK1;FGFR1		R-HSA-74737;R-HSA-74736;R-HSA-109699;R-HSA-109701;R-HSA-109700;R-HSA-109702;R-HSA-109817;R-HSA-162363
R-HSA-9617828	FOXO-mediated transcription of cell cycle genes	17	27	0.00179152	2.1769e-11	5.35425e-10	22	22	0.00161219	9606	Homo sapiens	RBL2;SMAD2;CDKN1A;SMAD4;CDKN1B;SMAD3;CAV1;FOXO4;FOXO3;KLF4;FOXO1		R-HSA-9620915;R-HSA-9617840;R-HSA-9624976;R-HSA-9625520;R-HSA-9618004;R-HSA-9620788;R-HSA-9620891;R-HSA-9617848;R-HSA-9624985;R-HSA-9625406;R-HSA-6803403;R-HSA-9617852;R-HSA-9620828;R-HSA-9617853;R-HSA-9625409;R-HSA-6803411;R-HSA-9625510;R-HSA-9618021;R-HSA-9620837;R-HSA-9617838;R-HSA-9617996;R-HSA-9620813
R-HSA-170834	Signaling by TGF-beta Receptor Complex	31	101	0.00670161	2.23094e-11	5.35425e-10	87	93	0.00681518	9606	Homo sapiens	ITGB1;CCNT1;HDAC1;ITGB3;SERPINE1;TAZ;MYC;E2F2;MAPK1;ITGB8;E2F5;MAPK3;SMAD2;SMAD4;SMAD3;PARP1;USP9X;CDKN2A;SMURF1;TGFBR1;RHOA;TGFBR2;SMAD7;PPP1CA;SKI;SP1;TRIM33		R-HSA-178178;R-HSA-2186785;R-HSA-2176417;R-HSA-2176416;R-HSA-2160931;R-HSA-2160932;R-HSA-2187303;R-HSA-2160935;R-HSA-9736979;R-HSA-870538;R-HSA-4332235;R-HSA-2187309;R-HSA-9736984;R-HSA-4332236;R-HSA-178189;R-HSA-9736966;R-HSA-2395320;R-HSA-2187325;R-HSA-209055;R-HSA-2176445;R-HSA-9736970;R-HSA-2187395;R-HSA-178208;R-HSA-2134532;R-HSA-178215;R-HSA-178218;R-HSA-870437;R-HSA-2187401;R-HSA-173483;R-…
R-HSA-448424	Interleukin-17 signaling	27	77	0.00510915	2.41397e-11	5.79353e-10	31	35	0.00256485	9606	Homo sapiens	ATF1;NOD2;IKBKB;MAPK9;PPP2CB;MAPK8;RPS6KA5;IRAK1;RPS6KA1;MAPK1;MAP3K8;BTRC;MAP3K7;MAPK3;DUSP4;MAP2K4;MEF2C;JUN;MAP2K1;CHUK;MAPK14;DUSP6;NFKB1;CREB1;TRAF6;TAB2;TAB1		R-HSA-451649;R-HSA-198731;R-HSA-168136;R-HSA-5684250;R-HSA-5684248;R-HSA-198669;R-HSA-450325;R-HSA-199895;R-HSA-199959;R-HSA-203797;R-HSA-450257;R-HSA-198746;R-HSA-450333;R-HSA-168162;R-HSA-5684275;R-HSA-199910;R-HSA-450337;R-HSA-5684273;R-HSA-198756;R-HSA-450222;R-HSA-450348;R-HSA-450346;R-HSA-199917;R-HSA-450292;R-HSA-5684261;R-HSA-451634;R-HSA-168053;R-HSA-199929;R-HSA-168440;R-HSA-199935;R-HS…
R-HSA-1433557	Signaling by SCF-KIT	22	51	0.00338398	3.72194e-11	8.93267e-10	39	39	0.00285798	9606	Homo sapiens	STAT5B;YES1;STAT1;SRC;STAT3;PIK3R2;PIK3R1;MMP9;NRAS;KITLG;SOCS1;PIK3CA;CHEK1;KIT;GRB2;KRAS;RAC1;JAK2;SOCS6;HRAS;SOCS4		R-HSA-1433428;R-HSA-205319;R-HSA-1433488;R-HSA-1562641;R-HSA-1562640;R-HSA-1433501;R-HSA-205321;R-HSA-1433374;R-HSA-9681375;R-HSA-205262;R-HSA-9669854;R-HSA-1433415;R-HSA-1433542;R-HSA-205328;R-HSA-205205;R-HSA-9669893;R-HSA-1433410;R-HSA-1433423;R-HSA-1433418;R-HSA-1433456;R-HSA-205286;R-HSA-1433395;R-HSA-1433471;R-HSA-1470012;R-HSA-205289;R-HSA-1470010;R-HSA-205231;R-HSA-1470011;R-HSA-1472121;R…
R-HSA-9659787	Aberrant regulation of mitotic G1/S transition in cancer due to RB1 defects	14	17	0.00112799	4.07508e-11	9.37269e-10	2	2	0.000146563	9606	Homo sapiens	RB1;CDKN1A;CDKN1B;CCND3;CCND2;CDK6;CCND1;CCNE2;CDK4;CCNE1;CDK2;E2F1;E2F2;E2F3		R-HSA-9660615;R-HSA-9659782
R-HSA-9661069	Defective binding of RB1 mutants to E2F1,(E2F2, E2F3)	14	17	0.00112799	4.07508e-11	9.37269e-10	1	1	7.32815e-05	9606	Homo sapiens	RB1;CDKN1A;CDKN1B;CCND3;CCND2;CDK6;CCND1;CCNE2;CDK4;CCNE1;CDK2;E2F1;E2F2;E2F3		R-HSA-9659782
R-HSA-2559585	Oncogene Induced Senescence	20	42	0.00278681	5.23578e-11	1.20423e-09	16	19	0.00139235	9606	Homo sapiens	RB1;CDKN2A;ETS1;CDK6;SP1;CDK4;AGO1;E2F1;E2F2;MAPK1;MDM4;E2F3;EIF2C1;TP53;MAPK3		R-HSA-182594;R-HSA-6804998;R-HSA-6804996;R-HSA-8979082;R-HSA-3209109;R-HSA-3200023;R-HSA-3209111;R-HSA-6804879;R-HSA-3209177;R-HSA-3209114;R-HSA-3132737;R-HSA-3209151;R-HSA-3209096;R-HSA-3209160;R-HSA-3209098;R-HSA-9645672
R-HSA-8986944	Transcriptional Regulation by MECP2	30	100	0.00663526	7.98719e-11	1.83705e-09	77	77	0.00564268	9606	Homo sapiens	MEF2C;NOTCH1;BDNF;HDAC1;PTEN;DLL1;SOX2;MECP2;CREB1;IRAK1;AGO1;PPARG;EIF2C1;MET;FKBP5		R-HSA-9022728;R-HSA-9022734;R-HSA-9021953;R-HSA-9021952;R-HSA-9021954;R-HSA-9017988;R-HSA-9615490;R-HSA-9022872;R-HSA-9021851;R-HSA-9006490;R-HSA-9022365;R-HSA-9023132;R-HSA-9006992;R-HSA-9022359;R-HSA-9021847;R-HSA-9022870;R-HSA-9615501;R-HSA-9615536;R-HSA-9006507;R-HSA-9005995;R-HSA-9005994;R-HSA-9006122;R-HSA-9006508;R-HSA-9022764;R-HSA-9022625;R-HSA-9615801;R-HSA-9005988;R-HSA-9006503;R-HSA-8…
R-HSA-2559580	Oxidative Stress Induced Senescence	32	114	0.0075642	9.78814e-11	2.15339e-09	38	40	0.00293126	9606	Homo sapiens	MAP2K4;JUN;CBX4;CDKN2A;MSN;BMI1;MAPK14;RNF2;MAPK9;MAPK8;CDK6;CDK4;AGO1;E2F1;E2F2;MAPK1;E2F3;MDM4;EIF2C1;TP53;MAP4K4;MAP3K5;MAPK3;EZH2		R-HSA-182594;R-HSA-3228469;R-HSA-168136;R-HSA-3225851;R-HSA-3240765;R-HSA-3240957;R-HSA-3240766;R-HSA-3209151;R-HSA-3229089;R-HSA-3223200;R-HSA-3229152;R-HSA-450325;R-HSA-3240295;R-HSA-3239014;R-HSA-3239019;R-HSA-450333;R-HSA-3229102;R-HSA-168162;R-HSA-6804998;R-HSA-3240787;R-HSA-6804996;R-HSA-3222546;R-HSA-3229138;R-HSA-3238999;R-HSA-3209111;R-HSA-6804879;R-HSA-450222;R-HSA-450348;R-HSA-3209114;…
R-HSA-168898	Toll-like Receptor Cascades	42	188	0.0124743	1.39299e-10	3.06457e-09	144	185	0.0135571	9606	Homo sapiens	ATF1;APP;HMGB1;NOD2;IKBKB;MAPK9;PPP2CB;MAPK8;RPS6KA5;CASP8;SOCS1;IRAK1;NKIRAS2;RPS6KA1;PSAP;MAPK1;MAP3K8;FADD;BTRC;IKBKE;MAP3K7;MAPK3;DUSP4;MAP2K4;MEF2C;JUN;MAP2K1;CHUK;IRAK3;MAPK14;DUSP6;NFKB1;NFKBIA;CREB1;TRAF6;TAB2;TAB1;TLR4;MYD88;NFKBIB;TLR2		R-HSA-975118;R-HSA-975119;R-HSA-975115;R-HSA-975880;R-HSA-975878;R-HSA-9013889;R-HSA-975879;R-HSA-975111;R-HSA-975106;R-HSA-975874;R-HSA-936963;R-HSA-936960;R-HSA-198669;R-HSA-9013895;R-HSA-975873;R-HSA-975134;R-HSA-936991;R-HSA-450325;R-HSA-936986;R-HSA-199959;R-HSA-5362500;R-HSA-203797;R-HSA-936985;R-HSA-177690;R-HSA-166168;R-HSA-975125;R-HSA-450333;R-HSA-975122;R-HSA-177694;R-HSA-166175;R-HSA-…
R-HSA-2173793	Transcriptional activity of SMAD2/SMAD3:SMAD4 heterotrimer	22	57	0.0037821	2.90547e-10	6.10149e-09	43	44	0.00322439	9606	Homo sapiens	SMAD2;SMAD4;SMAD3;CCNT1;PARP1;USP9X;HDAC1;CDKN2A;SERPINE1;TAZ;SMAD7;SKI;SP1;MYC;E2F2;MAPK1;E2F5;TRIM33;MAPK3		R-HSA-870477;R-HSA-2186785;R-HSA-870479;R-HSA-2187303;R-HSA-9736979;R-HSA-870538;R-HSA-2176491;R-HSA-2187309;R-HSA-9736984;R-HSA-2186607;R-HSA-9736966;R-HSA-2186741;R-HSA-1484099;R-HSA-2176503;R-HSA-2176502;R-HSA-2186747;R-HSA-2187325;R-HSA-209055;R-HSA-2187388;R-HSA-170847;R-HSA-9736970;R-HSA-2187395;R-HSA-2187330;R-HSA-2031355;R-HSA-870437;R-HSA-173481;R-HSA-2179274;R-HSA-173545;R-HSA-9736959;R…
R-HSA-9669938	Signaling by KIT in disease	16	28	0.00185787	3.34852e-10	7.0319e-09	26	26	0.00190532	9606	Homo sapiens	STAT5B;YES1;STAT1;SRC;STAT3;PIK3R2;PIK3R1;NRAS;PIK3CA;KIT;GRB2;KRAS;JAK2;HRAS		R-HSA-9670418;R-HSA-9669906;R-HSA-9670417;R-HSA-9670416;R-HSA-9669911;R-HSA-9670426;R-HSA-9670431;R-HSA-9669855;R-HSA-9670428;R-HSA-9669890;R-HSA-9669898;R-HSA-9670414;R-HSA-9670413;R-HSA-9670412;R-HSA-9669900;R-HSA-9669874;R-HSA-9680242;R-HSA-9669878;R-HSA-9680248;R-HSA-9669859;R-HSA-9670433;R-HSA-9669863;R-HSA-9681382;R-HSA-9670436;R-HSA-9669870;R-HSA-9669868
R-HSA-9670439	Signaling by phosphorylated juxtamembrane, extracellular and kinase domain KIT mutants	16	28	0.00185787	3.34852e-10	7.0319e-09	11	11	0.000806097	9606	Homo sapiens	STAT5B;YES1;STAT1;SRC;STAT3;PIK3R2;PIK3R1;NRAS;PIK3CA;KIT;GRB2;KRAS;JAK2;HRAS		R-HSA-9670418;R-HSA-9670417;R-HSA-9670433;R-HSA-9670416;R-HSA-9670436;R-HSA-9670426;R-HSA-9670431;R-HSA-9670414;R-HSA-9670413;R-HSA-9670412;R-HSA-9670428
R-HSA-1226099	Signaling by FGFR in disease	26	82	0.00544091	4.59686e-10	9.6534e-09	88	99	0.00725487	9606	Homo sapiens	STAT5B;STAT1;STAT3;PIK3R1;FGF1;FGF2;NRAS;PIK3CA;FGF9;GRB2;KRAS;LRRFIP1;HRAS;FGFR3;FGFR2;FGFR1		R-HSA-2023455;R-HSA-2029983;R-HSA-5655252;R-HSA-2023451;R-HSA-5655248;R-HSA-5655262;R-HSA-5655263;R-HSA-5654748;R-HSA-1839112;R-HSA-5655235;R-HSA-1839114;R-HSA-5655233;R-HSA-5655247;R-HSA-5655244;R-HSA-1839110;R-HSA-5655245;R-HSA-5655243;R-HSA-5655240;R-HSA-2067713;R-HSA-5655241;R-HSA-1839107;R-HSA-1839039;R-HSA-5655285;R-HSA-5655295;R-HSA-2012084;R-HSA-1839031;R-HSA-5655290;R-HSA-2012082;R-HSA-5…
R-HSA-9675126	Diseases of mitotic cell cycle	18	38	0.0025214	5.1499e-10	1.02998e-08	5	5	0.000366408	9606	Homo sapiens	RB1;DAXX;CDKN1A;CDKN1B;UBE2C;CCND3;CCND2;CDK6;CCND1;CCNE2;CDH1;CDK4;CCNE1;CDK2;E2F1;E2F2;E2F3;SKP2		R-HSA-9687377;R-HSA-9660615;R-HSA-9659782;R-HSA-9670619;R-HSA-9670620
R-HSA-9634638	Estrogen-dependent nuclear events downstream of ESR-membrane signaling	16	29	0.00192423	5.50347e-10	1.10069e-08	12	12	0.000879379	9606	Homo sapiens	CDKN1B;SRF;FOXO3;EGFR;BTC;CREB1;CCND1;AKT2;AKT3;BCL2;MAPK1;AKT1;HBEGF;MAPK3		R-HSA-199298;R-HSA-9625479;R-HSA-9632868;R-HSA-198731;R-HSA-9623355;R-HSA-9625465;R-HSA-9632873;R-HSA-9624526;R-HSA-9623999;R-HSA-111916;R-HSA-9624527;R-HSA-9623341
R-HSA-453279	Mitotic G1 phase and G1/S transition	39	174	0.0115454	5.7655e-10	1.1531e-08	97	101	0.00740144	9606	Homo sapiens	RB1;CDKN1A;CDKN1B;HDAC1;SRC;MAX;PPP2CB;CCND3;CCND2;CCND1;MYC;AKT2;AKT3;E2F1;E2F2;AKT1;E2F3;E2F5;JAK2;SKP2;RRM2;CDKN2A;CDC25A;RBL2;CCNA2;WEE1;CDK6;CCNE2;CDK4;CCNE1;CDK2;MCM5		R-HSA-8964492;R-HSA-8961934;R-HSA-8961678;R-HSA-8961920;R-HSA-8961665;R-HSA-8964482;R-HSA-8961671;R-HSA-8961688;R-HSA-8961946;R-HSA-8964498;R-HSA-8961961;R-HSA-8964525;R-HSA-9018017;R-HSA-8961952;R-HSA-8964513;R-HSA-8961699;R-HSA-68914;R-HSA-68917;R-HSA-68916;R-HSA-8961982;R-HSA-68919;R-HSA-68918;R-HSA-8964531;R-HSA-8961972;R-HSA-9659820;R-HSA-182594;R-HSA-1362261;R-HSA-69191;R-HSA-69195;R-HSA-68…
R-HSA-74752	Signaling by Insulin receptor	28	97	0.0064362	7.80782e-10	1.56156e-08	29	34	0.00249157	9606	Homo sapiens	KL;IRS1;INSR;PIK3R2;IRS2;PIK3R1;FGF1;FGF2;NRAS;PIK3CA;FGF9;AKT2;MAPK1;GRB2;KRAS;HRAS;FGFR3;FGFR2;PDK1;FGFR1;MAPK3		R-HSA-109699;R-HSA-109701;R-HSA-109700;R-HSA-109702;R-HSA-74707;R-HSA-74711;R-HSA-74712;R-HSA-74715;R-HSA-74716;R-HSA-74718;R-HSA-74726;R-HSA-5686074;R-HSA-74733;R-HSA-109807;R-HSA-74734;R-HSA-74737;R-HSA-74736;R-HSA-109813;R-HSA-74740;R-HSA-74743;R-HSA-74742;R-HSA-109817;R-HSA-162363;R-HSA-74747;R-HSA-110011;R-HSA-74746;R-HSA-5686315;R-HSA-109823;R-HSA-109822
R-HSA-157118	Signaling by NOTCH	49	259	0.0171853	1.02777e-09	1.98584e-08	149	154	0.0112854	9606	Homo sapiens	NOTCH2;HDAC4;NOTCH3;NOTCH1;HDAC1;NOTCH4;HDAC11;SEL1L;HIF1A;DLL1;EGFR;DLL4;NCSTN;CCND1;MYC;E2F1;AKT1;EP300;HES1;E2F3;JUN;JAG1;SMAD3;STAT1;FBXW7;ADAM10;YWHAZ;RUNX1;KAT2B;ADAM17;CREB1;AGO1;NUMB;EIF2C1;TP53		R-HSA-1912349;R-HSA-1606682;R-HSA-9021325;R-HSA-9604247;R-HSA-2976551;R-HSA-4396371;R-HSA-4396379;R-HSA-2197562;R-HSA-9013652;R-HSA-4396382;R-HSA-2197564;R-HSA-2976563;R-HSA-9021334;R-HSA-1912382;R-HSA-9018538;R-HSA-1912379;R-HSA-9016751;R-HSA-2974731;R-HSA-9018542;R-HSA-1912378;R-HSA-1912372;R-HSA-1912374;R-HSA-1912369;R-HSA-2172172;R-HSA-1912368;R-HSA-2220816;R-HSA-1912364;R-HSA-1912367;R-HSA-1…
R-HSA-400253	Circadian Clock	29	105	0.00696702	1.04518e-09	1.98584e-08	53	59	0.00432361	9606	Homo sapiens	SREBF1;MEF2C;SERPINE1;KLF15;HIF1A;SIRT1;ARNTL;PPP1CA;PER1;CREB1;CARM1;NAMPT;EP300;PPARA;BTRC;PPARGC1A;CLOCK;MEF2D		R-HSA-549385;R-HSA-1368087;R-HSA-1368081;R-HSA-400256;R-HSA-400267;R-HSA-5663174;R-HSA-1368069;R-HSA-5663170;R-HSA-549533;R-HSA-1368065;R-HSA-879770;R-HSA-879762;R-HSA-1368119;R-HSA-1856948;R-HSA-879782;R-HSA-1368889;R-HSA-549424;R-HSA-879798;R-HSA-549428;R-HSA-5663127;R-HSA-5663124;R-HSA-5663122;R-HSA-5663120;R-HSA-5663132;R-HSA-5663258;R-HSA-421320;R-HSA-400342;R-HSA-8878679;R-HSA-1368133;R-HSA…
R-HSA-1643685	Disease	246	2435	0.161569	1.26284e-09	2.39941e-08	683	1628	0.119302	9606	Homo sapiens	RB1;APP;SPI1;HDAC11;KEAP1;BACH1;MYC;AKT2;AKT3;KDR;CYP1B1;AKT1;SKP2;BTRC;PDK1;DAXX;SLC11A2;DKK1;DKK2;BTC;TP53;ABCB1;PIK3R2;PIK3R1;NCSTN;HMOX1;FADD;ABCA1;STAT5B;JUN;JAG1;YES1;FZD4;BCL11A;PLK2;FZD7;FN1;BRAF;TF;ATM;GRB2;EZH2;CDKN1A;CDKN1B;BRCA1;IKBKB;MECP2;RAC1;JAK2;HRAS;PARP1;KREMEN2;DUSP6;KAT2B;KIT;TLR4;HBEGF;TLR2;CXCR4;EGFR;PPP2CB;NRAS;RICTOR;CDKN2A;STAT1;GSS;STAT3;MLH1;VEGFA;PPP1CA;SKI;KITLG;CCNT…		R-HSA-2023455;R-HSA-2023451;R-HSA-175108;R-HSA-9610388;R-HSA-9664664;R-HSA-175117;R-HSA-1220610;R-HSA-1220611;R-HSA-5096537;R-HSA-1220614;R-HSA-1839112;R-HSA-9664646;R-HSA-1839114;R-HSA-1220612;R-HSA-5096538;R-HSA-1220613;R-HSA-5096532;R-HSA-5602383;R-HSA-1839110;R-HSA-5688397;R-HSA-1169421;R-HSA-1839107;R-HSA-9694390;R-HSA-5387386;R-HSA-9724090;R-HSA-5387389;R-HSA-9665699;R-HSA-9665698;R-HSA-966…
R-HSA-4420097	VEGFA-VEGFR2 Pathway	32	127	0.00842678	1.31863e-09	2.5054e-08	70	79	0.00578924	9606	Homo sapiens	ROCK1;ROCK2;SRC;ITGB3;CTNND1;PIK3R2;PIK3R1;STK4;CDC42;PAK1;NRAS;AKT2;AKT3;KDR;AKT1;RICTOR;RAC1;HRAS;PDK1;NOS3;CAV1;MAPK14;MTOR;RHOA;VEGFA;PIK3CA;AXL;RASA1;KRAS;DOCK1;CRK		R-HSA-2029465;R-HSA-202127;R-HSA-5228992;R-HSA-202129;R-HSA-5218645;R-HSA-202137;R-HSA-5218643;R-HSA-5218642;R-HSA-5218640;R-HSA-2317314;R-HSA-202144;R-HSA-5357429;R-HSA-5357432;R-HSA-4420202;R-HSA-8951586;R-HSA-187688;R-HSA-4420206;R-HSA-1497784;R-HSA-2316429;R-HSA-4420083;R-HSA-5218815;R-HSA-5218814;R-HSA-5218812;R-HSA-5218811;R-HSA-5218809;R-HSA-5218806;R-HSA-5218804;R-HSA-4420099;R-HSA-521883…
R-HSA-6806003	Regulation of TP53 Expression and Degradation	19	46	0.00305222	1.58167e-09	2.90984e-08	31	35	0.00256485	9606	Homo sapiens	DAXX;CDKN2A;PRDM1;MTOR;CCNA2;PPP2CB;AKT2;CCNG1;CDK2;AKT3;AKT1;RICTOR;MDM4;ATM;TP53;PDK1		R-HSA-6792871;R-HSA-198599;R-HSA-6804194;R-HSA-6804193;R-HSA-3222072;R-HSA-349455;R-HSA-6792491;R-HSA-3215295;R-HSA-6804724;R-HSA-6791409;R-HSA-6793661;R-HSA-5633460;R-HSA-6804998;R-HSA-5689972;R-HSA-6804741;R-HSA-6804996;R-HSA-6804879;R-HSA-6793685;R-HSA-6795473;R-HSA-349426;R-HSA-3700992;R-HSA-6804191;R-HSA-6792863;R-HSA-6805022;R-HSA-6804188;R-HSA-6804955;R-HSA-6804762;R-HSA-3700997;R-HSA-6795…
R-HSA-9687139	Aberrant regulation of mitotic cell cycle due to RB1 defects	17	36	0.00238869	1.61658e-09	2.90984e-08	3	3	0.000219845	9606	Homo sapiens	RB1;CDKN1A;CDKN1B;UBE2C;CCND3;CCND2;CDK6;CCND1;CCNE2;CDH1;CDK4;CCNE1;CDK2;E2F1;E2F2;E2F3;SKP2		R-HSA-9687377;R-HSA-9660615;R-HSA-9659782
R-HSA-109704	PI3K Cascade	21	58	0.00384845	2.21656e-09	3.9898e-08	5	6	0.000439689	9606	Homo sapiens	KL;IRS1;PIK3R2;IRS2;PIK3R1;FGF1;FGF2;PIK3CA;FGF9;AKT2;GRB2;FGFR3;FGFR2;PDK1;FGFR1		R-HSA-109699;R-HSA-109701;R-HSA-109700;R-HSA-109702;R-HSA-162363
R-HSA-186763	Downstream signal transduction	17	37	0.00245505	2.41422e-09	4.3456e-08	16	16	0.0011725	9606	Homo sapiens	PDGFRB;STAT5B;PDGFRA;STAT1;SRC;STAT3;PIK3R2;PIK3R1;CRKL;NRAS;PIK3CA;RASA1;GRB2;KRAS;CRK;HRAS		R-HSA-382052;R-HSA-186819;R-HSA-1524182;R-HSA-382055;R-HSA-186826;R-HSA-380780;R-HSA-380782;R-HSA-186798;R-HSA-382056;R-HSA-1524186;R-HSA-382058;R-HSA-186765;R-HSA-186834;R-HSA-186800;R-HSA-186778;R-HSA-186780
R-HSA-8848021	Signaling by PTK6	23	71	0.00471103	3.07604e-09	5.26839e-08	28	53	0.00388392	9606	Homo sapiens	CDKN1B;EPAS1;STAT3;HIF1A;EGFR;RHOA;BTC;NRAS;ERBB3;CCND1;CDK4;CCNE1;RASA1;ERBB2;CDK2;AKT1;KRAS;RAC1;DOCK1;CRK;HRAS;HBEGF		R-HSA-8849094;R-HSA-8848005;R-HSA-8857549;R-HSA-2730595;R-HSA-2730599;R-HSA-8848087;R-HSA-8848150;R-HSA-8857555;R-HSA-8848414;R-HSA-8857565;R-HSA-9634702;R-HSA-8981353;R-HSA-8981355;R-HSA-8848804;R-HSA-8848611;R-HSA-8856930;R-HSA-8857583;R-HSA-8848751;R-HSA-8848812;R-HSA-8848618;R-HSA-8857577;R-HSA-8848758;R-HSA-8848436;R-HSA-8848178;R-HSA-8849085;R-HSA-8848124;R-HSA-8847995;R-HSA-8849082
R-HSA-9006927	Signaling by Non-Receptor Tyrosine Kinases	23	71	0.00471103	3.07604e-09	5.26839e-08	28	53	0.00388392	9606	Homo sapiens	CDKN1B;EPAS1;STAT3;HIF1A;EGFR;RHOA;BTC;NRAS;ERBB3;CCND1;CDK4;CCNE1;RASA1;ERBB2;CDK2;AKT1;KRAS;RAC1;DOCK1;CRK;HRAS;HBEGF		R-HSA-8849094;R-HSA-8848005;R-HSA-8857549;R-HSA-2730595;R-HSA-2730599;R-HSA-8848087;R-HSA-8848150;R-HSA-8857555;R-HSA-8848414;R-HSA-8857565;R-HSA-9634702;R-HSA-8981353;R-HSA-8981355;R-HSA-8848804;R-HSA-8848611;R-HSA-8856930;R-HSA-8857583;R-HSA-8848751;R-HSA-8848812;R-HSA-8848618;R-HSA-8857577;R-HSA-8848758;R-HSA-8848436;R-HSA-8848178;R-HSA-8849085;R-HSA-8848124;R-HSA-8847995;R-HSA-8849082
R-HSA-6791312	TP53 Regulates Transcription of Cell Cycle Genes	22	65	0.00431292	3.09905e-09	5.26839e-08	34	42	0.00307783	9606	Homo sapiens	BTG2;CDKN1A;CDKN1B;PLK2;ARID3A;RBL2;CCNA2;CCNE2;CCNE1;CARM1;CDK2;E2F1;BAX;E2F2;EP300;TP53		R-HSA-3215152;R-HSA-6801637;R-HSA-6798304;R-HSA-6803946;R-HSA-6801641;R-HSA-6802165;R-HSA-6803892;R-HSA-6803391;R-HSA-3215144;R-HSA-6803388;R-HSA-6798268;R-HSA-187934;R-HSA-6802170;R-HSA-6798020;R-HSA-6791363;R-HSA-6801666;R-HSA-6798031;R-HSA-6803917;R-HSA-6801675;R-HSA-6798347;R-HSA-6803403;R-HSA-6803914;R-HSA-6798282;R-HSA-6803400;R-HSA-6803411;R-HSA-6803858;R-HSA-6798353;R-HSA-6803935;R-HSA-68…
R-HSA-6804116	TP53 Regulates Transcription of Genes Involved in G1 Cell Cycle Arrest	13	20	0.00132705	3.3274e-09	5.65657e-08	14	17	0.00124579	9606	Homo sapiens	CCNA2;CDKN1A;CDKN1B;CCNE2;CCNE1;CDK2;E2F1;ARID3A;TP53		R-HSA-6791363;R-HSA-6798304;R-HSA-6798347;R-HSA-6803403;R-HSA-6803400;R-HSA-6803411;R-HSA-6798353;R-HSA-6803391;R-HSA-69562;R-HSA-6803388;R-HSA-6798299;R-HSA-6791387;R-HSA-187934;R-HSA-6803801
R-HSA-8941326	RUNX2 regulates bone development	18	43	0.00285316	3.4456e-09	5.69754e-08	32	32	0.00234501	9606	Homo sapiens	RB1;HDAC4;YAP1;SMAD1;SMAD4;YES1;CBFB;SRC;SATB2;TAZ;RUNX2;COL1A1;MAPK1;HES1;SP7;MAPK3		R-HSA-8878023;R-HSA-8937864;R-HSA-9008137;R-HSA-8985227;R-HSA-8985485;R-HSA-8939852;R-HSA-8937869;R-HSA-8937856;R-HSA-8877902;R-HSA-9008389;R-HSA-9008326;R-HSA-8985627;R-HSA-8937820;R-HSA-8939870;R-HSA-8877918;R-HSA-9008215;R-HSA-9008877;R-HSA-8985644;R-HSA-8877922;R-HSA-8984994;R-HSA-9009208;R-HSA-8877941;R-HSA-8985275;R-HSA-8878257;R-HSA-9008177;R-HSA-8878013;R-HSA-2064932;R-HSA-8937844;R-HSA-8…
R-HSA-201556	Signaling by ALK	18	43	0.00285316	3.4456e-09	5.69754e-08	38	40	0.00293126	9606	Homo sapiens	ALK;HDAC1;IRS1;SRC;STAT3;PIK3R2;PRDM1;PIK3R1;HIF1A;MYCN;PIK3CA;MYC;EP300		R-HSA-9725332;R-HSA-9701524;R-HSA-9701525;R-HSA-9701534;R-HSA-9701529;R-HSA-201486;R-HSA-9701531;R-HSA-9700164;R-HSA-9701569;R-HSA-9725315;R-HSA-9701507;R-HSA-9667914;R-HSA-9700175;R-HSA-9700168;R-HSA-9700171;R-HSA-9701556;R-HSA-9701557;R-HSA-9700149;R-HSA-9700662;R-HSA-9701488;R-HSA-201510;R-HSA-9700156;R-HSA-201515;R-HSA-9725117;R-HSA-9701565;R-HSA-201519;R-HSA-9701562;R-HSA-9700154;R-HSA-20152…
R-HSA-9675108	Nervous system development	86	621	0.041205	3.49959e-09	5.69754e-08	237	324	0.0237432	9606	Homo sapiens	ROBO2;ITGB1;GSK3B;NRP1;ITGB3;PIK3CD;IRS2;TAZ;ROBO1;RPS6KA5;TUBB3;RPS6KA1;RAC1;HRAS;GIT1;EPHA4;MAP2K1;TRPC5;SEMA6A;CSNK2A1;MMP2;ADAM10;GFRA3;RHOC;MMP9;SREBF2;RHOA;RHOB;TIAM1;CREB1;COL4A2;PIK3CA;COL4A1;RASA1;NUMB;MYH9;ITGA5;EZR;DOCK1;MET;EPHA2;YAP1;SEMA7A;ROCK1;ROCK2;HDAC1;SRC;CXCR4;PIK3R2;PIK3R1;CACNA1C;STK4;EGFR;CDC42;SDCBP;MAPK8;PAK1;NCSTN;NRAS;ERBB2;MAPK1;ABL2;NCAM1;SRGAP1;PDLIM7;MAPK3;PAK4;EGR…		R-HSA-525833;R-HSA-3928633;R-HSA-3928632;R-HSA-3928639;R-HSA-3928627;R-HSA-3928625;R-HSA-3928631;R-HSA-3928628;R-HSA-3928619;R-HSA-3928616;R-HSA-3928623;R-HSA-3928620;R-HSA-8986258;R-HSA-3928608;R-HSA-3928615;R-HSA-3928614;R-HSA-3928612;R-HSA-3928602;R-HSA-3928601;R-HSA-3928607;R-HSA-418850;R-HSA-3928604;R-HSA-3928595;R-HSA-392749;R-HSA-3928594;R-HSA-392748;R-HSA-392751;R-HSA-3928592;R-HSA-418858…
R-HSA-2173796	SMAD2/SMAD3:SMAD4 heterotrimer regulates transcription	17	38	0.0025214	3.56096e-09	5.69754e-08	19	19	0.00139235	9606	Homo sapiens	SMAD2;SMAD4;SMAD3;CCNT1;HDAC1;CDKN2A;SERPINE1;TAZ;SMAD7;SP1;MYC;E2F2;MAPK1;E2F5;MAPK3		R-HSA-2186785;R-HSA-2031355;R-HSA-2187303;R-HSA-9736979;R-HSA-9736959;R-HSA-2187309;R-HSA-9736984;R-HSA-173488;R-HSA-2186643;R-HSA-2186771;R-HSA-2106579;R-HSA-9736992;R-HSA-1484099;R-HSA-2127257;R-HSA-2176475;R-HSA-2106586;R-HSA-2187293;R-HSA-170847;R-HSA-2186780
R-HSA-445144	Signal transduction by L1	14	25	0.00165881	5.39496e-09	8.63193e-08	10	11	0.000806097	9606	Homo sapiens	ITGB1;NRP1;MAP2K1;CSNK2A1;ITGB3;L1CAM;EGFR;PAK1;MAPK1;NCAM1;RAC1;ITGA5;FGFR1;MAPK3		R-HSA-109860;R-HSA-392752;R-HSA-445072;R-HSA-109862;R-HSA-437230;R-HSA-374669;R-HSA-374686;R-HSA-445069;R-HSA-374681;R-HSA-445064
R-HSA-190236	Signaling by FGFR	28	107	0.00709973	6.31979e-09	1.01117e-07	136	142	0.010406	9606	Homo sapiens	KL;SRC;BRAF;PIK3R1;FGF1;FGF2;PTBP1;PPP2CB;NRAS;SPRED1;PIK3CA;FGF9;SPRY2;MAPK1;GRB2;KRAS;HRAS;FGFR3;FGFR2;FGFR1;MAPK3		R-HSA-5654614;R-HSA-1295634;R-HSA-5654615;R-HSA-5654612;R-HSA-1295632;R-HSA-5654608;R-HSA-5654622;R-HSA-5654623;R-HSA-177931;R-HSA-5654620;R-HSA-5654618;R-HSA-5654596;R-HSA-5654597;R-HSA-5654594;R-HSA-1295622;R-HSA-1295621;R-HSA-5654592;R-HSA-5654607;R-HSA-6803838;R-HSA-5654605;R-HSA-6803836;R-HSA-5654603;R-HSA-5654600;R-HSA-5654646;R-HSA-5654647;R-HSA-6803523;R-HSA-5654643;R-HSA-5654640;R-HSA-56…
R-HSA-5654736	Signaling by FGFR1	21	62	0.00411386	6.92965e-09	1.10874e-07	47	48	0.00351751	9606	Homo sapiens	KL;SRC;BRAF;PIK3R1;FGF1;FGF2;PPP2CB;NRAS;SPRED1;PIK3CA;FGF9;SPRY2;MAPK1;GRB2;KRAS;HRAS;FGFR1;MAPK3		R-HSA-1295634;R-HSA-5654167;R-HSA-934604;R-HSA-1295632;R-HSA-5654165;R-HSA-5654672;R-HSA-5654673;R-HSA-177931;R-HSA-934559;R-HSA-5654596;R-HSA-5654149;R-HSA-5654597;R-HSA-5654594;R-HSA-191062;R-HSA-1295622;R-HSA-1295621;R-HSA-5656064;R-HSA-5654592;R-HSA-190427;R-HSA-5654600;R-HSA-190429;R-HSA-5654582;R-HSA-5654578;R-HSA-5654514;R-HSA-1295604;R-HSA-190245;R-HSA-5654591;R-HSA-1295609;R-HSA-1549564;…
R-HSA-9616222	Transcriptional regulation of granulopoiesis	22	71	0.00471103	1.4616e-08	2.33857e-07	21	27	0.0019786	9606	Homo sapiens	CEBPB;CDKN1A;SPI1;CBFB;STAT3;FLI1;RUNX1;CREB1;KLF5;CDK4;MYC;MYB;CDK2;E2F1;EP300;IL6R		R-HSA-9616243;R-HSA-9624112;R-HSA-9618582;R-HSA-9616214;R-HSA-9617207;R-HSA-8865505;R-HSA-9618586;R-HSA-9622363;R-HSA-9618584;R-HSA-9624120;R-HSA-9617209;R-HSA-9634430;R-HSA-9624668;R-HSA-9634429;R-HSA-9634433;R-HSA-9617217;R-HSA-9617194;R-HSA-9634442;R-HSA-9617064;R-HSA-9622377;R-HSA-9634445
R-HSA-8853884	Transcriptional Regulation by VENTX	18	48	0.00318492	1.80483e-08	2.70725e-07	13	13	0.00095266	9606	Homo sapiens	CSF1R;CEBPB;IL6;CCND1;CDKN2A;UBE2C;CDH1;AGO1;EIF2C1;TP53;NFKB1		R-HSA-8853956;R-HSA-3857305;R-HSA-8853890;R-HSA-8853921;R-HSA-8853920;R-HSA-3209114;R-HSA-8853965;R-HSA-3790130;R-HSA-8853898;R-HSA-3209151;R-HSA-8853911;R-HSA-8853908;R-HSA-8853915
R-HSA-9607240	FLT3 Signaling	18	48	0.00318492	1.80483e-08	2.70725e-07	21	43	0.00315111	9606	Homo sapiens	STAT5B;CDKN1B;PIK3R1;FOXO3;NRAS;BCL2L11;PIK3CA;AKT2;AKT3;ABL2;AKT1;GRB2;KRAS;SOCS6;HRAS;SOCS4		R-HSA-9699574;R-HSA-9645137;R-HSA-9699575;R-HSA-9706354;R-HSA-9698170;R-HSA-9699581;R-HSA-9607224;R-HSA-9606622;R-HSA-9699578;R-HSA-9706330;R-HSA-9699579;R-HSA-9706340;R-HSA-9604738;R-HSA-9606784;R-HSA-9606624;R-HSA-9645126;R-HSA-9607301;R-HSA-9607304;R-HSA-9706287;R-HSA-9706345;R-HSA-9645134
R-HSA-3108232	SUMO E3 ligases SUMOylate target proteins	37	183	0.0121425	2.20637e-08	3.30956e-07	131	131	0.00959988	9606	Homo sapiens	HDAC4;DNMT1;UHRF2;HDAC1;SATB2;BRCA1;BMI1;RNF2;MTA1;TDG;DNMT3B;EP300;VHL;IKBKE;PPARGC1A;DDX17;PIAS3;DAXX;UBE2I;CBX4;PARP1;CDKN2A;VDR;DNMT3A;NR1H4;NR1H3;ESR1;MTOR;NFKBIA;NR5A2;BIRC5;PPARG;TOP1;PPARA;TP53		R-HSA-4655431;R-HSA-4641350;R-HSA-4719436;R-HSA-4641345;R-HSA-4719424;R-HSA-4616015;R-HSA-4341070;R-HSA-4755524;R-HSA-4755526;R-HSA-4085296;R-HSA-3234081;R-HSA-4719448;R-HSA-4341072;R-HSA-3000383;R-HSA-3903017;R-HSA-4341073;R-HSA-4546385;R-HSA-4641362;R-HSA-3234084;R-HSA-4086059;R-HSA-4090408;R-HSA-4546387;R-HSA-4655440;R-HSA-4546386;R-HSA-4568914;R-HSA-4755536;R-HSA-3900194;R-HSA-4570463;R-HSA-4…
R-HSA-2990846	SUMOylation	38	192	0.0127397	2.46173e-08	3.69259e-07	137	140	0.0102594	9606	Homo sapiens	HDAC4;DNMT1;UHRF2;HDAC1;SATB2;BRCA1;BMI1;RNF2;MTA1;TDG;DNMT3B;EP300;VHL;IKBKE;PPARGC1A;DDX17;PIAS3;DAXX;UBE2I;CBX4;PARP1;CDKN2A;VDR;DNMT3A;NR1H4;NR1H3;ESR1;MTOR;SENP1;NFKBIA;NR5A2;BIRC5;PPARG;TOP1;PPARA;TP53		R-HSA-4655431;R-HSA-4641350;R-HSA-4719436;R-HSA-4641345;R-HSA-4719424;R-HSA-4616015;R-HSA-4341070;R-HSA-4755524;R-HSA-4755526;R-HSA-4085296;R-HSA-3234081;R-HSA-4719448;R-HSA-4341072;R-HSA-3000383;R-HSA-3903017;R-HSA-4341073;R-HSA-4546385;R-HSA-4641362;R-HSA-3234084;R-HSA-4086059;R-HSA-4090408;R-HSA-4546387;R-HSA-4655440;R-HSA-4546386;R-HSA-4568914;R-HSA-4755536;R-HSA-3900194;R-HSA-4570463;R-HSA-4…
R-HSA-109581	Apoptosis	38	192	0.0127397	2.46173e-08	3.69259e-07	113	141	0.0103327	9606	Homo sapiens	ROCK1;HMGB2;XIAP;FASLG;HMGB1;BBC3;MAPK8;CASP7;CASP8;BCL2L11;CDH1;AKT2;CASP3;AKT3;E2F1;MAPK1;AKT1;FADD;BAK1;DNM1L;TP63;YWHAG;MAPK3;DFFA;APAF1;CDKN2A;STAT3;YWHAZ;APC;BCL2;BAX;VIM;TLR4;TP53;BCL2L1		R-HSA-4331331;R-HSA-508163;R-HSA-211207;R-HSA-508162;R-HSA-211206;R-HSA-114440;R-HSA-4331340;R-HSA-211219;R-HSA-6804596;R-HSA-418846;R-HSA-418845;R-HSA-211224;R-HSA-9627056;R-HSA-418852;R-HSA-2562564;R-HSA-211247;R-HSA-9627089;R-HSA-9627350;R-HSA-212552;R-HSA-114252;R-HSA-114254;R-HSA-114256;R-HSA-114259;R-HSA-3371360;R-HSA-114261;R-HSA-9627078;R-HSA-114263;R-HSA-114264;R-HSA-114275;R-HSA-6805507…
R-HSA-389356	CD28 co-stimulation	16	39	0.00258775	3.30428e-08	4.95642e-07	16	19	0.00139235	9606	Homo sapiens	YES1;SRC;PIK3R2;PIK3R1;MTOR;CDC42;PAK1;PIK3CA;AKT2;AKT3;AKT1;GRB2;RICTOR;MAP3K8;RAC1;PDK1		R-HSA-389348;R-HSA-2317314;R-HSA-389158;R-HSA-389350;R-HSA-388832;R-HSA-388814;R-HSA-389352;R-HSA-2316429;R-HSA-389354;R-HSA-198640;R-HSA-2317332;R-HSA-392530;R-HSA-389788;R-HSA-389756;R-HSA-388831;R-HSA-198270
R-HSA-5674400	Constitutive Signaling by AKT1 E17K in Cancer	14	29	0.00192423	3.33486e-08	5.0023e-07	18	18	0.00131907	9606	Homo sapiens	GSK3B;CDKN1A;CDKN1B;CHUK;FOXO4;FOXO3;FOXO1;MTOR;CREB1;AKT2;AKT3;AKT1;RICTOR;PDK1		R-HSA-2243938;R-HSA-2399941;R-HSA-2243937;R-HSA-2243942;R-HSA-2399969;R-HSA-2400001;R-HSA-2399981;R-HSA-2399982;R-HSA-2399977;R-HSA-2400010;R-HSA-2399988;R-HSA-2219536;R-HSA-2399985;R-HSA-2399996;R-HSA-2399997;R-HSA-2399966;R-HSA-2399999;R-HSA-2399992
R-HSA-8940973	RUNX2 regulates osteoblast differentiation	15	34	0.00225599	3.48668e-08	5.23001e-07	24	24	0.00175876	9606	Homo sapiens	RB1;YAP1;YES1;CBFB;SRC;SATB2;TAZ;RUNX2;COL1A1;MAPK1;HES1;SP7;MAPK3		R-HSA-8937864;R-HSA-9008137;R-HSA-8985227;R-HSA-8985485;R-HSA-8939852;R-HSA-9008877;R-HSA-8937869;R-HSA-8985644;R-HSA-8877922;R-HSA-8937856;R-HSA-8877902;R-HSA-8984994;R-HSA-9008389;R-HSA-9009208;R-HSA-8985627;R-HSA-8985275;R-HSA-8937820;R-HSA-8939870;R-HSA-9008177;R-HSA-8877918;R-HSA-2064932;R-HSA-8937844;R-HSA-8985460;R-HSA-9008215
R-HSA-422475	Axon guidance	79	585	0.0388163	4.38623e-08	6.16971e-07	216	298	0.0218379	9606	Homo sapiens	ROBO2;ITGB1;GSK3B;NRP1;ITGB3;PIK3CD;IRS2;ROBO1;RPS6KA5;TUBB3;RPS6KA1;RAC1;HRAS;GIT1;EPHA4;MAP2K1;TRPC5;SEMA6A;CSNK2A1;MMP2;ADAM10;GFRA3;RHOC;MMP9;RHOA;RHOB;TIAM1;CREB1;COL4A2;PIK3CA;COL4A1;RASA1;NUMB;MYH9;ITGA5;EZR;DOCK1;MET;EPHA2;SEMA7A;ROCK1;ROCK2;SRC;CXCR4;PIK3R2;PIK3R1;CACNA1C;STK4;EGFR;CDC42;SDCBP;MAPK8;PAK1;NCSTN;NRAS;ERBB2;MAPK1;ABL2;NCAM1;SRGAP1;PDLIM7;MAPK3;PAK4;YES1;MYO10;LIMK1;RDX;MSN;…		R-HSA-525833;R-HSA-3928633;R-HSA-3928632;R-HSA-3928639;R-HSA-3928627;R-HSA-3928625;R-HSA-3928631;R-HSA-3928628;R-HSA-3928619;R-HSA-3928616;R-HSA-3928623;R-HSA-3928620;R-HSA-8986258;R-HSA-3928608;R-HSA-3928615;R-HSA-3928614;R-HSA-3928612;R-HSA-3928602;R-HSA-3928601;R-HSA-3928607;R-HSA-418850;R-HSA-3928604;R-HSA-3928595;R-HSA-392749;R-HSA-3928594;R-HSA-392748;R-HSA-392751;R-HSA-3928592;R-HSA-418858…
R-HSA-447115	Interleukin-12 family signaling	25	96	0.00636985	4.40694e-08	6.16971e-07	98	114	0.0083541	9606	Homo sapiens	ANXA2;STAT1;STAT3;MSN;MIF;CDC42;RAP1B;MTAP;IFNG;HNRNPA2B1;PDCD4;STAT4;IL12A;E2F5;JAK2		R-HSA-8950415;R-HSA-8984963;R-HSA-8984964;R-HSA-8950405;R-HSA-8950681;R-HSA-8950426;R-HSA-447252;R-HSA-8950684;R-HSA-8950173;R-HSA-8950175;R-HSA-8950423;R-HSA-8950441;R-HSA-8952749;R-HSA-8983983;R-HSA-8950190;R-HSA-8950181;R-HSA-8950201;R-HSA-8983996;R-HSA-8950718;R-HSA-8950448;R-HSA-8950453;R-HSA-8950218;R-HSA-8950732;R-HSA-8950733;R-HSA-8984012;R-HSA-8984014;R-HSA-8984001;R-HSA-8950721;R-HSA-89…
R-HSA-428359	Insulin-like Growth Factor-2 mRNA Binding Proteins (IGF2BPs/IMPs/VICKZs) bind RNA	10	13	0.000862584	4.58382e-08	6.41734e-07	3	3	0.000219845	9606	Homo sapiens	MYC;IGF2BP1;IGF2;IGF2BP2;CD44		R-HSA-428293;R-HSA-428287;R-HSA-428296
R-HSA-186797	Signaling by PDGF	21	70	0.00464468	5.26401e-08	7.36961e-07	25	31	0.00227173	9606	Homo sapiens	PDGFRB;STAT5B;PDGFRA;STAT1;SRC;STAT3;PIK3R2;PIK3R1;THBS1;CRKL;NRAS;COL3A1;PIK3CA;COL4A2;COL4A1;RASA1;GRB2;KRAS;CRK;HRAS		R-HSA-186819;R-HSA-1524182;R-HSA-186826;R-HSA-9674015;R-HSA-1524186;R-HSA-186765;R-HSA-186834;R-HSA-186773;R-HSA-186778;R-HSA-389086;R-HSA-186780;R-HSA-389083;R-HSA-186786;R-HSA-382052;R-HSA-382055;R-HSA-382054;R-HSA-8864036;R-HSA-380780;R-HSA-380782;R-HSA-186798;R-HSA-382056;R-HSA-382058;R-HSA-186800;R-HSA-9674095;R-HSA-9674093
R-HSA-8953750	Transcriptional Regulation by E2F6	17	46	0.00305222	5.46418e-08	7.64986e-07	24	33	0.00241829	9606	Homo sapiens	RRM2;RAD51;APAF1;CBX3;MAX;CHEK1;E2F1;BRCA1;BMI1;RNF2;EZH2		R-HSA-9007561;R-HSA-9007465;R-HSA-9007496;R-HSA-9007464;R-HSA-9007467;R-HSA-8953418;R-HSA-8953452;R-HSA-8954082;R-HSA-9007522;R-HSA-9007591;R-HSA-9007462;R-HSA-9007514;R-HSA-8953115;R-HSA-9007546;R-HSA-8961982;R-HSA-8954110;R-HSA-9007582;R-HSA-9007283;R-HSA-9007539;R-HSA-8953556;R-HSA-9007605;R-HSA-9007220;R-HSA-9007447;R-HSA-9007606
R-HSA-73887	Death Receptor Signalling	33	159	0.0105501	6.9734e-08	9.76276e-07	72	93	0.00681518	9606	Homo sapiens	PRDM4;HDAC1;TNFAIP3;XIAP;FASLG;TNF;IKBKB;NCSTN;MAPK8;CASP8;BCL2L11;IRAK1;CASP3;CASP2;FADD;RAC1;MAP3K7;CHUK;USP4;NFKB1;RHOA;NFKBIA;TIAM1;CYLD;ADAM17;TRAF6;ARHGEF3;TAB2;TAB1;MYD88		R-HSA-193666;R-HSA-5357776;R-HSA-5357904;R-HSA-193665;R-HSA-83586;R-HSA-205056;R-HSA-209536;R-HSA-5357780;R-HSA-193668;R-HSA-141316;R-HSA-193669;R-HSA-5626962;R-HSA-75146;R-HSA-71050;R-HSA-193679;R-HSA-9012761;R-HSA-205075;R-HSA-193682;R-HSA-193686;R-HSA-193684;R-HSA-204949;R-HSA-193691;R-HSA-193694;R-HSA-5626953;R-HSA-209566;R-HSA-193695;R-HSA-193696;R-HSA-193703;R-HSA-193700;R-HSA-5693055;R-HSA…
R-HSA-5654741	Signaling by FGFR3	18	53	0.00351669	7.77059e-08	1.08788e-06	41	43	0.00315111	9606	Homo sapiens	SRC;BRAF;PIK3R1;FGF1;FGF2;PPP2CB;NRAS;PIK3CA;FGF9;SPRY2;MAPK1;GRB2;KRAS;HRAS;FGFR3;MAPK3		R-HSA-1295634;R-HSA-5654679;R-HSA-934604;R-HSA-1295632;R-HSA-5654224;R-HSA-5654416;R-HSA-5654623;R-HSA-177931;R-HSA-934559;R-HSA-5654148;R-HSA-1295622;R-HSA-1295621;R-HSA-5654222;R-HSA-5654413;R-HSA-5654730;R-HSA-5654408;R-HSA-5654409;R-HSA-5654646;R-HSA-5654647;R-HSA-5654709;R-HSA-5654643;R-HSA-5654640;R-HSA-1295604;R-HSA-5654641;R-HSA-5654705;R-HSA-1295609;R-HSA-1549564;R-HSA-1295613;R-HSA-5654…
R-HSA-8941332	RUNX2 regulates genes involved in cell migration	10	14	0.000928936	9.03351e-08	1.26469e-06	7	7	0.000512971	9606	Homo sapiens	MMP13;CBFB;AKT2;AKT3;AKT1;ITGA5;RUNX2		R-HSA-8939833;R-HSA-8939963;R-HSA-8940001;R-HSA-8939667;R-HSA-8939829;R-HSA-8939670;R-HSA-8940007
R-HSA-6804757	Regulation of TP53 Degradation	16	43	0.00285316	1.21795e-07	1.70513e-06	26	30	0.00219845	9606	Homo sapiens	DAXX;CDKN2A;MTOR;CCNA2;PPP2CB;AKT2;CCNG1;CDK2;AKT3;AKT1;RICTOR;MDM4;ATM;TP53;PDK1		R-HSA-6792871;R-HSA-198599;R-HSA-3222072;R-HSA-349455;R-HSA-6792491;R-HSA-3215295;R-HSA-6804724;R-HSA-6791409;R-HSA-6793661;R-HSA-5633460;R-HSA-6804998;R-HSA-5689972;R-HSA-6804741;R-HSA-6804996;R-HSA-6804879;R-HSA-6793685;R-HSA-6795473;R-HSA-349426;R-HSA-3700992;R-HSA-6792863;R-HSA-6805022;R-HSA-6804955;R-HSA-3700997;R-HSA-6795290;R-HSA-6804441;R-HSA-3215310
R-HSA-5655302	Signaling by FGFR1 in disease	17	49	0.00325128	1.31779e-07	1.71313e-06	34	35	0.00256485	9606	Homo sapiens	STAT5B;STAT1;STAT3;PIK3R1;FGF1;FGF2;NRAS;PIK3CA;FGF9;GRB2;KRAS;LRRFIP1;HRAS;FGFR1		R-HSA-2023455;R-HSA-1839065;R-HSA-2023451;R-HSA-5654544;R-HSA-5654545;R-HSA-5655326;R-HSA-5655263;R-HSA-8853325;R-HSA-8853322;R-HSA-1839112;R-HSA-1839114;R-HSA-1888198;R-HSA-1839110;R-HSA-5655240;R-HSA-1839107;R-HSA-1839100;R-HSA-1839102;R-HSA-1839039;R-HSA-1839098;R-HSA-1839094;R-HSA-1839031;R-HSA-1839095;R-HSA-5655290;R-HSA-1982066;R-HSA-1839091;R-HSA-1982065;R-HSA-5655269;R-HSA-1839080;R-HSA-5…
R-HSA-5675221	Negative regulation of MAPK pathway	17	49	0.00325128	1.31779e-07	1.71313e-06	13	17	0.00124579	9606	Homo sapiens	DUSP4;MAP2K1;DUSP2;DUSP1;BRAF;DUSP6;PPP2CB;NRAS;DUSP10;PPP2R5E;MAPK1;KRAS;PTPN7;RAF1;HRAS;MAPK3		R-HSA-5675376;R-HSA-9635739;R-HSA-5675198;R-HSA-5674140;R-HSA-9635743;R-HSA-5675194;R-HSA-5675417;R-HSA-5674022;R-HSA-5675431;R-HSA-5674018;R-HSA-5674496;R-HSA-5675373;R-HSA-5675433
R-HSA-9614657	FOXO-mediated transcription of cell death genes	12	23	0.00152611	1.39068e-07	1.80789e-06	15	15	0.00109922	9606	Homo sapiens	BCL2L11;BCL6;EP300;FASLG;FOXO4;FOXO3;FOXO1;BBC3		R-HSA-9622579;R-HSA-9621270;R-HSA-9621242;R-HSA-9625375;R-HSA-9621116;R-HSA-9625378;R-HSA-9622627;R-HSA-9622630;R-HSA-9614662;R-HSA-9622667;R-HSA-9621289;R-HSA-9622668;R-HSA-9622604;R-HSA-9622572;R-HSA-9614669
R-HSA-1538133	G0 and Early G1	15	38	0.0025214	1.43025e-07	1.85932e-06	26	27	0.0019786	9606	Homo sapiens	RBL2;CCNA2;CCNE2;HDAC1;CCNE1;MAX;MYC;CDK2;E2F1;E2F2;E2F5;CDC25A		R-HSA-1362261;R-HSA-8964492;R-HSA-1227670;R-HSA-1227671;R-HSA-8961934;R-HSA-8961665;R-HSA-8964482;R-HSA-8964550;R-HSA-8964561;R-HSA-8964498;R-HSA-8961619;R-HSA-8964567;R-HSA-8964588;R-HSA-8964525;R-HSA-1363314;R-HSA-8978926;R-HSA-8964513;R-HSA-8964580;R-HSA-1363303;R-HSA-8964475;R-HSA-8964465;R-HSA-1363311;R-HSA-188345;R-HSA-8964531;R-HSA-1363306;R-HSA-8964471
R-HSA-2644603	Signaling by NOTCH1 in Cancer	20	68	0.00451198	1.47753e-07	1.92079e-06	39	39	0.00285798	9606	Homo sapiens	HDAC4;JAG1;NOTCH1;HDAC1;FBXW7;HDAC11;ADAM10;DLL1;DLL4;KAT2B;NCSTN;ADAM17;MYC;EP300;HES1		R-HSA-2769000;R-HSA-2769007;R-HSA-2220964;R-HSA-2220967;R-HSA-2220966;R-HSA-2220971;R-HSA-2768993;R-HSA-2768999;R-HSA-2666278;R-HSA-2220976;R-HSA-2220979;R-HSA-2220978;R-HSA-2220981;R-HSA-2220982;R-HSA-2220985;R-HSA-2769008;R-HSA-2769015;R-HSA-2220988;R-HSA-2900748;R-HSA-2691211;R-HSA-2900747;R-HSA-2691214;R-HSA-2660815;R-HSA-2730752;R-HSA-2737728;R-HSA-4396393;R-HSA-2900743;R-HSA-4396392;R-HSA-2…
R-HSA-2644606	Constitutive Signaling by NOTCH1 PEST Domain Mutants	20	68	0.00451198	1.47753e-07	1.92079e-06	21	21	0.00153891	9606	Homo sapiens	HDAC4;JAG1;NOTCH1;HDAC1;FBXW7;HDAC11;ADAM10;DLL1;DLL4;KAT2B;NCSTN;ADAM17;MYC;EP300;HES1		R-HSA-2769000;R-HSA-2769007;R-HSA-2220964;R-HSA-2220967;R-HSA-2220966;R-HSA-2220971;R-HSA-4396393;R-HSA-2768993;R-HSA-4396392;R-HSA-2768999;R-HSA-2220944;R-HSA-4396402;R-HSA-2220979;R-HSA-4396401;R-HSA-2220981;R-HSA-2220982;R-HSA-2220985;R-HSA-2769008;R-HSA-2220957;R-HSA-2769015;R-HSA-2220988
R-HSA-2894858	Signaling by NOTCH1 HD+PEST Domain Mutants in Cancer	20	68	0.00451198	1.47753e-07	1.92079e-06	21	21	0.00153891	9606	Homo sapiens	HDAC4;JAG1;NOTCH1;HDAC1;FBXW7;HDAC11;ADAM10;DLL1;DLL4;KAT2B;NCSTN;ADAM17;MYC;EP300;HES1		R-HSA-2900748;R-HSA-2220964;R-HSA-2220967;R-HSA-2900747;R-HSA-2220966;R-HSA-2220971;R-HSA-4396393;R-HSA-2900743;R-HSA-4396392;R-HSA-2220976;R-HSA-2900765;R-HSA-4396402;R-HSA-2220979;R-HSA-4396401;R-HSA-2220981;R-HSA-2220982;R-HSA-2220985;R-HSA-2900756;R-HSA-2220957;R-HSA-2769015;R-HSA-2220988
R-HSA-2644602	Signaling by NOTCH1 PEST Domain Mutants in Cancer	20	68	0.00451198	1.47753e-07	1.92079e-06	21	21	0.00153891	9606	Homo sapiens	HDAC4;JAG1;NOTCH1;HDAC1;FBXW7;HDAC11;ADAM10;DLL1;DLL4;KAT2B;NCSTN;ADAM17;MYC;EP300;HES1		R-HSA-2769000;R-HSA-2769007;R-HSA-2220964;R-HSA-2220967;R-HSA-2220966;R-HSA-2220971;R-HSA-4396393;R-HSA-2768993;R-HSA-4396392;R-HSA-2768999;R-HSA-2220944;R-HSA-4396402;R-HSA-2220979;R-HSA-4396401;R-HSA-2220981;R-HSA-2220982;R-HSA-2220985;R-HSA-2769008;R-HSA-2220957;R-HSA-2769015;R-HSA-2220988
R-HSA-2894862	Constitutive Signaling by NOTCH1 HD+PEST Domain Mutants	20	68	0.00451198	1.47753e-07	1.92079e-06	21	21	0.00153891	9606	Homo sapiens	HDAC4;JAG1;NOTCH1;HDAC1;FBXW7;HDAC11;ADAM10;DLL1;DLL4;KAT2B;NCSTN;ADAM17;MYC;EP300;HES1		R-HSA-2900748;R-HSA-2220964;R-HSA-2220967;R-HSA-2900747;R-HSA-2220966;R-HSA-2220971;R-HSA-4396393;R-HSA-2900743;R-HSA-4396392;R-HSA-2220976;R-HSA-2900765;R-HSA-4396402;R-HSA-2220979;R-HSA-4396401;R-HSA-2220981;R-HSA-2220982;R-HSA-2220985;R-HSA-2900756;R-HSA-2220957;R-HSA-2769015;R-HSA-2220988
R-HSA-9673770	Signaling by PDGFRA extracellular domain mutants	11	19	0.0012607	1.66242e-07	2.06049e-06	7	7	0.000512971	9606	Homo sapiens	PDGFRA;NRAS;PIK3CA;STAT1;STAT3;GRB2;PIK3R2;KRAS;PIK3R1;HRAS		R-HSA-9672163;R-HSA-9672162;R-HSA-9672178;R-HSA-9672159;R-HSA-9672174;R-HSA-9672158;R-HSA-9672173
R-HSA-9673767	Signaling by PDGFRA transmembrane, juxtamembrane and kinase domain mutants	11	19	0.0012607	1.66242e-07	2.06049e-06	7	7	0.000512971	9606	Homo sapiens	PDGFRA;NRAS;PIK3CA;STAT1;STAT3;GRB2;PIK3R2;KRAS;PIK3R1;HRAS		R-HSA-9672177;R-HSA-9672176;R-HSA-9672164;R-HSA-9672170;R-HSA-9672168;R-HSA-9672175;R-HSA-9672172
R-HSA-1912408	Pre-NOTCH Transcription and Translation	23	89	0.00590538	1.71708e-07	2.06049e-06	27	28	0.00205188	9606	Homo sapiens	NOTCH2;NOTCH3;JUN;NOTCH1;NOTCH4;RUNX1;KAT2B;CCND1;AGO1;E2F1;EP300;E2F3;EIF2C1;TP53		R-HSA-1912413;R-HSA-1912412;R-HSA-1912415;R-HSA-1606682;R-HSA-1912409;R-HSA-1912410;R-HSA-1912407;R-HSA-1912406;R-HSA-1912401;R-HSA-9604703;R-HSA-9604831;R-HSA-9604829;R-HSA-4395227;R-HSA-4395231;R-HSA-9017835;R-HSA-4395236;R-HSA-1912368;R-HSA-9604834;R-HSA-1912364;R-HSA-1912367;R-HSA-1912366;R-HSA-1912363;R-HSA-1912362;R-HSA-1606561;R-HSA-1912416;R-HSA-9604719;R-HSA-9021364
R-HSA-69656	Cyclin A:Cdk2-associated events at S phase entry	23	90	0.00597173	2.08009e-07	2.49611e-06	19	19	0.00139235	9606	Homo sapiens	RB1;CDKN1A;CDKN1B;MAX;CDC25A;RBL2;CCNA2;WEE1;CCND1;CCNE2;CDH1;CDK4;CCNE1;MYC;AKT2;CDK2;AKT3;E2F1;E2F2;AKT1;E2F5;SKP2		R-HSA-187552;R-HSA-187520;R-HSA-174273;R-HSA-174054;R-HSA-187916;R-HSA-187948;R-HSA-187949;R-HSA-187506;R-HSA-8848436;R-HSA-187574;R-HSA-187575;R-HSA-174164;R-HSA-187828;R-HSA-198613;R-HSA-8848414;R-HSA-188345;R-HSA-187545;R-HSA-187934;R-HSA-174110
R-HSA-881907	Gastrin-CREB signalling pathway via PKC and MAPK	12	24	0.00159246	2.17517e-07	2.6102e-06	7	9	0.000659534	9606	Homo sapiens	NRAS;CREB1;CCKBR;RPS6KA1;MAPK1;GRB2;KRAS;HRAS;EGFR;MAPK3;HBEGF		R-HSA-870269;R-HSA-199895;R-HSA-2179415;R-HSA-198746;R-HSA-2179387;R-HSA-2179402;R-HSA-2179407
R-HSA-452723	Transcriptional regulation of pluripotent stem cells	16	45	0.00298587	2.21626e-07	2.65951e-06	34	35	0.00256485	9606	Homo sapiens	SOX2;SMAD2;SMAD4;LIN28A;EPAS1;STAT3;KLF4;DKK1;FGF2;POU5F1		R-HSA-2972975;R-HSA-480515;R-HSA-2972965;R-HSA-452750;R-HSA-2972964;R-HSA-500366;R-HSA-2972967;R-HSA-480204;R-HSA-2972966;R-HSA-2972960;R-HSA-2895778;R-HSA-2972962;R-HSA-480520;R-HSA-480470;R-HSA-452894;R-HSA-452958;R-HSA-452701;R-HSA-2972977;R-HSA-2972979;R-HSA-2972978;R-HSA-6800120;R-HSA-452838;R-HSA-2889036;R-HSA-452515;R-HSA-480685;R-HSA-480301;R-HSA-452392;R-HSA-1112609;R-HSA-2972956;R-HSA-4…
R-HSA-9020591	Interleukin-12 signaling	22	84	0.00557362	2.53176e-07	3.03811e-06	52	56	0.00410377	9606	Homo sapiens	ANXA2;MSN;MIF;CDC42;RAP1B;MTAP;IFNG;HNRNPA2B1;PDCD4;STAT4;IL12A;E2F5;JAK2		R-HSA-8950415;R-HSA-9617941;R-HSA-8950533;R-HSA-8950681;R-HSA-8950426;R-HSA-447252;R-HSA-8950684;R-HSA-8950173;R-HSA-8950175;R-HSA-8950292;R-HSA-8950423;R-HSA-8950314;R-HSA-8950190;R-HSA-8950575;R-HSA-8950063;R-HSA-8950181;R-HSA-8950567;R-HSA-8950328;R-HSA-8950201;R-HSA-8950586;R-HSA-8950718;R-HSA-8950448;R-HSA-8950322;R-HSA-8950581;R-HSA-8950344;R-HSA-8950218;R-HSA-8950347;R-HSA-8950732;R-HSA-89…
R-HSA-1980143	Signaling by NOTCH1	22	84	0.00557362	2.53176e-07	3.03811e-06	36	39	0.00285798	9606	Homo sapiens	HDAC4;JAG1;NOTCH1;HDAC1;FBXW7;HDAC11;ADAM10;HIF1A;DLL1;DLL4;KAT2B;NCSTN;ADAM17;MYC;NUMB;EP300;HES1		R-HSA-157632;R-HSA-1980122;R-HSA-1980123;R-HSA-1980118;R-HSA-1980112;R-HSA-373706;R-HSA-4396371;R-HSA-1912396;R-HSA-1980047;R-HSA-1980044;R-HSA-1980109;R-HSA-1912398;R-HSA-1852623;R-HSA-1980042;R-HSA-1912393;R-HSA-1980041;R-HSA-1912394;R-HSA-4396379;R-HSA-1912388;R-HSA-1980039;R-HSA-1912391;R-HSA-9667657;R-HSA-1912385;R-HSA-4396382;R-HSA-1912386;R-HSA-157926;R-HSA-157353;R-HSA-1980078;R-HSA-19800…
R-HSA-5357801	Programmed Cell Death	41	238	0.0157919	2.70637e-07	3.24765e-06	132	197	0.0144365	9606	Homo sapiens	ROCK1;HMGB2;XIAP;FASLG;HMGB1;BBC3;SDCBP;MAPK8;CASP7;CASP8;BCL2L11;CDH1;AKT2;CASP3;AKT3;E2F1;MAPK1;AKT1;FADD;BAK1;DNM1L;TP63;YWHAG;MAPK3;DFFA;APAF1;CDKN2A;STAT3;YWHAZ;APC;IRF1;IRF2;BCL2;BAX;VIM;TLR4;TP53;BCL2L1		R-HSA-4331331;R-HSA-9686930;R-HSA-508163;R-HSA-211207;R-HSA-508162;R-HSA-211206;R-HSA-114440;R-HSA-4331340;R-HSA-211219;R-HSA-6804596;R-HSA-418846;R-HSA-418845;R-HSA-211224;R-HSA-9627056;R-HSA-418852;R-HSA-2562564;R-HSA-211247;R-HSA-9687458;R-HSA-9710294;R-HSA-9627089;R-HSA-9710295;R-HSA-9627350;R-HSA-212552;R-HSA-114252;R-HSA-114254;R-HSA-114256;R-HSA-114259;R-HSA-3371360;R-HSA-114261;R-HSA-9627…
R-HSA-76002	Platelet activation, signaling and aggregation	47	293	0.0194413	2.78625e-07	3.3435e-06	82	116	0.00850066	9606	Homo sapiens	APP;SPARC;SRC;PROS1;ITGB3;SERPINE1;MPL;PIK3R2;PIK3R1;RASGRP1;THBS1;PIK3CG;TTN;RAP1B;CDC42;TBXA2R;PSAP;TIMP3;MAPK1;AKT1;DACT3;RAC1;PDK1;MAPK3;HSPA5;PRKCE;HGF;IGF2;FN1;VEGFC;IGF1;MAPK14;YWHAZ;RHOA;RHOB;VEGFA;COL1A1;TF;COL1A2;PIK3CA;GRB2;RAF1;CRK		R-HSA-443910;R-HSA-425861;R-HSA-392195;R-HSA-418176;R-HSA-391939;R-HSA-443905;R-HSA-429441;R-HSA-354060;R-HSA-396941;R-HSA-428941;R-HSA-443402;R-HSA-397835;R-HSA-392202;R-HSA-939265;R-HSA-443926;R-HSA-481044;R-HSA-418581;R-HSA-418579;R-HSA-430096;R-HSA-418576;R-HSA-354066;R-HSA-354077;R-HSA-443418;R-HSA-354073;R-HSA-418200;R-HSA-354087;R-HSA-442273;R-HSA-428961;R-HSA-114600;R-HSA-377644;R-HSA-443…
R-HSA-450282	MAPK targets/ Nuclear events mediated by MAP kinases	14	35	0.00232234	3.16029e-07	3.47632e-06	16	16	0.0011725	9606	Homo sapiens	ATF1;DUSP4;MEF2C;JUN;MAPK14;DUSP6;MAPK9;PPP2CB;MAPK8;CREB1;RPS6KA5;RPS6KA1;MAPK1;MAPK3		R-HSA-199910;R-HSA-198756;R-HSA-198731;R-HSA-168136;R-HSA-198669;R-HSA-199917;R-HSA-450292;R-HSA-450325;R-HSA-199895;R-HSA-199959;R-HSA-203797;R-HSA-168053;R-HSA-198746;R-HSA-199929;R-HSA-168440;R-HSA-199935
R-HSA-6802957	Oncogenic MAPK signaling	23	93	0.00617079	3.63657e-07	4.00022e-06	46	46	0.00337095	9606	Homo sapiens	MAP2K1;SRC;ITGB3;FN1;BRAF;PHB;DUSP6;PPP1CA;RAP1B;NRAS;SPRED1;BCL2L11;DUSP10;NF1;MAPK1;KRAS;RAF1;JAK2;HRAS;MAP3K11;MAPK3		R-HSA-9656211;R-HSA-6802919;R-HSA-6802918;R-HSA-9656209;R-HSA-9651280;R-HSA-6802916;R-HSA-9652816;R-HSA-9656215;R-HSA-6802915;R-HSA-9656214;R-HSA-6802914;R-HSA-6803234;R-HSA-9656213;R-HSA-6803233;R-HSA-9656212;R-HSA-6802912;R-HSA-6802927;R-HSA-6802926;R-HSA-6802925;R-HSA-6802924;R-HSA-6802922;R-HSA-6802921;R-HSA-6803240;R-HSA-6802935;R-HSA-6802934;R-HSA-6802933;R-HSA-8936731;R-HSA-6802932;R-HSA-6…
R-HSA-8866910	TFAP2 (AP-2) family regulates transcription of growth factors and their receptors	11	21	0.0013934	4.40682e-07	4.8475e-06	11	18	0.00131907	9606	Homo sapiens	YY1;ERBB2;KIT;ESR1;EGFR;VEGFA		R-HSA-8937369;R-HSA-8864453;R-HSA-8874789;R-HSA-8864466;R-HSA-8864690;R-HSA-8864737;R-HSA-8874797;R-HSA-8864381;R-HSA-8864395;R-HSA-8864698;R-HSA-8864936
R-HSA-8950505	Gene and protein expression by JAK-STAT signaling after Interleukin-12 stimulation	20	73	0.00484374	4.41443e-07	4.85587e-06	36	36	0.00263814	9606	Homo sapiens	CDC42;RAP1B;MTAP;IFNG;ANXA2;HNRNPA2B1;PDCD4;STAT4;MSN;MIF;E2F5		R-HSA-8950344;R-HSA-8950218;R-HSA-8950732;R-HSA-8950415;R-HSA-9617941;R-HSA-8950721;R-HSA-8950533;R-HSA-8950213;R-HSA-8950681;R-HSA-8950426;R-HSA-8950684;R-HSA-8950365;R-HSA-8950173;R-HSA-9006431;R-HSA-8950367;R-HSA-8950175;R-HSA-8950623;R-HSA-8950480;R-HSA-8981073;R-HSA-8950608;R-HSA-8950225;R-HSA-8950292;R-HSA-8950314;R-HSA-8950634;R-HSA-8950637;R-HSA-8950190;R-HSA-8950567;R-HSA-8950328;R-HSA-8…
R-HSA-6802949	Signaling by RAS mutants	17	54	0.00358304	4.9787e-07	5.43046e-06	9	9	0.000659534	9606	Homo sapiens	MAP2K1;SRC;ITGB3;FN1;BRAF;PHB;RAP1B;NRAS;MAPK1;KRAS;RAF1;JAK2;HRAS;MAP3K11;MAPK3		R-HSA-9651280;R-HSA-6802834;R-HSA-6803233;R-HSA-6802926;R-HSA-6802925;R-HSA-6802924;R-HSA-6802908;R-HSA-6802922;R-HSA-6803240
R-HSA-6802946	Signaling by moderate kinase activity BRAF mutants	17	54	0.00358304	4.9787e-07	5.43046e-06	7	7	0.000512971	9606	Homo sapiens	MAP2K1;SRC;ITGB3;FN1;BRAF;PHB;RAP1B;NRAS;MAPK1;KRAS;RAF1;JAK2;HRAS;MAP3K11;MAPK3		R-HSA-6802919;R-HSA-6802916;R-HSA-6802915;R-HSA-6802914;R-HSA-6803230;R-HSA-8936676;R-HSA-6802921
R-HSA-9649948	Signaling downstream of RAS mutants	17	54	0.00358304	4.9787e-07	5.43046e-06	7	7	0.000512971	9606	Homo sapiens	MAP2K1;SRC;ITGB3;FN1;BRAF;PHB;RAP1B;NRAS;MAPK1;KRAS;RAF1;JAK2;HRAS;MAP3K11;MAPK3		R-HSA-6803233;R-HSA-6802926;R-HSA-6802925;R-HSA-6802924;R-HSA-6802908;R-HSA-6802922;R-HSA-6803240
R-HSA-6802955	Paradoxical activation of RAF signaling by kinase inactive BRAF	17	54	0.00358304	4.9787e-07	5.43046e-06	7	7	0.000512971	9606	Homo sapiens	MAP2K1;SRC;ITGB3;FN1;BRAF;PHB;RAP1B;NRAS;MAPK1;KRAS;RAF1;JAK2;HRAS;MAP3K11;MAPK3		R-HSA-6802918;R-HSA-8936731;R-HSA-6803234;R-HSA-6802943;R-HSA-6802942;R-HSA-6802941;R-HSA-6802937
R-HSA-6806834	Signaling by MET	22	88	0.00583903	5.43046e-07	5.43046e-06	51	51	0.00373736	9606	Homo sapiens	ITGB1;SRC;HGF;STAT3;FN1;LAMC2;PIK3R1;CRKL;RAP1B;COL1A1;NRAS;COL3A1;COL1A2;PIK3CA;GRB2;KRAS;RAC1;CRK;MET;HRAS;ARF6		R-HSA-8875523;R-HSA-8851842;R-HSA-6807008;R-HSA-8875661;R-HSA-8875659;R-HSA-8875531;R-HSA-8875540;R-HSA-8851859;R-HSA-6807027;R-HSA-8851866;R-HSA-9735946;R-HSA-8875431;R-HSA-8875558;R-HSA-9734070;R-HSA-8851877;R-HSA-8875183;R-HSA-8875817;R-HSA-8875816;R-HSA-6800200;R-HSA-8875443;R-HSA-8852019;R-HSA-8851890;R-HSA-8875568;R-HSA-8851888;R-HSA-8874685;R-HSA-8851900;R-HSA-8851899;R-HSA-8875451;R-HSA-8…
R-HSA-69202	Cyclin E associated events during G1/S transition	22	88	0.00583903	5.43046e-07	5.43046e-06	20	20	0.00146563	9606	Homo sapiens	RB1;CDKN1A;CDKN1B;MAX;CDC25A;RBL2;CCNA2;WEE1;CCND1;CCNE2;CDK4;CCNE1;MYC;AKT2;CDK2;AKT3;E2F1;E2F2;AKT1;E2F5;SKP2		R-HSA-188386;R-HSA-187552;R-HSA-187520;R-HSA-188390;R-HSA-69191;R-HSA-69195;R-HSA-69199;R-HSA-157906;R-HSA-187506;R-HSA-8848436;R-HSA-187574;R-HSA-187575;R-HSA-187828;R-HSA-198613;R-HSA-8932400;R-HSA-8848414;R-HSA-69562;R-HSA-188345;R-HSA-187545;R-HSA-188350
R-HSA-1227986	Signaling by ERBB2	19	68	0.00451198	6.3767e-07	6.3767e-06	42	46	0.00337095	9606	Homo sapiens	YES1;SRC;PRKCE;PIK3R1;EGFR;RHOA;BTC;NRAS;PIK3CA;ERBB3;AKT2;ERBB2;AKT3;AKT1;GRB2;KRAS;HRAS;HBEGF		R-HSA-1250195;R-HSA-1306963;R-HSA-1251922;R-HSA-8848005;R-HSA-6785636;R-HSA-1358801;R-HSA-1306965;R-HSA-1306969;R-HSA-1250463;R-HSA-1250462;R-HSA-1306972;R-HSA-1250498;R-HSA-1918092;R-HSA-1358790;R-HSA-1918095;R-HSA-1358791;R-HSA-6785648;R-HSA-1963589;R-HSA-1358798;R-HSA-1306953;R-HSA-1247497;R-HSA-1358792;R-HSA-1250189;R-HSA-1306957;R-HSA-1963586;R-HSA-1963581;R-HSA-1963582;R-HSA-1250486;R-HSA-9…
R-HSA-1236394	Signaling by ERBB4	21	82	0.00544091	6.69108e-07	6.69108e-06	34	52	0.00381064	9606	Homo sapiens	YAP1;SPARC;SRC;PIK3R1;ESR1;EGFR;BTC;NCSTN;NRAS;ADAM17;PIK3CA;ERBB3;STMN1;GRB2;TAB2;KRAS;HRAS;HBEGF		R-HSA-8954185;R-HSA-8954179;R-HSA-1251992;R-HSA-8954182;R-HSA-1251997;R-HSA-9612444;R-HSA-9612445;R-HSA-1250370;R-HSA-9612672;R-HSA-1253319;R-HSA-8954207;R-HSA-1250315;R-HSA-1253321;R-HSA-1250383;R-HSA-1253325;R-HSA-8954199;R-HSA-1250380;R-HSA-1254386;R-HSA-1250353;R-HSA-9612278;R-HSA-1250357;R-HSA-9612277;R-HSA-8954208;R-HSA-9612219;R-HSA-1254392;R-HSA-9612671;R-HSA-1977958;R-HSA-1254251;R-HSA-1…
R-HSA-195721	Signaling by WNT	50	332	0.0220291	7.17773e-07	7.17773e-06	100	157	0.0115052	9606	Homo sapiens	GSK3B;HDAC1;TCF7;LRP5;XIAP;LRP6;SOX2;PPP2CB;TERT;PPP2R5E;MYC;AKT2;AKT1;DACT3;EP300;SOX9;RAC1;BTRC;WNT1;SOX6;WNT2;MAP3K7;SOX4;PRKG1;WNT10B;FZD3;CSNK2A1;SMURF1;FZD4;CAV1;FZD7;KREMEN2;RUNX3;YWHAZ;DKK1;DKK2;RHOA;SMARCA4;BCL9;SFRP2;APC;AGO1;ROR1;KRAS;EIF2C1		R-HSA-3769401;R-HSA-3858491;R-HSA-3322422;R-HSA-3858495;R-HSA-4332359;R-HSA-4332356;R-HSA-3858482;R-HSA-3769393;R-HSA-3322427;R-HSA-3769392;R-HSA-3858480;R-HSA-3322424;R-HSA-3769394;R-HSA-3781941;R-HSA-3769397;R-HSA-3322431;R-HSA-3781943;R-HSA-3322429;R-HSA-4608854;R-HSA-3858475;R-HSA-3238691;R-HSA-4608852;R-HSA-3769391;R-HSA-3238694;R-HSA-5665608;R-HSA-3772441;R-HSA-5099886;R-HSA-4608866;R-HSA-3…
R-HSA-9671555	Signaling by PDGFR in disease	12	27	0.00179152	7.39233e-07	7.39233e-06	22	24	0.00175876	9606	Homo sapiens	PDGFRA;NRAS;PIK3CA;STAT1;STAT3;KDR;GRB2;PIK3R2;KRAS;PIK3R1;HRAS		R-HSA-9672178;R-HSA-9672177;R-HSA-9672176;R-HSA-9674427;R-HSA-9672159;R-HSA-9674398;R-HSA-9674430;R-HSA-9672158;R-HSA-9674397;R-HSA-9672163;R-HSA-9672162;R-HSA-9673761;R-HSA-9673760;R-HSA-9672164;R-HSA-9672170;R-HSA-9674408;R-HSA-9672168;R-HSA-9672175;R-HSA-9674414;R-HSA-9672174;R-HSA-9672173;R-HSA-9672172
R-HSA-9022707	MECP2 regulates transcription factors	8	10	0.000663526	7.57988e-07	7.57988e-06	8	8	0.000586252	9606	Homo sapiens	MECP2;MEF2C;CREB1;PPARG		R-HSA-9021944;R-HSA-9021851;R-HSA-9021949;R-HSA-9021950;R-HSA-9017441;R-HSA-9021952;R-HSA-9017447;R-HSA-9021847
R-HSA-5633007	Regulation of TP53 Activity	33	178	0.0118108	8.30323e-07	8.30323e-06	87	98	0.00718159	9606	Homo sapiens	HDAC1;PRDM1;BRCA1;BACH1;PPP2CB;AKT2;AKT3;CHEK1;TP53INP1;AKT1;EP300;RICTOR;TP63;PDK1;BANP;DAXX;CSNK2A1;CDKN2A;HIPK1;MAPK14;MTOR;POU4F2;CCNA2;CCNG1;CDK2;PIN1;MDM4;ATM;TP53		R-HSA-6805479;R-HSA-6799332;R-HSA-6805730;R-HSA-6804194;R-HSA-6803425;R-HSA-6804193;R-HSA-6805103;R-HSA-3222072;R-HSA-6803437;R-HSA-349455;R-HSA-6805740;R-HSA-3215295;R-HSA-6805109;R-HSA-5628871;R-HSA-6811508;R-HSA-6805620;R-HSA-6804724;R-HSA-6791409;R-HSA-6805755;R-HSA-6799431;R-HSA-3215251;R-HSA-5689972;R-HSA-6805061;R-HSA-6805059;R-HSA-6804425;R-HSA-6811479;R-HSA-6793685;R-HSA-69685;R-HSA-3222…
R-HSA-2559582	Senescence-Associated Secretory Phenotype (SASP)	22	91	0.00603809	9.34062e-07	9.34062e-06	22	22	0.00161219	9606	Homo sapiens	JUN;CEBPB;CDKN1A;CDKN1B;UBE2C;CDKN2A;STAT3;NFKB1;CCNA2;IL6;CDK6;IL8;CDH1;CDK4;CDK2;RPS6KA1;MAPK1;MAPK3		R-HSA-182594;R-HSA-3790137;R-HSA-4568740;R-HSA-3857336;R-HSA-3857305;R-HSA-4568737;R-HSA-3857308;R-HSA-3858387;R-HSA-3857328;R-HSA-3790130;R-HSA-3857329;R-HSA-3797202;R-HSA-3788725;R-HSA-3788724;R-HSA-3788745;R-HSA-3797196;R-HSA-3788748;R-HSA-3788705;R-HSA-198746;R-HSA-3857345;R-HSA-3788708;R-HSA-3857348
R-HSA-9006115	Signaling by NTRK2 (TRKB)	13	33	0.00218964	9.76151e-07	9.76151e-06	38	38	0.0027847	9606	Homo sapiens	NTRK2;TIAM1;NRAS;DOCK3;PIK3CA;BDNF;SRC;GRB2;KRAS;PIK3R1;RAC1;HRAS		R-HSA-9032073;R-HSA-9032841;R-HSA-9026377;R-HSA-9025033;R-HSA-9026891;R-HSA-9026890;R-HSA-9024906;R-HSA-9033292;R-HSA-9026894;R-HSA-9026510;R-HSA-9032067;R-HSA-9033284;R-HSA-9024967;R-HSA-9032582;R-HSA-9026502;R-HSA-9028505;R-HSA-9032601;R-HSA-9032863;R-HSA-9032798;R-HSA-9026579;R-HSA-9032402;R-HSA-9032532;R-HSA-9032854;R-HSA-9028328;R-HSA-9032426;R-HSA-9031981;R-HSA-9026464;R-HSA-9026531;R-HSA-9…
R-HSA-5655332	Signaling by FGFR3 in disease	13	33	0.00218964	9.76151e-07	9.76151e-06	21	21	0.00153891	9606	Homo sapiens	NRAS;PIK3CA;FGF9;GRB2;KRAS;PIK3R1;FGF1;FGFR3;FGF2;HRAS		R-HSA-8853317;R-HSA-5655285;R-HSA-5655315;R-HSA-5655262;R-HSA-5655295;R-HSA-2012084;R-HSA-2012082;R-HSA-2038387;R-HSA-2038386;R-HSA-5655289;R-HSA-5655270;R-HSA-2033485;R-HSA-2077420;R-HSA-2012074;R-HSA-2012073;R-HSA-5655247;R-HSA-5655244;R-HSA-8853309;R-HSA-5655277;R-HSA-2033476;R-HSA-5655243
R-HSA-112409	RAF-independent MAPK1/3 activation	12	28	0.00185787	1.07355e-06	1.00217e-05	12	12	0.000879379	9606	Homo sapiens	DUSP4;DUSP2;IL6;MAP2K1;DUSP10;DUSP1;MAPK1;JAK2;IL6R;DUSP6;MAPK3		R-HSA-109857;R-HSA-5675206;R-HSA-109858;R-HSA-109860;R-HSA-5674387;R-HSA-109863;R-HSA-5675376;R-HSA-5674385;R-HSA-109862;R-HSA-112342;R-HSA-109864;R-HSA-5675373
R-HSA-8878171	Transcriptional regulation by RUNX1	42	261	0.017318	1.09541e-06	1.00217e-05	127	132	0.00967316	9606	Homo sapiens	YAP1;GRN;SPI1;CBFB;HDAC1;SRC;BMI1;THBS1;RNF2;CCND3;CCND2;CCND1;MYB;EP300;SOCS4;SMARCC1;CBX4;CSNK2A1;LMO2;ARID1A;SMARCA2;ESR1;FOXP3;RUNX2;RUNX1;SMARCA4;KAT2B;CDK6;IFNG;AGO1;ZFPM1;EIF2C1		R-HSA-8936584;R-HSA-8937097;R-HSA-8931981;R-HSA-8938382;R-HSA-8936068;R-HSA-8877192;R-HSA-8938887;R-HSA-8956568;R-HSA-8937113;R-HSA-8937118;R-HSA-8938389;R-HSA-8936599;R-HSA-8936616;R-HSA-8956586;R-HSA-8936621;R-HSA-8955822;R-HSA-8938158;R-HSA-8937134;R-HSA-8936608;R-HSA-8938913;R-HSA-8877485;R-HSA-8938150;R-HSA-8935864;R-HSA-8877493;R-HSA-8938938;R-HSA-8877490;R-HSA-8938174;R-HSA-8938930;R-HSA-8…
R-HSA-5654726	Negative regulation of FGFR1 signaling	14	39	0.00258775	1.11352e-06	1.00217e-05	15	15	0.00109922	9606	Homo sapiens	KL;PPP2CB;FGF9;SRC;SPRY2;MAPK1;GRB2;BRAF;FGF1;FGF2;FGFR1;MAPK3		R-HSA-1295634;R-HSA-934604;R-HSA-1295632;R-HSA-5654514;R-HSA-5654672;R-HSA-1295604;R-HSA-5654673;R-HSA-1295609;R-HSA-1549564;R-HSA-1295613;R-HSA-934559;R-HSA-1295622;R-HSA-1295621;R-HSA-5654560;R-HSA-1295599
R-HSA-445989	TAK1-dependent IKK and NF-kB activation	14	39	0.00258775	1.11352e-06	1.00217e-05	5	5	0.000366408	9606	Homo sapiens	APP;CHUK;HMGB1;NOD2;NFKB1;NFKBIA;IKBKB;IRAK1;TRAF6;NKIRAS2;TAB2;TAB1;MAP3K7;NFKBIB		R-HSA-168166;R-HSA-5609665;R-HSA-9630923;R-HSA-168184;R-HSA-168140
R-HSA-5654743	Signaling by FGFR4	16	51	0.00338398	1.11628e-06	1.00465e-05	39	41	0.00300454	9606	Homo sapiens	SRC;BRAF;PIK3R1;FGF1;FGF2;PPP2CB;NRAS;PIK3CA;FGF9;SPRY2;MAPK1;GRB2;KRAS;HRAS;MAPK3		R-HSA-5654422;R-HSA-1295634;R-HSA-5654423;R-HSA-934604;R-HSA-1295632;R-HSA-5654418;R-HSA-5654163;R-HSA-177931;R-HSA-5654684;R-HSA-5654428;R-HSA-5654426;R-HSA-5654169;R-HSA-5654425;R-HSA-5654662;R-HSA-5654663;R-HSA-934559;R-HSA-5654151;R-HSA-5654658;R-HSA-1295622;R-HSA-5654659;R-HSA-1295621;R-HSA-5654734;R-HSA-5654669;R-HSA-5654667;R-HSA-5654664;R-HSA-8941613;R-HSA-1295604;R-HSA-5654655;R-HSA-1295…
R-HSA-168643	Nucleotide-binding domain, leucine rich repeat containing receptor (NLR) signaling pathways	19	71	0.00471103	1.19264e-06	1.07337e-05	27	46	0.00337095	9606	Homo sapiens	APP;CHUK;TNFAIP3;NOD2;MAPK14;NFKB1;IKBKB;P2RX7;CYLD;CASP8;IRAK1;TRAF6;BCL2;CASP2;HMOX1;TAB2;TAB1;MAP3K7;BCL2L1		R-HSA-727819;R-HSA-741386;R-HSA-688136;R-HSA-688137;R-HSA-877198;R-HSA-622415;R-HSA-844612;R-HSA-1247960;R-HSA-844610;R-HSA-877187;R-HSA-688985;R-HSA-9603905;R-HSA-9676160;R-HSA-844440;R-HSA-168405;R-HSA-741395;R-HSA-622420;R-HSA-168412;R-HSA-706479;R-HSA-741411;R-HSA-877158;R-HSA-879201;R-HSA-1250272;R-HSA-1296421;R-HSA-877178;R-HSA-708349;R-HSA-168184
R-HSA-8864260	Transcriptional regulation by the AP-2 (TFAP2) family of transcription factors	16	52	0.00345034	1.42823e-06	1.28541e-05	19	44	0.00322439	9606	Homo sapiens	YY1;CDKN1A;UBE2I;MYC;ERBB2;KIT;EP300;ESR1;EGFR;VEGFA		R-HSA-8864453;R-HSA-8874789;R-HSA-8864737;R-HSA-8865280;R-HSA-8874797;R-HSA-8864395;R-HSA-8865256;R-HSA-8864936;R-HSA-3234081;R-HSA-8937369;R-HSA-8864307;R-HSA-8864466;R-HSA-3234084;R-HSA-8864690;R-HSA-8865265;R-HSA-8864381;R-HSA-8865244;R-HSA-8864698;R-HSA-3234094
R-HSA-446652	Interleukin-1 family signaling	31	167	0.0110809	1.72272e-06	1.55045e-05	49	80	0.00586252	9606	Homo sapiens	APP;HMGB1;PTPN23;NOD2;IKBKB;MAPK8;IRAK1;NKIRAS2;MAP3K8;BTRC;MAP3K7;MAP2K4;MAP2K1;SMAD3;CHUK;STAT3;IRAK3;PTPN13;NFKB1;NFKBIA;TRAF6;PTPN9;TAB2;PTPN7;TAB1;MYD88;NFKBIB		R-HSA-727819;R-HSA-450690;R-HSA-446862;R-HSA-450187;R-HSA-450827;R-HSA-446870;R-HSA-446868;R-HSA-5609665;R-HSA-446877;R-HSA-9008043;R-HSA-209063;R-HSA-209061;R-HSA-8948015;R-HSA-2730894;R-HSA-446894;R-HSA-9008928;R-HSA-446634;R-HSA-451634;R-HSA-448703;R-HSA-9009072;R-HSA-8948018;R-HSA-209087;R-HSA-9008692;R-HSA-446648;R-HSA-507719;R-HSA-451649;R-HSA-5684250;R-HSA-168140;R-HSA-5684248;R-HSA-450133…
R-HSA-9700206	Signaling by ALK in cancer	18	66	0.00437927	1.73923e-06	1.56531e-05	29	37	0.00271142	9606	Homo sapiens	ALK;CEBPB;IRS1;BCL11A;TPM1;STAT3;FN1;MSN;PIK3R1;MTOR;MECP2;PIK3CA;MYH9;MAPK1;GRB2;MAPK3		R-HSA-9712084;R-HSA-9700181;R-HSA-9712085;R-HSA-9712082;R-HSA-9700114;R-HSA-9700179;R-HSA-9712083;R-HSA-9715356;R-HSA-9715357;R-HSA-9700190;R-HSA-9725342;R-HSA-9712088;R-HSA-9700184;R-HSA-9700186;R-HSA-9715355;R-HSA-9710914;R-HSA-9724099;R-HSA-9712078;R-HSA-9701903;R-HSA-9712079;R-HSA-9700656;R-HSA-9701810;R-HSA-9700658;R-HSA-9724090;R-HSA-9725030;R-HSA-9700646;R-HSA-9700193;R-HSA-9700131;R-HSA-9…
R-HSA-9725370	Signaling by ALK fusions and activated point mutants	18	66	0.00437927	1.73923e-06	1.56531e-05	21	29	0.00212516	9606	Homo sapiens	ALK;CEBPB;IRS1;BCL11A;TPM1;STAT3;FN1;MSN;PIK3R1;MTOR;MECP2;PIK3CA;MYH9;MAPK1;GRB2;MAPK3		R-HSA-9712084;R-HSA-9700181;R-HSA-9712085;R-HSA-9701810;R-HSA-9712082;R-HSA-9700179;R-HSA-9712083;R-HSA-9700190;R-HSA-9725342;R-HSA-9712088;R-HSA-9700184;R-HSA-9700186;R-HSA-9724090;R-HSA-9725030;R-HSA-9700193;R-HSA-9710914;R-HSA-9724099;R-HSA-9725357;R-HSA-9712078;R-HSA-9701903;R-HSA-9712079
R-HSA-198725	Nuclear Events (kinase and transcription factor activation)	20	80	0.00530821	1.75026e-06	1.57524e-05	35	48	0.00351751	9606	Homo sapiens	ATF1;DUSP4;MEF2C;EGR2;SRF;MAPK14;DUSP6;FOSL1;PPP2CB;TF;CREB1;RPS6KA5;RPS6KA1;ID4;EP300;MAPK1;MEF2D;MAPK3		R-HSA-9031624;R-HSA-9613460;R-HSA-9612501;R-HSA-9613210;R-HSA-198731;R-HSA-9031616;R-HSA-198669;R-HSA-9612509;R-HSA-9613213;R-HSA-9612483;R-HSA-199895;R-HSA-199959;R-HSA-203797;R-HSA-9613451;R-HSA-198746;R-HSA-9031575;R-HSA-9612493;R-HSA-9621042;R-HSA-9620723;R-HSA-9612534;R-HSA-199910;R-HSA-198756;R-HSA-111916;R-HSA-199917;R-HSA-9612514;R-HSA-9613219;R-HSA-9031610;R-HSA-9612516;R-HSA-9613476;R-H…
R-HSA-9006335	Signaling by Erythropoietin	13	35	0.00232234	1.84715e-06	1.66244e-05	24	24	0.00175876	9606	Homo sapiens	STAT5B;NRAS;PIK3CA;PIK3CD;GRB2;KRAS;IRS2;PIK3R1;JAK2;HRAS;PIK3CG;CRKL		R-HSA-9027273;R-HSA-9027272;R-HSA-9027275;R-HSA-9012651;R-HSA-9027274;R-HSA-9012650;R-HSA-9027373;R-HSA-9012654;R-HSA-9027425;R-HSA-9029155;R-HSA-9029158;R-HSA-9021627;R-HSA-9029149;R-HSA-9006332;R-HSA-9029151;R-HSA-9029150;R-HSA-9032478;R-HSA-9027281;R-HSA-9012657;R-HSA-9027280;R-HSA-9024723;R-HSA-9006323;R-HSA-9006325;R-HSA-9024726
R-HSA-5654727	Negative regulation of FGFR2 signaling	14	41	0.00272046	1.97394e-06	1.7319e-05	14	14	0.00102594	9606	Homo sapiens	PPP2CB;FGF9;SRC;SPRY2;MAPK1;GRB2;BRAF;FGF1;FGF2;FGFR2;MAPK3		R-HSA-1295634;R-HSA-934604;R-HSA-1295632;R-HSA-5654677;R-HSA-1295604;R-HSA-1295609;R-HSA-1549564;R-HSA-1295613;R-HSA-934559;R-HSA-5654562;R-HSA-1295622;R-HSA-1295621;R-HSA-1295599;R-HSA-5654729
R-HSA-5673000	RAF activation	14	41	0.00272046	1.97394e-06	1.7319e-05	9	12	0.000879379	9606	Homo sapiens	MAP2K1;SRC;BRAF;PHB;PPP1CA;PPP2CB;NRAS;PPP2R5E;KRAS;RAF1;JAK2;HRAS;MAP3K11		R-HSA-5672950;R-HSA-5672966;R-HSA-5672951;R-HSA-5672960;R-HSA-9653108;R-HSA-5672961;R-HSA-5672957;R-HSA-9658445;R-HSA-5672969
R-HSA-5654738	Signaling by FGFR2	21	88	0.00583903	1.99688e-06	1.7319e-05	45	46	0.00337095	9606	Homo sapiens	SRC;BRAF;PIK3R1;FGF1;FGF2;PTBP1;PPP2CB;NRAS;PIK3CA;FGF9;SPRY2;MAPK1;GRB2;KRAS;HRAS;FGFR2;MAPK3		R-HSA-5654614;R-HSA-1295634;R-HSA-5654615;R-HSA-934604;R-HSA-5654612;R-HSA-1295632;R-HSA-5654677;R-HSA-5654608;R-HSA-5654622;R-HSA-177931;R-HSA-5654620;R-HSA-190408;R-HSA-5654618;R-HSA-190413;R-HSA-5656070;R-HSA-5654406;R-HSA-934559;R-HSA-5654407;R-HSA-5654404;R-HSA-5654402;R-HSA-1295622;R-HSA-5654147;R-HSA-1295621;R-HSA-5654159;R-HSA-5654607;R-HSA-6803838;R-HSA-5654157;R-HSA-5654605;R-HSA-680383…
R-HSA-186712	Regulation of beta-cell development	18	67	0.00444562	2.13739e-06	1.7319e-05	12	26	0.00190532	9606	Homo sapiens	NOTCH1;PAX6;HNF1A;FOXO1;KAT2B;NR5A2;RFX6;HNF4A;AKT2;AKT3;EP300;AKT1;HES1		R-HSA-1980047;R-HSA-211461;R-HSA-210773;R-HSA-210836;R-HSA-211476;R-HSA-211467;R-HSA-211178;R-HSA-211466;R-HSA-211482;R-HSA-211289;R-HSA-211272;R-HSA-211164
R-HSA-5654688	SHC-mediated cascade:FGFR1	12	30	0.00199058	2.16488e-06	1.7319e-05	4	4	0.000293126	9606	Homo sapiens	KL;NRAS;FGF9;GRB2;KRAS;FGF1;FGF2;HRAS;FGFR1		R-HSA-5654582;R-HSA-5654597;R-HSA-5654573;R-HSA-5654600
R-HSA-9703648	Signaling by FLT3 ITD and TKD mutants	12	30	0.00199058	2.16488e-06	1.7319e-05	21	24	0.00175876	9606	Homo sapiens	STAT5B;CDKN1A;NRAS;PIK3CA;GRB2;KRAS;PIK3R1;HRAS;BCL2L1		R-HSA-9698003;R-HSA-9698033;R-HSA-9698000;R-HSA-9698007;R-HSA-9698005;R-HSA-9698043;R-HSA-9698041;R-HSA-9698008;R-HSA-9698174;R-HSA-9698013;R-HSA-9698179;R-HSA-9698754;R-HSA-9695841;R-HSA-9698016;R-HSA-9695845;R-HSA-9698021;R-HSA-9703436;R-HSA-9698026;R-HSA-9698762;R-HSA-9695853;R-HSA-9698029
R-HSA-114452	Activation of BH3-only proteins	13	36	0.00238869	2.5001e-06	2.00008e-05	16	19	0.00139235	9606	Homo sapiens	MAPK8;BCL2L11;AKT2;AKT3;E2F1;BCL2;AKT1;TP53;YWHAZ;TP63;YWHAG;BBC3		R-HSA-139906;R-HSA-4331331;R-HSA-139908;R-HSA-139914;R-HSA-198347;R-HSA-139913;R-HSA-139918;R-HSA-139919;R-HSA-4331340;R-HSA-140214;R-HSA-139899;R-HSA-139897;R-HSA-140217;R-HSA-4331327;R-HSA-4331324;R-HSA-140221
R-HSA-177929	Signaling by EGFR	17	61	0.00404751	2.51868e-06	2.01495e-05	49	49	0.0035908	9606	Homo sapiens	SRC;ADAM10;PIK3R1;EGFR;BTC;CDC42;NRAS;ADAM17;PIK3CA;ADAM12;SPRY2;GRB2;KRAS;HRAS;HBEGF		R-HSA-177922;R-HSA-177923;R-HSA-177920;R-HSA-177926;R-HSA-177927;R-HSA-177924;R-HSA-177925;R-HSA-177930;R-HSA-183051;R-HSA-179467;R-HSA-177934;R-HSA-177935;R-HSA-183055;R-HSA-183052;R-HSA-177933;R-HSA-177938;R-HSA-183058;R-HSA-177939;R-HSA-177936;R-HSA-177937;R-HSA-177942;R-HSA-177943;R-HSA-177941;R-HSA-177946;R-HSA-183067;R-HSA-8864029;R-HSA-177944;R-HSA-177945;R-HSA-183072;R-HSA-183084;R-HSA-96…
R-HSA-5654687	Downstream signaling of activated FGFR1	14	42	0.00278681	2.59505e-06	2.07604e-05	24	24	0.00175876	9606	Homo sapiens	KL;NRAS;PIK3CA;FGF9;GRB2;KRAS;PIK3R1;FGF1;FGF2;HRAS;FGFR1		R-HSA-5654582;R-HSA-5654167;R-HSA-5654165;R-HSA-5654578;R-HSA-177931;R-HSA-5654591;R-HSA-5654586;R-HSA-5654587;R-HSA-5654392;R-HSA-5654584;R-HSA-5654596;R-HSA-5654692;R-HSA-5654149;R-HSA-5654597;R-HSA-5654594;R-HSA-5654690;R-HSA-5656064;R-HSA-5654592;R-HSA-5654575;R-HSA-5654573;R-HSA-5654571;R-HSA-5654600;R-HSA-8941623;R-HSA-5654569
R-HSA-5654696	Downstream signaling of activated FGFR2	14	42	0.00278681	2.59505e-06	2.07604e-05	23	23	0.00168548	9606	Homo sapiens	NRAS;PIK3CA;FGF9;GRB2;KRAS;PIK3R1;FGF1;FGF2;HRAS;FGFR2		R-HSA-5654614;R-HSA-5654615;R-HSA-5654612;R-HSA-5654608;R-HSA-5654622;R-HSA-5654399;R-HSA-177931;R-HSA-5654620;R-HSA-5654397;R-HSA-5654618;R-HSA-5654406;R-HSA-5654407;R-HSA-5654404;R-HSA-5654402;R-HSA-5654147;R-HSA-5654159;R-HSA-5654607;R-HSA-8941618;R-HSA-5654157;R-HSA-5654701;R-HSA-5654605;R-HSA-5654603;R-HSA-5654697
R-HSA-8951936	RUNX3 regulates p14-ARF	9	16	0.00106164	2.75302e-06	2.20242e-05	8	8	0.000586252	9606	Homo sapiens	HDAC4;CBFB;CCND1;CDKN2A;EP300;KRAS;RUNX3;RUNX1		R-HSA-8951977;R-HSA-8952058;R-HSA-8952062;R-HSA-8951966;R-HSA-8951951;R-HSA-8952081;R-HSA-8952069;R-HSA-8952101
R-HSA-9018519	Estrogen-dependent gene expression	29	154	0.0102183	2.80286e-06	2.24229e-05	64	66	0.00483658	9606	Homo sapiens	JUN;CCNT1;CBFB;HDAC1;NCOA3;USF2;ESR1;RUNX1;YY1;KAT2B;NR5A2;CCND1;SP1;MYC;CARM1;AGO1;MYB;BCL2;EP300;ZNF217;KPNA2;EIF2C1		R-HSA-9018505;R-HSA-9008267;R-HSA-9011981;R-HSA-9023884;R-HSA-8931981;R-HSA-9011983;R-HSA-9008271;R-HSA-9008270;R-HSA-9018497;R-HSA-9009536;R-HSA-9011971;R-HSA-9018499;R-HSA-9008258;R-HSA-9009541;R-HSA-9011975;R-HSA-9018503;R-HSA-9011997;R-HSA-9008285;R-HSA-9011985;R-HSA-9011984;R-HSA-9009065;R-HSA-9012000;R-HSA-9008315;R-HSA-8932020;R-HSA-8932021;R-HSA-8932033;R-HSA-8932037;R-HSA-9009371;R-HSA-9…
R-HSA-5654693	FRS-mediated FGFR1 signaling	12	31	0.00205693	3.01206e-06	2.40965e-05	9	9	0.000659534	9606	Homo sapiens	KL;NRAS;FGF9;GRB2;KRAS;FGF1;FGF2;HRAS;FGFR1		R-HSA-5654578;R-HSA-5654575;R-HSA-5654586;R-HSA-5654587;R-HSA-5654571;R-HSA-5654392;R-HSA-5654584;R-HSA-8941623;R-HSA-5654569
R-HSA-1912422	Pre-NOTCH Expression and Processing	24	114	0.0075642	3.2272e-06	2.58176e-05	37	38	0.0027847	9606	Homo sapiens	NOTCH2;NOTCH3;JUN;NOTCH1;NOTCH4;SEL1L;RUNX1;KAT2B;CCND1;AGO1;E2F1;EP300;E2F3;EIF2C1;TP53		R-HSA-1912349;R-HSA-1912413;R-HSA-1912412;R-HSA-1912415;R-HSA-1606682;R-HSA-1912409;R-HSA-1912410;R-HSA-1912407;R-HSA-1912406;R-HSA-1912401;R-HSA-9604703;R-HSA-9604831;R-HSA-9604829;R-HSA-4395227;R-HSA-4395231;R-HSA-9017835;R-HSA-1912382;R-HSA-1912379;R-HSA-4395236;R-HSA-1912378;R-HSA-1912372;R-HSA-1912374;R-HSA-1912369;R-HSA-1912368;R-HSA-9604834;R-HSA-1912364;R-HSA-1912367;R-HSA-1912366;R-HSA-1…
R-HSA-8943724	Regulation of PTEN gene transcription	18	70	0.00464468	3.87482e-06	3.09986e-05	15	15	0.00109922	9606	Homo sapiens	JUN;CBX4;HDAC1;PTEN;BMI1;MTOR;RNF2;MTA1;SNAI1;SNAI2;MAPK1;PPARG;TP53;EZH2;MAPK3		R-HSA-8944104;R-HSA-8943817;R-HSA-8944457;R-HSA-6807077;R-HSA-8944397;R-HSA-8944078;R-HSA-8944047;R-HSA-8944099;R-HSA-8943811;R-HSA-8943780;R-HSA-8944420;R-HSA-8944454;R-HSA-8944026;R-HSA-8943728;R-HSA-5632939
R-HSA-3769402	Deactivation of the beta-catenin transactivating complex	14	44	0.00291951	4.38142e-06	3.50513e-05	11	14	0.00102594	9606	Homo sapiens	HDAC1;TCF7;XIAP;YWHAZ;SOX2;BCL9;APC;AKT2;AKT1;SOX9;BTRC;SOX6;SOX4		R-HSA-3322434;R-HSA-3361751;R-HSA-3769391;R-HSA-3769393;R-HSA-3364042;R-HSA-3769392;R-HSA-3769394;R-HSA-3322431;R-HSA-5665608;R-HSA-5626938;R-HSA-3322429
R-HSA-69206	G1/S Transition	28	150	0.00995289	4.84847e-06	3.87878e-05	58	61	0.00447017	9606	Homo sapiens	RB1;CDKN1A;CDKN1B;HDAC1;MAX;PPP2CB;CCND1;MYC;AKT2;AKT3;E2F1;E2F2;AKT1;E2F5;SKP2;RRM2;CDC25A;RBL2;CCNA2;WEE1;CCNE2;CDK4;CCNE1;CDK2;MCM5		R-HSA-187520;R-HSA-8961678;R-HSA-8961934;R-HSA-8961920;R-HSA-8961665;R-HSA-8962050;R-HSA-8961671;R-HSA-8961688;R-HSA-8961946;R-HSA-8848414;R-HSA-187545;R-HSA-8961961;R-HSA-187552;R-HSA-8961952;R-HSA-8961699;R-HSA-8848436;R-HSA-68914;R-HSA-187574;R-HSA-68917;R-HSA-187575;R-HSA-68916;R-HSA-8961982;R-HSA-187828;R-HSA-68919;R-HSA-68918;R-HSA-8961840;R-HSA-8932400;R-HSA-69562;R-HSA-188345;R-HSA-188350…
R-HSA-381340	Transcriptional regulation of white adipocyte differentiation	23	109	0.00723243	4.94377e-06	3.95502e-05	17	18	0.00131907	9606	Homo sapiens	SREBF1;WNT10B;EGR2;CEBPB;NCOA3;LPL;KLF4;TNF;SREBF2;NFKB1;CCND3;KLF5;CDK4;CARM1;EP300;PPARG;WNT1;PPARA;PPARGC1A		R-HSA-1183058;R-HSA-560491;R-HSA-381377;R-HSA-560493;R-HSA-381283;R-HSA-1183003;R-HSA-1183032;R-HSA-381262;R-HSA-560517;R-HSA-381290;R-HSA-560472;R-HSA-560473;R-HSA-560510;R-HSA-381309;R-HSA-977271;R-HSA-560498;R-HSA-381337
R-HSA-9022702	MECP2 regulates transcription of neuronal ligands	8	13	0.000862584	5.14494e-06	4.11595e-05	8	8	0.000586252	9606	Homo sapiens	MECP2;CREB1;BDNF;HDAC1;DLL1		R-HSA-9006122;R-HSA-9021935;R-HSA-9021919;R-HSA-9017983;R-HSA-9006050;R-HSA-9023348;R-HSA-9017988;R-HSA-9023351
R-HSA-8952158	RUNX3 regulates BCL2L11 (BIM) transcription	6	6	0.000398116	5.29035e-06	4.23228e-05	2	2	0.000146563	9606	Homo sapiens	SMAD4;BCL2L11;SMAD3;FOXO3;RUNX3		R-HSA-8952232;R-HSA-8952226
R-HSA-5655253	Signaling by FGFR2 in disease	16	58	0.00384845	5.57611e-06	4.46089e-05	28	28	0.00205188	9606	Homo sapiens	NRAS;PIK3CA;FGF9;GRB2;KRAS;PIK3R1;FGF1;FGF2;HRAS;FGFR2		R-HSA-8853319;R-HSA-2029983;R-HSA-8853313;R-HSA-5654748;R-HSA-5655323;R-HSA-2033490;R-HSA-5655320;R-HSA-2033488;R-HSA-8853320;R-HSA-2033486;R-HSA-5655301;R-HSA-5655233;R-HSA-2033479;R-HSA-5655245;R-HSA-2033474;R-HSA-2067713;R-HSA-5655241;R-HSA-2033472;R-HSA-2077424;R-HSA-5655268;R-HSA-2077421;R-HSA-2029992;R-HSA-5655343;R-HSA-8851710;R-HSA-2029988;R-HSA-2029989;R-HSA-5655339;R-HSA-2029984
R-HSA-5654699	SHC-mediated cascade:FGFR2	12	33	0.00218964	5.62102e-06	4.49681e-05	4	4	0.000293126	9606	Homo sapiens	NRAS;FGF9;GRB2;KRAS;FGF1;FGF2;HRAS;FGFR2		R-HSA-5654406;R-HSA-5654407;R-HSA-5654404;R-HSA-5654402
R-HSA-2173795	Downregulation of SMAD2/3:SMAD4 transcriptional activity	12	33	0.00218964	5.62102e-06	4.49681e-05	24	25	0.00183204	9606	Homo sapiens	SKI;SMAD2;SMAD4;SMAD3;PARP1;USP9X;HDAC1;SERPINE1;TAZ;TRIM33;SMAD7		R-HSA-870477;R-HSA-870479;R-HSA-2187395;R-HSA-2187330;R-HSA-870538;R-HSA-870437;R-HSA-2176491;R-HSA-173481;R-HSA-2179274;R-HSA-173545;R-HSA-2179276;R-HSA-2186607;R-HSA-2186767;R-HSA-9736966;R-HSA-2186741;R-HSA-2176503;R-HSA-2176502;R-HSA-2186747;R-HSA-2187325;R-HSA-209055;R-HSA-870449;R-HSA-2187388;R-HSA-9736970;R-HSA-2106591
R-HSA-9734009	Defective Intrinsic Pathway for Apoptosis	12	33	0.00218964	5.62102e-06	4.49681e-05	12	24	0.00175876	9606	Homo sapiens	APP;JUN;BCL2L11;CDKN2A;FASLG;FOXO3;TP53;CDC25A		R-HSA-8863014;R-HSA-8870710;R-HSA-8870628;R-HSA-9645766;R-HSA-8863009;R-HSA-9723906;R-HSA-8870703;R-HSA-8863007;R-HSA-8870686;R-HSA-8870558;R-HSA-8870698;R-HSA-8868666
R-HSA-2682334	EPH-Ephrin signaling	22	102	0.00676796	5.62651e-06	4.50121e-05	46	56	0.00410377	9606	Homo sapiens	EPHA4;YES1;ROCK1;ROCK2;SRC;MMP2;LIMK1;ADAM10;STK4;MMP9;RHOA;CDC42;TIAM1;SDCBP;PAK1;NCSTN;RASA1;MYH9;RAC1;HRAS;GIT1;EPHA2		R-HSA-3928633;R-HSA-3928632;R-HSA-3928639;R-HSA-3928627;R-HSA-3928625;R-HSA-3928631;R-HSA-3928628;R-HSA-3928619;R-HSA-3928616;R-HSA-3928623;R-HSA-3928620;R-HSA-3928608;R-HSA-3928615;R-HSA-3928614;R-HSA-3928612;R-HSA-3928602;R-HSA-3928601;R-HSA-3928607;R-HSA-4093339;R-HSA-4093336;R-HSA-3928604;R-HSA-3928595;R-HSA-3928594;R-HSA-3928657;R-HSA-3928592;R-HSA-3928656;R-HSA-4093330;R-HSA-4093331;R-HSA-3…
R-HSA-8875878	MET promotes cell motility	14	45	0.00298587	5.63089e-06	4.50471e-05	12	12	0.000879379	9606	Homo sapiens	ITGB1;SRC;HGF;FN1;LAMC2;CRKL;RAP1B;COL1A1;COL3A1;COL1A2;GRB2;RAC1;CRK;MET		R-HSA-8875591;R-HSA-8875558;R-HSA-8875540;R-HSA-8874083;R-HSA-8875523;R-HSA-8874082;R-HSA-8874080;R-HSA-8875568;R-HSA-8874079;R-HSA-8874078;R-HSA-8875531;R-HSA-8875576
R-HSA-1839124	FGFR1 mutant receptor activation	13	39	0.00258775	5.84991e-06	4.67993e-05	24	25	0.00183204	9606	Homo sapiens	STAT5B;PIK3CA;FGF9;STAT1;STAT3;GRB2;PIK3R1;LRRFIP1;FGF1;FGF2;FGFR1		R-HSA-2023455;R-HSA-1839102;R-HSA-1839039;R-HSA-1839065;R-HSA-2023451;R-HSA-5654544;R-HSA-5654545;R-HSA-8853325;R-HSA-1839031;R-HSA-1839095;R-HSA-1982066;R-HSA-8853322;R-HSA-1839091;R-HSA-1982065;R-HSA-1839112;R-HSA-1839080;R-HSA-1839114;R-HSA-2023462;R-HSA-1888198;R-HSA-1839110;R-HSA-1839078;R-HSA-2023460;R-HSA-2023456;R-HSA-1839107
R-HSA-109582	Hemostasis	91	803	0.0532811	6.87936e-06	5.28534e-05	152	334	0.024476	9606	Homo sapiens	ITGB1;APP;SPARC;DOCK3;PROS1;ITGB3;SERPINE1;MPL;PIK3CG;TUBB3;PPP2R5E;PLAU;MYB;TIMP3;AKT1;DACT3;RAC1;JAK2;HRAS;PRKG1;PDK1;ANXA2;PRKCE;HGF;MIF;YWHAZ;RHOA;RHOB;SLC7A5;SLC7A6;PIK3CA;IRF1;IRF2;ITGA6;ITGA5;RAF1;ZFPM1;TP53;DOCK1;CRK;CD44;GRN;HDAC1;SRC;PIK3R2;GATA4;PIK3R1;RASGRP1;THBS1;TTN;RAP1B;CDC42;PPP2CB;NRAS;TBXA2R;INPP5D;PSAP;MAPK1;CD99;MAPK3;YES1;NOS2;HSPA5;NOS3;CAV1;IGF2;FN1;VEGFC;IGF1;MAPK14;MERT…		R-HSA-443910;R-HSA-158982;R-HSA-392195;R-HSA-204549;R-HSA-391939;R-HSA-443905;R-HSA-432143;R-HSA-354060;R-HSA-443402;R-HSA-397835;R-HSA-204813;R-HSA-392202;R-HSA-939265;R-HSA-5607002;R-HSA-443926;R-HSA-432148;R-HSA-481044;R-HSA-418581;R-HSA-5604929;R-HSA-418579;R-HSA-430096;R-HSA-418576;R-HSA-354066;R-HSA-354077;R-HSA-159001;R-HSA-204824;R-HSA-443418;R-HSA-354073;R-HSA-158750;R-HSA-210974;R-HSA-1…
R-HSA-2032785	YAP1- and WWTR1 (TAZ)-stimulated gene expression	9	18	0.00119435	7.02186e-06	5.28534e-05	9	9	0.000659534	9606	Homo sapiens	YAP1;KAT2B;GATA4;TAZ;HIPK1;RUNX2;CTGF		R-HSA-2032781;R-HSA-2032794;R-HSA-8871266;R-HSA-8871265;R-HSA-1989766;R-HSA-2032775;R-HSA-2064932;R-HSA-8871260;R-HSA-2032800
R-HSA-5654732	Negative regulation of FGFR3 signaling	12	34	0.00225599	7.55049e-06	5.28534e-05	14	14	0.00102594	9606	Homo sapiens	PPP2CB;FGF9;SRC;SPRY2;MAPK1;GRB2;BRAF;FGF1;FGFR3;FGF2;MAPK3		R-HSA-1295634;R-HSA-5654679;R-HSA-934604;R-HSA-1295632;R-HSA-1295604;R-HSA-1295609;R-HSA-1549564;R-HSA-1295613;R-HSA-934559;R-HSA-5654565;R-HSA-1295622;R-HSA-1295621;R-HSA-1295599;R-HSA-5654730
R-HSA-5654700	FRS-mediated FGFR2 signaling	12	34	0.00225599	7.55049e-06	5.28534e-05	9	9	0.000659534	9606	Homo sapiens	NRAS;FGF9;GRB2;KRAS;FGF1;FGF2;HRAS;FGFR2		R-HSA-5654615;R-HSA-5654608;R-HSA-5654607;R-HSA-5654399;R-HSA-8941618;R-HSA-5654605;R-HSA-5654397;R-HSA-5654618;R-HSA-5654603
R-HSA-168638	NOD1/2 Signaling Pathway	13	40	0.0026541	7.63025e-06	5.34117e-05	16	18	0.00131907	9606	Homo sapiens	CHUK;TNFAIP3;NOD2;MAPK14;IKBKB;CYLD;CASP8;IRAK1;TRAF6;CASP2;TAB2;TAB1;MAP3K7		R-HSA-727819;R-HSA-741386;R-HSA-688136;R-HSA-688137;R-HSA-706479;R-HSA-622415;R-HSA-741411;R-HSA-1247960;R-HSA-688985;R-HSA-9676160;R-HSA-168405;R-HSA-708349;R-HSA-741395;R-HSA-168184;R-HSA-622420;R-HSA-168412
R-HSA-9614399	Regulation of localization of FOXO transcription factors	8	14	0.000928936	8.75573e-06	6.12901e-05	5	5	0.000366408	9606	Homo sapiens	AKT2;AKT3;AKT1;FOXO4;FOXO3;YWHAZ;FOXO1;YWHAG		R-HSA-199299;R-HSA-9614562;R-HSA-9614423;R-HSA-9614564;R-HSA-9614414
R-HSA-112412	SOS-mediated signalling	7	10	0.000663526	8.79662e-06	6.15763e-05	2	2	0.000146563	9606	Homo sapiens	NRAS;IRS1;GRB2;IRS2;KRAS;HRAS		R-HSA-74736;R-HSA-109817
R-HSA-5654708	Downstream signaling of activated FGFR3	12	35	0.00232234	1.00378e-05	7.02645e-05	23	23	0.00168548	9606	Homo sapiens	NRAS;PIK3CA;FGF9;GRB2;KRAS;PIK3R1;FGF1;FGFR3;FGF2;HRAS		R-HSA-5654646;R-HSA-5654647;R-HSA-5654709;R-HSA-5654643;R-HSA-5654224;R-HSA-5654640;R-HSA-5654416;R-HSA-5654641;R-HSA-5654705;R-HSA-5654623;R-HSA-177931;R-HSA-5654631;R-HSA-5654148;R-HSA-5654628;R-HSA-8941628;R-HSA-5654625;R-HSA-5654222;R-HSA-5654413;R-HSA-5654637;R-HSA-5654634;R-HSA-5654408;R-HSA-5654633;R-HSA-5654409
R-HSA-9664565	Signaling by ERBB2 KD Mutants	12	35	0.00232234	1.00378e-05	7.02645e-05	17	17	0.00124579	9606	Homo sapiens	BTC;NRAS;PIK3CA;ERBB3;ERBB2;GRB2;KRAS;PIK3R1;HRAS;EGFR;HBEGF		R-HSA-9665009;R-HSA-9649393;R-HSA-9664976;R-HSA-9664983;R-HSA-9664567;R-HSA-9664950;R-HSA-9664918;R-HSA-9664664;R-HSA-9664991;R-HSA-9665121;R-HSA-9664646;R-HSA-9664933;R-HSA-9665034;R-HSA-9665000;R-HSA-9665032;R-HSA-9664588;R-HSA-9664940
R-HSA-187687	Signalling to ERKs	13	42	0.00278681	1.26745e-05	8.87217e-05	25	32	0.00234501	9606	Homo sapiens	MAP2K1;NRAS;SRC;MAPK1;GRB2;BRAF;KRAS;MAPK14;CRK;HRAS;MAPK3;CRKL		R-HSA-171011;R-HSA-5674385;R-HSA-171026;R-HSA-170965;R-HSA-170975;R-HSA-170978;R-HSA-5685366;R-HSA-5686071;R-HSA-169891;R-HSA-170979;R-HSA-9610163;R-HSA-9610166;R-HSA-169895;R-HSA-9612980;R-HSA-170986;R-HSA-187688;R-HSA-170991;R-HSA-169901;R-HSA-187698;R-HSA-169904;R-HSA-169905;R-HSA-9610154;R-HSA-9610152;R-HSA-9610153;R-HSA-9610156
R-HSA-1227990	Signaling by ERBB2 in Cancer	12	36	0.00238869	1.32147e-05	9.25028e-05	62	62	0.00454346	9606	Homo sapiens	BTC;NRAS;PIK3CA;ERBB3;ERBB2;GRB2;KRAS;PIK3R1;HRAS;EGFR;HBEGF		R-HSA-9664918;R-HSA-9664664;R-HSA-9665304;R-HSA-9665311;R-HSA-9665411;R-HSA-9665410;R-HSA-9665409;R-HSA-9665408;R-HSA-9665280;R-HSA-9665415;R-HSA-9664646;R-HSA-9665286;R-HSA-9665413;R-HSA-9665284;R-HSA-9665412;R-HSA-9665034;R-HSA-9665417;R-HSA-9665032;R-HSA-9665416;R-HSA-9664567;R-HSA-9664950;R-HSA-1248694;R-HSA-9652277;R-HSA-1227964;R-HSA-9665699;R-HSA-9665315;R-HSA-9665698;R-HSA-9665697;R-HSA-9…
R-HSA-9656223	Signaling by RAF1 mutants	14	49	0.00325128	1.43795e-05	0.000100656	7	7	0.000512971	9606	Homo sapiens	MAP2K1;SRC;ITGB3;FN1;BRAF;RAP1B;NRAS;MAPK1;KRAS;RAF1;JAK2;HRAS;MAPK3		R-HSA-9656211;R-HSA-9656209;R-HSA-9656215;R-HSA-9656214;R-HSA-9656213;R-HSA-9656212;R-HSA-9656207
R-HSA-375165	NCAM signaling for neurite out-growth	17	70	0.00464468	1.46527e-05	0.000102569	23	23	0.00168548	9606	Homo sapiens	SRC;CACNA1C;NRAS;COL3A1;CREB1;RPS6KA5;COL4A2;COL4A1;ARTN;MAPK1;GRB2;KRAS;NCAM1;HRAS;FGFR1;MAPK3		R-HSA-525833;R-HSA-391872;R-HSA-198756;R-HSA-375149;R-HSA-375148;R-HSA-375151;R-HSA-375144;R-HSA-392053;R-HSA-375157;R-HSA-422454;R-HSA-392054;R-HSA-392051;R-HSA-375155;R-HSA-375154;R-HSA-391868;R-HSA-391871;R-HSA-199935;R-HSA-391865;R-HSA-375161;R-HSA-375160;R-HSA-391867;R-HSA-419033;R-HSA-391866
R-HSA-9707616	Heme signaling	17	70	0.00464468	1.46527e-05	0.000102569	14	25	0.00183204	9606	Homo sapiens	MEF2C;BACH1;SIRT1;ARNTL;CREB1;CARM1;EP300;HMOX1;PPARA;PPARGC1A;CLOCK;TLR4;MEF2D		R-HSA-1368119;R-HSA-9707645;R-HSA-549475;R-HSA-5663258;R-HSA-400342;R-HSA-5663271;R-HSA-1368069;R-HSA-9708423;R-HSA-1368065;R-HSA-9707523;R-HSA-1368140;R-HSA-9708430;R-HSA-9707690;R-HSA-9707659
R-HSA-1362277	Transcription of E2F targets under negative control by DREAM complex	10	25	0.00165881	1.49827e-05	0.000104879	12	12	0.000879379	9606	Homo sapiens	RBL2;HDAC1;MAX;MYC;E2F1;E2F2;E2F5;CDC25A		R-HSA-8964475;R-HSA-8964492;R-HSA-8964525;R-HSA-8961665;R-HSA-8964513;R-HSA-8964465;R-HSA-8964482;R-HSA-8964498;R-HSA-8961619;R-HSA-188345;R-HSA-8964531;R-HSA-8964471
R-HSA-8849471	PTK6 Regulates RHO GTPases, RAS GTPase and MAP kinases	9	20	0.00132705	1.60183e-05	0.000112128	7	13	0.00095266	9606	Homo sapiens	NRAS;RASA1;KRAS;RAC1;DOCK1;CRK;HRAS;RHOA		R-HSA-8981353;R-HSA-8849094;R-HSA-8981355;R-HSA-8848611;R-HSA-8849085;R-HSA-8849082;R-HSA-8848618
R-HSA-111453	BH3-only proteins associate with and inactivate anti-apoptotic BCL-2 members	7	11	0.000729879	1.61392e-05	0.000112974	4	4	0.000293126	9606	Homo sapiens	BCL2L11;STAT3;BCL2;BCL2L1;BBC3		R-HSA-114352;R-HSA-508163;R-HSA-508162;R-HSA-6790025
R-HSA-9682385	FLT3 signaling in disease	13	43	0.00285316	1.61534e-05	0.000113074	30	52	0.00381064	9606	Homo sapiens	STAT5B;CDKN1A;NRAS;PIK3CA;GRB2;KRAS;PIK3R1;HRAS;BCL2L1		R-HSA-9698003;R-HSA-9698000;R-HSA-9698007;R-HSA-9703440;R-HSA-9703441;R-HSA-9698005;R-HSA-9703442;R-HSA-9698008;R-HSA-9698013;R-HSA-9698179;R-HSA-9698754;R-HSA-9703430;R-HSA-9703436;R-HSA-9698762;R-HSA-9703438;R-HSA-9703439;R-HSA-9703432;R-HSA-9703434;R-HSA-9703435;R-HSA-9698033;R-HSA-9698043;R-HSA-9698041;R-HSA-9698174;R-HSA-9695841;R-HSA-9698016;R-HSA-9695845;R-HSA-9698021;R-HSA-9698026;R-HSA-9…
R-HSA-373755	Semaphorin interactions	17	71	0.00471103	1.74886e-05	0.00012242	34	41	0.00300454	9606	Homo sapiens	ITGB1;GSK3B;NRP1;SEMA7A;SEMA6A;ROCK1;ROCK2;LIMK1;STK4;RHOC;RHOA;RHOB;PAK1;ERBB2;MYH9;RAC1;MET		R-HSA-399942;R-HSA-399941;R-HSA-399938;R-HSA-399939;R-HSA-399950;R-HSA-419087;R-HSA-399951;R-HSA-416588;R-HSA-399946;R-HSA-399947;R-HSA-399944;R-HSA-416594;R-HSA-416723;R-HSA-399952;R-HSA-400677;R-HSA-416546;R-HSA-9680443;R-HSA-434990;R-HSA-416559;R-HSA-434989;R-HSA-400682;R-HSA-419049;R-HSA-373750;R-HSA-416562;R-HSA-419646;R-HSA-399934;R-HSA-399935;R-HSA-419644;R-HSA-419197;R-HSA-419645;R-HSA-39…
R-HSA-2122947	NOTCH1 Intracellular Domain Regulates Transcription	15	57	0.0037821	1.85598e-05	0.000129919	17	18	0.00131907	9606	Homo sapiens	HDAC4;KAT2B;NOTCH1;HDAC1;FBXW7;MYC;HDAC11;EP300;HES1;HIF1A		R-HSA-4396371;R-HSA-1980078;R-HSA-1912396;R-HSA-1980047;R-HSA-1852623;R-HSA-1912393;R-HSA-1912394;R-HSA-4396347;R-HSA-4396379;R-HSA-1912388;R-HSA-1912359;R-HSA-1912391;R-HSA-9667657;R-HSA-1912385;R-HSA-1980067;R-HSA-4396382;R-HSA-1980065
R-HSA-6802948	Signaling by high-kinase activity BRAF mutants	13	44	0.00291951	2.04434e-05	0.000143104	6	6	0.000439689	9606	Homo sapiens	RAP1B;MAP2K1;NRAS;SRC;ITGB3;FN1;MAPK1;BRAF;KRAS;RAF1;HRAS;MAPK3		R-HSA-6802930;R-HSA-6802912;R-HSA-6802911;R-HSA-6802910;R-HSA-6803227;R-HSA-6802938
R-HSA-389357	CD28 dependent PI3K/Akt signaling	10	26	0.00172517	2.08398e-05	0.000145878	9	9	0.000659534	9606	Homo sapiens	PIK3CA;AKT2;AKT3;AKT1;RICTOR;MAP3K8;PIK3R2;PIK3R1;MTOR;PDK1		R-HSA-2317314;R-HSA-389158;R-HSA-198640;R-HSA-388832;R-HSA-2317332;R-HSA-392530;R-HSA-389756;R-HSA-198270;R-HSA-2316429
R-HSA-5654704	SHC-mediated cascade:FGFR3	10	26	0.00172517	2.08398e-05	0.000145878	4	4	0.000293126	9606	Homo sapiens	NRAS;FGF9;GRB2;KRAS;FGF1;FGFR3;FGF2;HRAS		R-HSA-5654646;R-HSA-5654647;R-HSA-5654625;R-HSA-5654634
R-HSA-8941856	RUNX3 regulates NOTCH signaling	8	16	0.00106164	2.25509e-05	0.000157856	7	7	0.000512971	9606	Homo sapiens	KAT2B;NOTCH1;JAG1;EP300;HES1;RUNX3		R-HSA-1980047;R-HSA-8878212;R-HSA-8878243;R-HSA-8878193;R-HSA-4396347;R-HSA-8878237;R-HSA-8878220
R-HSA-2428933	SHC-related events triggered by IGF1R	8	16	0.00106164	2.25509e-05	0.000157856	5	5	0.000366408	9606	Homo sapiens	NRAS;IGF2;GRB2;KRAS;IGF1;HRAS;IGF1R		R-HSA-2404193;R-HSA-2404195;R-HSA-5686318;R-HSA-5686072;R-HSA-5686073
R-HSA-179812	GRB2 events in EGFR signaling	8	16	0.00106164	2.25509e-05	0.000157856	3	3	0.000219845	9606	Homo sapiens	BTC;NRAS;GRB2;KRAS;HRAS;EGFR;HBEGF		R-HSA-177938;R-HSA-109813;R-HSA-177943
R-HSA-4655427	SUMOylation of DNA methylation proteins	8	16	0.00106164	2.25509e-05	0.000157856	3	3	0.000219845	9606	Homo sapiens	DNMT1;UBE2I;CBX4;DNMT3A;DNMT3B;BMI1;RNF2		R-HSA-4655431;R-HSA-4655440;R-HSA-4655374
R-HSA-9022699	MECP2 regulates neuronal receptors and channels	11	32	0.00212328	2.27121e-05	0.000158985	26	26	0.00190532	9606	Homo sapiens	MECP2;CREB1;NOTCH1;HDAC1;MET;FKBP5		R-HSA-9022728;R-HSA-9022734;R-HSA-9017921;R-HSA-9021954;R-HSA-9020504;R-HSA-9006490;R-HSA-9022365;R-HSA-9022175;R-HSA-9022359;R-HSA-9006507;R-HSA-9005994;R-HSA-9022186;R-HSA-9020513;R-HSA-9017954;R-HSA-9005988;R-HSA-9006585;R-HSA-9021946;R-HSA-9023549;R-HSA-8986940;R-HSA-9021948;R-HSA-9006588;R-HSA-9021951;R-HSA-8986943;R-HSA-9023345;R-HSA-9023346;R-HSA-9023538
R-HSA-8934593	Regulation of RUNX1 Expression and Activity	11	32	0.00212328	2.27121e-05	0.000158985	19	19	0.00139235	9606	Homo sapiens	CCND3;CCND2;CDK6;CBFB;CCND1;SRC;AGO1;EIF2C1;RUNX1		R-HSA-8938440;R-HSA-8935785;R-HSA-8938507;R-HSA-8937134;R-HSA-8937728;R-HSA-8936068;R-HSA-8938853;R-HSA-8865320;R-HSA-8937767;R-HSA-8938887;R-HSA-8935864;R-HSA-8939129;R-HSA-8935930;R-HSA-8936058;R-HSA-8937744;R-HSA-8937682;R-HSA-8938867;R-HSA-8935766;R-HSA-8938487
R-HSA-1963640	GRB2 events in ERBB2 signaling	9	21	0.0013934	2.33626e-05	0.000163538	4	4	0.000293126	9606	Homo sapiens	BTC;NRAS;ERBB2;GRB2;KRAS;HRAS;EGFR;HBEGF		R-HSA-1250498;R-HSA-1306969;R-HSA-1250488;R-HSA-1306972
R-HSA-8941855	RUNX3 regulates CDKN1A transcription	6	8	0.000530821	2.64056e-05	0.00017137	6	6	0.000439689	9606	Homo sapiens	CDKN1A;SMAD4;SMAD3;RUNX3;TP53		R-HSA-8878117;R-HSA-8878130;R-HSA-8878178;R-HSA-8952128;R-HSA-8878143;R-HSA-8878186
R-HSA-2660826	Constitutive Signaling by NOTCH1 t(7;9)(NOTCH1:M1580_K2555) Translocation Mutant	6	8	0.000530821	2.64056e-05	0.00017137	5	5	0.000366408	9606	Homo sapiens	DLL4;ADAM17;NOTCH1;JAG1;ADAM10;DLL1		R-HSA-2660815;R-HSA-2660816;R-HSA-2660819;R-HSA-2660822;R-HSA-2666278
R-HSA-2660825	Signaling by NOTCH1 t(7;9)(NOTCH1:M1580_K2555) Translocation Mutant	6	8	0.000530821	2.64056e-05	0.00017137	5	5	0.000366408	9606	Homo sapiens	DLL4;ADAM17;NOTCH1;JAG1;ADAM10;DLL1		R-HSA-2660815;R-HSA-2660816;R-HSA-2660819;R-HSA-2660822;R-HSA-2666278
R-HSA-198693	AKT phosphorylates targets in the nucleus	7	12	0.000796231	2.79413e-05	0.00017137	4	4	0.000293126	9606	Homo sapiens	CREB1;AKT2;AKT3;AKT1;FOXO4;FOXO3;FOXO1		R-HSA-199299;R-HSA-199298;R-HSA-199863;R-HSA-199839
R-HSA-5654706	FRS-mediated FGFR3 signaling	10	27	0.00179152	2.85617e-05	0.00017137	9	9	0.000659534	9606	Homo sapiens	NRAS;FGF9;GRB2;KRAS;FGF1;FGFR3;FGF2;HRAS		R-HSA-5654631;R-HSA-5654628;R-HSA-8941628;R-HSA-5654416;R-HSA-5654623;R-HSA-5654413;R-HSA-5654408;R-HSA-5654633;R-HSA-5654409
R-HSA-9034015	Signaling by NTRK3 (TRKC)	10	27	0.00179152	2.85617e-05	0.00017137	8	19	0.00139235	9606	Homo sapiens	NRAS;PIK3CA;IRS1;SRC;BAX;GRB2;KRAS;PIK3R1;HRAS		R-HSA-9036970;R-HSA-9603445;R-HSA-9603419;R-HSA-9036949;R-HSA-9603598;R-HSA-9603407;R-HSA-9603420;R-HSA-9603437
R-HSA-8939243	RUNX1 interacts with co-factors whose precise effect on RUNX1 targets is not known	12	39	0.00258775	2.85821e-05	0.000171493	5	5	0.000366408	9606	Homo sapiens	SMARCC1;CBX4;CBFB;CSNK2A1;EP300;BMI1;ARID1A;SMARCA2;RNF2;RUNX1;SMARCA4		R-HSA-8878054;R-HSA-8938217;R-HSA-8878050;R-HSA-8937989;R-HSA-8878056
R-HSA-5654689	PI-3K cascade:FGFR1	10	28	0.00185787	3.86126e-05	0.000231676	7	7	0.000512971	9606	Homo sapiens	KL;PIK3CA;FGF9;GRB2;PIK3R1;FGF1;FGF2;FGFR1		R-HSA-5654692;R-HSA-5654596;R-HSA-5654594;R-HSA-5654690;R-HSA-5654592;R-HSA-5654591;R-HSA-177931
R-HSA-350054	Notch-HLH transcription pathway	10	28	0.00185787	3.86126e-05	0.000231676	2	2	0.000146563	9606	Homo sapiens	NOTCH2;HDAC4;NOTCH3;KAT2B;NOTCH1;HDAC1;NOTCH4;HDAC11		R-HSA-212356;R-HSA-350058
R-HSA-201681	TCF dependent signaling in response to WNT	33	216	0.0143322	4.07802e-05	0.000244681	42	71	0.00520299	9606	Homo sapiens	GSK3B;HDAC1;TCF7;LRP5;XIAP;LRP6;SOX2;PPP2CB;TERT;PPP2R5E;MYC;AKT2;AKT1;EP300;SOX9;BTRC;WNT1;SOX6;SOX4;CSNK2A1;FZD4;CAV1;KREMEN2;RUNX3;YWHAZ;DKK1;DKK2;SMARCA4;BCL9;SFRP2;APC		R-HSA-3769401;R-HSA-3299569;R-HSA-3322422;R-HSA-5368596;R-HSA-3601585;R-HSA-5323545;R-HSA-3769393;R-HSA-3322427;R-HSA-3769392;R-HSA-3364026;R-HSA-3322424;R-HSA-3769394;R-HSA-3769397;R-HSA-3322431;R-HSA-201677;R-HSA-3322429;R-HSA-4641236;R-HSA-4411351;R-HSA-201685;R-HSA-3769391;R-HSA-5323526;R-HSA-201691;R-HSA-5368586;R-HSA-3364014;R-HSA-4411357;R-HSA-5665608;R-HSA-3772441;R-HSA-4641253;R-HSA-3361…
R-HSA-8875555	MET activates RAP1 and RAC1	7	13	0.000862584	4.60739e-05	0.000276443	5	5	0.000366408	9606	Homo sapiens	RAP1B;HGF;GRB2;RAC1;CRK;MET;CRKL		R-HSA-8875591;R-HSA-8875558;R-HSA-8875540;R-HSA-8875568;R-HSA-8875576
R-HSA-2179392	EGFR Transactivation by Gastrin	7	13	0.000862584	4.60739e-05	0.000276443	4	6	0.000439689	9606	Homo sapiens	NRAS;GRB2;KRAS;HRAS;EGFR;HBEGF		R-HSA-2179415;R-HSA-2179387;R-HSA-2179402;R-HSA-2179407
R-HSA-9665348	Signaling by ERBB2 ECD mutants	9	23	0.00152611	4.68337e-05	0.000281002	15	15	0.00109922	9606	Homo sapiens	NRAS;PIK3CA;ERBB2;GRB2;KRAS;PIK3R1;HRAS;EGFR		R-HSA-9665407;R-HSA-9665406;R-HSA-9665405;R-HSA-9665404;R-HSA-9665411;R-HSA-9665410;R-HSA-9665409;R-HSA-9665408;R-HSA-9665415;R-HSA-9665413;R-HSA-9665412;R-HSA-9665417;R-HSA-9665416;R-HSA-9665389;R-HSA-9665388
R-HSA-210993	Tie2 Signaling	9	23	0.00152611	4.68337e-05	0.000281002	14	14	0.00102594	9606	Homo sapiens	NRAS;PIK3CA;GRB2;PIK3R2;KRAS;TEK;PIK3R1;HRAS		R-HSA-210977;R-HSA-210881;R-HSA-204871;R-HSA-204773;R-HSA-204779;R-HSA-204873;R-HSA-204813;R-HSA-204850;R-HSA-204824;R-HSA-210872;R-HSA-204863;R-HSA-204798;R-HSA-210974;R-HSA-204861
R-HSA-5625900	RHO GTPases activate CIT	9	23	0.00152611	4.68337e-05	0.000281002	6	6	0.000439689	9606	Homo sapiens	CDKN1B;MYH9;RAC1;RHOC;RHOA;RHOB;CIT;PPP1CA		R-HSA-5671972;R-HSA-5671970;R-HSA-5625901;R-HSA-5671919;R-HSA-8981443;R-HSA-5671993
R-HSA-111471	Apoptotic factor-mediated response	9	23	0.00152611	4.68337e-05	0.000281002	25	28	0.00205188	9606	Homo sapiens	CASP7;APAF1;CDKN2A;CASP3;BAX;XIAP;MAPK1;BAK1;MAPK3		R-HSA-114307;R-HSA-9627089;R-HSA-114306;R-HSA-9627350;R-HSA-114440;R-HSA-6804652;R-HSA-114252;R-HSA-114254;R-HSA-114256;R-HSA-114259;R-HSA-6804596;R-HSA-114261;R-HSA-9627078;R-HSA-114392;R-HSA-9627056;R-HSA-6805507;R-HSA-114284;R-HSA-9645694;R-HSA-9645692;R-HSA-9627107;R-HSA-114419;R-HSA-9627104;R-HSA-114354;R-HSA-114361;R-HSA-9627369
R-HSA-6807070	PTEN Regulation	28	171	0.0113463	4.8254e-05	0.000289524	56	56	0.00410377	9606	Homo sapiens	JUN;CBX4;CSNK2A1;HDAC1;PTEN;XIAP;BMI1;MTOR;RNF2;PREX2;MTA1;AKT2;AGO1;AKT3;SNAI1;SNAI2;MAPK1;AKT1;PPARG;EIF2C1;TP53;MAPK3;EZH2		R-HSA-8944650;R-HSA-8944522;R-HSA-2318752;R-HSA-8948621;R-HSA-8944397;R-HSA-8850945;R-HSA-8948623;R-HSA-8948612;R-HSA-8944026;R-HSA-8944538;R-HSA-8850961;R-HSA-8948757;R-HSA-8948651;R-HSA-8944684;R-HSA-8948524;R-HSA-6807106;R-HSA-8945709;R-HSA-6807105;R-HSA-8944047;R-HSA-6807118;R-HSA-8948641;R-HSA-8943780;R-HSA-8944420;R-HSA-8948775;R-HSA-8948536;R-HSA-6807126;R-HSA-8944569;R-HSA-8850997;R-HSA-8…
R-HSA-210745	Regulation of gene expression in beta cells	11	35	0.00232234	5.04439e-05	0.000302663	9	12	0.000879379	9606	Homo sapiens	RFX6;HNF4A;AKT2;AKT3;AKT1;PAX6;HNF1A;FOXO1		R-HSA-211461;R-HSA-211476;R-HSA-211467;R-HSA-211178;R-HSA-211466;R-HSA-211482;R-HSA-211289;R-HSA-211272;R-HSA-211164
R-HSA-6802953	RAS signaling downstream of NF1 loss-of-function variants	6	9	0.000597173	5.04605e-05	0.000302763	1	1	7.32815e-05	9606	Homo sapiens	NRAS;SPRED1;NF1;KRAS;HRAS		R-HSA-6802837
R-HSA-9701898	STAT3 nuclear events downstream of ALK signaling	8	18	0.00119435	5.12166e-05	0.0003073	10	10	0.000732815	9606	Homo sapiens	HDAC1;STAT3;EP300;PRDM1;HIF1A		R-HSA-9701556;R-HSA-9701557;R-HSA-9701569;R-HSA-9701537;R-HSA-9701548;R-HSA-9701565;R-HSA-9701549;R-HSA-9701534;R-HSA-9701562;R-HSA-9701531
R-HSA-982772	Growth hormone receptor signaling	10	29	0.00192423	5.15405e-05	0.000309243	24	28	0.00205188	9606	Homo sapiens	STAT5B;ADAM17;SOCS1;IRS1;STAT1;STAT3;MAPK1;IRS2;JAK2;MAPK3		R-HSA-452102;R-HSA-982792;R-HSA-507937;R-HSA-1169210;R-HSA-1168445;R-HSA-1168767;R-HSA-1168894;R-HSA-1168768;R-HSA-982810;R-HSA-982778;R-HSA-1169188;R-HSA-1168839;R-HSA-1168423;R-HSA-1168777;R-HSA-1168393;R-HSA-1168809;R-HSA-982807;R-HSA-1168456;R-HSA-1169192;R-HSA-982775;R-HSA-1168459;R-HSA-1168394;R-HSA-1168813;R-HSA-982768
R-HSA-5674135	MAP2K and MAPK activation	13	49	0.00325128	6.03754e-05	0.000362252	12	12	0.000879379	9606	Homo sapiens	RAP1B;MAP2K1;NRAS;SRC;ITGB3;FN1;MAPK1;BRAF;KRAS;RAF1;HRAS;MAPK3		R-HSA-9657603;R-HSA-5672980;R-HSA-5674132;R-HSA-5674373;R-HSA-5672978;R-HSA-5674130;R-HSA-9657606;R-HSA-5674366;R-HSA-5672972;R-HSA-9657608;R-HSA-5672973;R-HSA-9657599
R-HSA-9615017	FOXO-mediated transcription of oxidative stress, metabolic and neuronal genes	13	49	0.00325128	6.03754e-05	0.000362252	32	34	0.00249157	9606	Homo sapiens	SMAD2;SREBF1;SMAD4;SMAD3;HDAC1;CAT;FOXO4;FOXO3;PPARGC1A;FOXO1		R-HSA-9622738;R-HSA-9623059;R-HSA-9622737;R-HSA-9625749;R-HSA-9623192;R-HSA-9625693;R-HSA-9625346;R-HSA-9623427;R-HSA-9625091;R-HSA-9623168;R-HSA-9625863;R-HSA-9617927;R-HSA-9622980;R-HSA-9625092;R-HSA-9622981;R-HSA-9623240;R-HSA-9625101;R-HSA-9623280;R-HSA-9624624;R-HSA-9623281;R-HSA-9623415;R-HSA-9617972;R-HSA-9624611;R-HSA-9625699;R-HSA-9623072;R-HSA-9625124;R-HSA-9625828;R-HSA-9623018;R-HSA-9…
R-HSA-5627117	RHO GTPases Activate ROCKs	9	24	0.00159246	6.45906e-05	0.000387544	7	7	0.000512971	9606	Homo sapiens	PAK1;ROCK1;ROCK2;LIMK1;MYH9;RHOC;RHOA;RHOB;PPP1CA		R-HSA-419232;R-HSA-9680443;R-HSA-419087;R-HSA-419197;R-HSA-3928608;R-HSA-419083;R-HSA-419049
R-HSA-1250196	SHC1 events in ERBB2 signaling	11	36	0.00238869	6.46003e-05	0.000387602	5	6	0.000439689	9606	Homo sapiens	BTC;NRAS;ERBB3;PRKCE;ERBB2;GRB2;KRAS;HRAS;EGFR;HBEGF		R-HSA-1250195;R-HSA-1250486;R-HSA-8934446;R-HSA-1963578;R-HSA-1250463
R-HSA-9665686	Signaling by ERBB2 TMD/JMD mutants	10	30	0.00199058	6.79859e-05	0.000407915	13	13	0.00095266	9606	Homo sapiens	BTC;NRAS;ERBB3;ERBB2;GRB2;KRAS;HRAS;EGFR;HBEGF		R-HSA-9665699;R-HSA-9665698;R-HSA-9665697;R-HSA-9665696;R-HSA-9665703;R-HSA-9665702;R-HSA-9665701;R-HSA-9665700;R-HSA-9665707;R-HSA-9665706;R-HSA-9665705;R-HSA-9665704;R-HSA-9665709
R-HSA-5357956	TNFR1-induced NFkappaB signaling pathway	10	30	0.00199058	6.79859e-05	0.000407915	5	5	0.000366408	9606	Homo sapiens	IKBKB;CYLD;CHUK;USP4;TNFAIP3;XIAP;TAB2;TAB1;TNF;MAP3K7		R-HSA-5357776;R-HSA-5357904;R-HSA-5357860;R-HSA-5357780;R-HSA-5357757
R-HSA-201451	Signaling by BMP	10	30	0.00199058	6.79859e-05	0.000407915	16	17	0.00124579	9606	Homo sapiens	SKI;SMAD1;SMAD4;BMP2;BMPR2;SMURF1;MIF;FSTL1;SMAD5;SMAD7		R-HSA-201475;R-HSA-201443;R-HSA-202626;R-HSA-201472;R-HSA-201445;R-HSA-201476;R-HSA-201423;R-HSA-8858346;R-HSA-201422;R-HSA-201453;R-HSA-202604;R-HSA-201810;R-HSA-201457;R-HSA-201425;R-HSA-201648;R-HSA-201821
R-HSA-8862803	Deregulated CDK5 triggers multiple neurodegenerative pathways in Alzheimer's disease models	10	30	0.00199058	6.79859e-05	0.000407915	10	22	0.00161219	9606	Homo sapiens	APP;JUN;BCL2L11;FASLG;FOXO3;CDC25A		R-HSA-8863014;R-HSA-8870710;R-HSA-8870628;R-HSA-8863009;R-HSA-8863007;R-HSA-8870703;R-HSA-8870686;R-HSA-8870558;R-HSA-8870698;R-HSA-8868666
R-HSA-8863678	Neurodegenerative Diseases	10	30	0.00199058	6.79859e-05	0.000407915	10	22	0.00161219	9606	Homo sapiens	APP;JUN;BCL2L11;FASLG;FOXO3;CDC25A		R-HSA-8863014;R-HSA-8870710;R-HSA-8870628;R-HSA-8863009;R-HSA-8863007;R-HSA-8870703;R-HSA-8870686;R-HSA-8870558;R-HSA-8870698;R-HSA-8868666
R-HSA-373760	L1CAM interactions	23	130	0.00862584	7.27654e-05	0.000436593	38	54	0.0039572	9606	Homo sapiens	ITGB1;NRP1;MAP2K1;CSNK2A1;SRC;ITGB3;RDX;MSN;L1CAM;EGFR;ROBO1;SDCBP;PAK1;RPS6KA5;TUBB3;RPS6KA1;NUMB;MAPK1;NCAM1;RAC1;ITGA5;EZR;MAPK3;FGFR1		R-HSA-443783;R-HSA-443780;R-HSA-443778;R-HSA-443779;R-HSA-374669;R-HSA-445071;R-HSA-445069;R-HSA-445064;R-HSA-443784;R-HSA-374677;R-HSA-445079;R-HSA-445076;R-HSA-445077;R-HSA-374673;R-HSA-374672;R-HSA-445072;R-HSA-374675;R-HSA-445084;R-HSA-374686;R-HSA-374681;R-HSA-374680;R-HSA-445083;R-HSA-374683;R-HSA-109860;R-HSA-445088;R-HSA-445089;R-HSA-109862;R-HSA-437230;R-HSA-392749;R-HSA-392748;R-HSA-392…
R-HSA-9027284	Erythropoietin activates RAS	8	19	0.0012607	7.42691e-05	0.000445615	8	8	0.000586252	9606	Homo sapiens	NRAS;GRB2;IRS2;KRAS;JAK2;HRAS;CRKL		R-HSA-9027274;R-HSA-9029149;R-HSA-9029151;R-HSA-9029150;R-HSA-9029155;R-HSA-9024723;R-HSA-9029158;R-HSA-9024726
R-HSA-180336	SHC1 events in EGFR signaling	8	19	0.0012607	7.42691e-05	0.000445615	4	4	0.000293126	9606	Homo sapiens	BTC;NRAS;GRB2;KRAS;HRAS;EGFR;HBEGF		R-HSA-177936;R-HSA-177925;R-HSA-177945;R-HSA-177933
R-HSA-9754119	Drug-mediated inhibition of CDK4/CDK6 activity	5	6	0.000398116	7.66269e-05	0.000459762	2	2	0.000146563	9606	Homo sapiens	CCND3;CCND2;CDK6;CCND1;CDK4		R-HSA-9754129;R-HSA-9754130
R-HSA-400685	Sema4D in semaphorin signaling	10	31	0.00205693	8.86906e-05	0.000532144	13	13	0.00095266	9606	Homo sapiens	ROCK1;ROCK2;LIMK1;ERBB2;MYH9;RAC1;RHOC;MET;RHOA;RHOB		R-HSA-400677;R-HSA-416546;R-HSA-9680443;R-HSA-416559;R-HSA-419087;R-HSA-416588;R-HSA-400682;R-HSA-419049;R-HSA-373750;R-HSA-416562;R-HSA-416594;R-HSA-419646;R-HSA-419197
R-HSA-5654695	PI-3K cascade:FGFR2	10	31	0.00205693	8.86906e-05	0.000532144	7	7	0.000512971	9606	Homo sapiens	PIK3CA;FGF9;GRB2;PIK3R1;FGF1;FGF2;FGFR2		R-HSA-5654614;R-HSA-5654612;R-HSA-5654622;R-HSA-177931;R-HSA-5654620;R-HSA-5654701;R-HSA-5654697
R-HSA-1266695	Interleukin-7 signaling	10	31	0.00205693	8.86906e-05	0.000532144	16	26	0.00190532	9606	Homo sapiens	STAT5B;SOCS1;IRS1;HGF;STAT3;PIK3R2;IRS2;PIK3R1;SMARCA4		R-HSA-452102;R-HSA-8865605;R-HSA-507937;R-HSA-1295540;R-HSA-8983011;R-HSA-6785165;R-HSA-8983077;R-HSA-1295516;R-HSA-8983078;R-HSA-1266684;R-HSA-8983003;R-HSA-9012671;R-HSA-9025969;R-HSA-8983059;R-HSA-8865693;R-HSA-8865626
R-HSA-5218920	VEGFR2 mediated vascular permeability	12	44	0.00291951	8.87497e-05	0.000532498	15	15	0.00109922	9606	Homo sapiens	PAK1;NOS3;CAV1;AKT2;AKT3;CTNND1;AKT1;RICTOR;RAC1;STK4;MTOR;PDK1		R-HSA-2317314;R-HSA-202144;R-HSA-202127;R-HSA-1497784;R-HSA-2316429;R-HSA-5357472;R-HSA-202129;R-HSA-198640;R-HSA-5357445;R-HSA-5357477;R-HSA-5357483;R-HSA-202137;R-HSA-202111;R-HSA-202110;R-HSA-198270
R-HSA-9013420	RHOU GTPase cycle	12	44	0.00291951	8.87497e-05	0.000532498	4	4	0.000293126	9606	Homo sapiens	CDC42;PAK1;USP9X;SRC;MYO6;GRB2;PIK3R2;RHOU;PIK3R1;GIT1;PAK4;EPHA2		R-HSA-9726848;R-HSA-9018766;R-HSA-9018768;R-HSA-9726862
R-HSA-1640170	Cell Cycle	80	734	0.0487028	8.90365e-05	0.000534219	307	451	0.03305	9606	Homo sapiens	RB1;GSK3B;CDKN1A;CDKN1B;SPI1;BRCA1;BACH1;PIK3CG;CCND3;CCND2;CCND1;PTTG1;TUBB3;CDH1;PPP2R5E;MYC;AKT2;CHEK1;AKT3;AKT1;EP300;OIP5;JAK2;SKP2;BTRC;YWHAG;DAXX;CSNK2A1;YWHAZ;CKAP5;CDC25A;RBL2;CCNA2;CCNE2;CCNE1;BIRC5;MCM5;TP53;SET;HDAC1;SRC;MAX;PPP2CB;TERT;E2F1;MAPK1;E2F2;E2F3;E2F5;BUB1;MAPK3;RRM2;UBE2I;CDKN2A;UBE2C;PLK1;MLH1;MTOR;PPP1CA;WEE1;RAD51;CDK6;CDK4;CDK2;MDM4;ATM;MAD2L1		R-HSA-375302;R-HSA-156673;R-HSA-156678;R-HSA-8961678;R-HSA-156682;R-HSA-8961665;R-HSA-174088;R-HSA-187916;R-HSA-8961671;R-HSA-8961688;R-HSA-174097;R-HSA-156699;R-HSA-174104;R-HSA-174105;R-HSA-187934;R-HSA-174110;R-HSA-912429;R-HSA-380455;R-HSA-3000335;R-HSA-187937;R-HSA-174119;R-HSA-9018017;R-HSA-174122;R-HSA-3000327;R-HSA-174120;R-HSA-8961699;R-HSA-174121;R-HSA-75820;R-HSA-75823;R-HSA-187948;R-H…
R-HSA-75893	TNF signaling	13	51	0.00338398	8.95083e-05	0.00053705	31	32	0.00234501	9606	Homo sapiens	CHUK;USP4;TNFAIP3;XIAP;TNF;IKBKB;CYLD;ADAM17;CASP8;TAB2;FADD;TAB1;MAP3K7		R-HSA-9697747;R-HSA-5357776;R-HSA-5357904;R-HSA-5357845;R-HSA-5357780;R-HSA-9697750;R-HSA-5626962;R-HSA-83656;R-HSA-3371385;R-HSA-83660;R-HSA-5692550;R-HSA-3371360;R-HSA-5357828;R-HSA-5357831;R-HSA-5626953;R-HSA-5634228;R-HSA-5693108;R-HSA-5693055;R-HSA-75240;R-HSA-3371353;R-HSA-5357757;R-HSA-2672196;R-HSA-140978;R-HSA-5626981;R-HSA-5626982;R-HSA-5357860;R-HSA-5634221;R-HSA-5357928;R-HSA-5626988;…
R-HSA-8951430	RUNX3 regulates WNT signaling	6	10	0.000663526	8.95098e-05	0.000537059	5	5	0.000366408	9606	Homo sapiens	CCND1;MYC;TCF7;RUNX3		R-HSA-4411367;R-HSA-8951442;R-HSA-8951443;R-HSA-8951428;R-HSA-4411357
R-HSA-9645723	Diseases of programmed cell death	18	90	0.00597173	9.86411e-05	0.000576257	14	28	0.00205188	9606	Homo sapiens	APP;JUN;DNMT1;CDKN2A;DNMT3A;FASLG;FOXO3;CDC25A;BCL2L11;CASP8;DNMT3B;FADD;TP53;EZH2		R-HSA-8863014;R-HSA-8870628;R-HSA-8863009;R-HSA-8870703;R-HSA-8870698;R-HSA-9710490;R-HSA-8870710;R-HSA-9645766;R-HSA-9723906;R-HSA-8863007;R-HSA-8870686;R-HSA-8870558;R-HSA-9693929;R-HSA-8868666
R-HSA-1362300	Transcription of E2F targets under negative control by p107 (RBL1) and p130 (RBL2) in complex with HDAC1	8	20	0.00132705	0.00010534	0.000576257	8	8	0.000586252	9606	Homo sapiens	CCNA2;RBL2;HDAC1;E2F1;E2F2;E2F5		R-HSA-8964588;R-HSA-8961934;R-HSA-8978926;R-HSA-8964513;R-HSA-8964561;R-HSA-8964580;R-HSA-8964550;R-HSA-8964567
R-HSA-9026519	Activated NTRK2 signals through RAS	7	15	0.000995289	0.000111255	0.000576257	4	4	0.000293126	9606	Homo sapiens	NTRK2;NRAS;BDNF;GRB2;KRAS;HRAS		R-HSA-9028328;R-HSA-9026891;R-HSA-9026890;R-HSA-9026493
R-HSA-1643713	Signaling by EGFR in Cancer	10	32	0.00212328	0.000114507	0.000576257	41	42	0.00307783	9606	Homo sapiens	BTC;NRAS;PIK3CA;GRB2;KRAS;PIK3R1;HRAS;EGFR;HBEGF		R-HSA-1218833;R-HSA-1225947;R-HSA-1226014;R-HSA-1225950;R-HSA-1225951;R-HSA-1226012;R-HSA-1225949;R-HSA-1220610;R-HSA-5637766;R-HSA-1248002;R-HSA-1220611;R-HSA-5637764;R-HSA-5637765;R-HSA-1220614;R-HSA-1220612;R-HSA-1220613;R-HSA-1248655;R-HSA-1169421;R-HSA-5637770;R-HSA-5637808;R-HSA-1225978;R-HSA-1247999;R-HSA-5638137;R-HSA-5637798;R-HSA-1247842;R-HSA-1247841;R-HSA-1226016;R-HSA-1225952;R-HSA-5…
R-HSA-9703465	Signaling by FLT3 fusion proteins	10	32	0.00212328	0.000114507	0.000576257	15	18	0.00131907	9606	Homo sapiens	STAT5B;CDKN1A;NRAS;PIK3CA;GRB2;KRAS;PIK3R1;HRAS		R-HSA-9698033;R-HSA-9703440;R-HSA-9703441;R-HSA-9703442;R-HSA-9698043;R-HSA-9698041;R-HSA-9698754;R-HSA-9703430;R-HSA-9703436;R-HSA-9698762;R-HSA-9703438;R-HSA-9703439;R-HSA-9703432;R-HSA-9703434;R-HSA-9703435
R-HSA-5633008	TP53 Regulates Transcription of Cell Death Genes	17	83	0.00550727	0.000115251	0.000576257	56	68	0.00498315	9606	Homo sapiens	CASP8;BCL6;APAF1;TP53INP1;BAX;BIRC5;CASP2;ATM;TP53;TP63;BBC3		R-HSA-6799462;R-HSA-4331331;R-HSA-139913;R-HSA-6800490;R-HSA-4331340;R-HSA-6791285;R-HSA-6800253;R-HSA-6791291;R-HSA-6800250;R-HSA-6799097;R-HSA-6799815;R-HSA-6797766;R-HSA-6800836;R-HSA-6797763;R-HSA-6801089;R-HSA-6801355;R-HSA-140214;R-HSA-6799441;R-HSA-3700984;R-HSA-6801184;R-HSA-6798126;R-HSA-6800044;R-HSA-3700981;R-HSA-6800042;R-HSA-6797993;R-HSA-6791349;R-HSA-6791348;R-HSA-6798004;R-HSA-563…
R-HSA-198753	ERK/MAPK targets	9	26	0.00172517	0.000117384	0.00058692	7	7	0.000512971	9606	Homo sapiens	DUSP4;PPP2CB;MEF2C;RPS6KA5;RPS6KA1;MAPK1;MAPK14;DUSP6;MAPK3		R-HSA-199959;R-HSA-203797;R-HSA-198756;R-HSA-198731;R-HSA-198746;R-HSA-199929;R-HSA-198669
R-HSA-450321	JNK (c-Jun kinases) phosphorylation and activation mediated by activated human TAK1	9	26	0.00172517	0.000117384	0.00058692	3	3	0.000219845	9606	Homo sapiens	MAPK9;MAP2K4;MAPK8;IRAK1;TRAF6;TAB2;NOD2;TAB1;MAP3K7		R-HSA-168162;R-HSA-450337;R-HSA-450348
R-HSA-76009	Platelet Aggregation (Plug Formation)	13	53	0.00351669	0.000130085	0.000650424	26	27	0.0019786	9606	Homo sapiens	RAP1B;COL1A1;COL1A2;SRC;ITGB3;MPL;FN1;AKT1;GRB2;CRK;RASGRP1;PDK1		R-HSA-443910;R-HSA-443905;R-HSA-429441;R-HSA-354124;R-HSA-354060;R-HSA-939265;R-HSA-372693;R-HSA-443926;R-HSA-354066;R-HSA-354077;R-HSA-372697;R-HSA-354073;R-HSA-429529;R-HSA-354149;R-HSA-429415;R-HSA-354087;R-HSA-372705;R-HSA-432096;R-HSA-432110;R-HSA-377644;R-HSA-377641;R-HSA-377640;R-HSA-377643;R-HSA-354165;R-HSA-354097;R-HSA-354173
R-HSA-9020702	Interleukin-1 signaling	20	109	0.00723243	0.000130642	0.000653208	42	47	0.00344423	9606	Homo sapiens	APP;MAP2K4;MAP2K1;CHUK;IRAK3;HMGB1;NOD2;NFKB1;NFKBIA;IKBKB;IRAK1;TRAF6;NKIRAS2;TAB2;MAP3K8;TAB1;BTRC;MAP3K7;MYD88;NFKBIB		R-HSA-727819;R-HSA-507719;R-HSA-450690;R-HSA-451649;R-HSA-446862;R-HSA-5684250;R-HSA-450187;R-HSA-450827;R-HSA-168140;R-HSA-5684248;R-HSA-446870;R-HSA-446868;R-HSA-450133;R-HSA-5609665;R-HSA-8948063;R-HSA-9630923;R-HSA-446684;R-HSA-446877;R-HSA-451418;R-HSA-446694;R-HSA-446692;R-HSA-168166;R-HSA-209063;R-HSA-5684275;R-HSA-209125;R-HSA-209061;R-HSA-8948015;R-HSA-2730894;R-HSA-5684273;R-HSA-446894;…
R-HSA-3000171	Non-integrin membrane-ECM interactions	14	61	0.00404751	0.000144144	0.000720718	10	22	0.00161219	9606	Homo sapiens	ITGB1;DDR1;ITGB3;FN1;LAMC2;FGF2;THBS1;COL1A1;COL3A1;COL1A2;COL4A2;COL4A1;DMD;ITGA6		R-HSA-2328129;R-HSA-2684507;R-HSA-2681675;R-HSA-2396337;R-HSA-2465890;R-HSA-2327738;R-HSA-2731075;R-HSA-2731123;R-HSA-2731074;R-HSA-2731141
R-HSA-193704	p75 NTR receptor-mediated signalling	20	110	0.00729879	0.00014704	0.000735201	33	50	0.00366408	9606	Homo sapiens	PRDM4;HDAC1;NFKB1;RHOA;NFKBIA;IKBKB;TIAM1;NCSTN;ADAM17;MAPK8;BCL2L11;IRAK1;TRAF6;CASP3;ARHGEF3;CASP2;RAC1;MYD88		R-HSA-193666;R-HSA-193665;R-HSA-205056;R-HSA-209536;R-HSA-193668;R-HSA-193669;R-HSA-193679;R-HSA-205132;R-HSA-9012761;R-HSA-205075;R-HSA-193682;R-HSA-205136;R-HSA-194518;R-HSA-193686;R-HSA-193684;R-HSA-204949;R-HSA-193691;R-HSA-193694;R-HSA-209566;R-HSA-193695;R-HSA-193696;R-HSA-193703;R-HSA-193700;R-HSA-193643;R-HSA-193641;R-HSA-193705;R-HSA-193646;R-HSA-205039;R-HSA-193647;R-HSA-205112;R-HSA-20…
R-HSA-8875656	MET receptor recycling	6	11	0.000729879	0.000149498	0.000747491	2	2	0.000146563	9606	Homo sapiens	HGF;GRB2;CRK;MET;CRKL;ARF6		R-HSA-8875661;R-HSA-8875659
R-HSA-5627123	RHO GTPases activate PAKs	9	27	0.00179152	0.00015504	0.0007752	15	15	0.00109922	9606	Homo sapiens	CDC42;PAK1;LIMK1;MYH9;NF2;RAC1;STK4;MYLK;PPP1CA		R-HSA-8981931;R-HSA-445797;R-HSA-5668978;R-HSA-5668947;R-HSA-419232;R-HSA-5627775;R-HSA-2029460;R-HSA-2029456;R-HSA-5668984;R-HSA-5669240;R-HSA-8981926;R-HSA-5669158;R-HSA-5668932;R-HSA-5669250;R-HSA-442832
R-HSA-9725371	Nuclear events stimulated by ALK signaling in cancer	9	27	0.00179152	0.00015504	0.0007752	5	9	0.000659534	9606	Homo sapiens	ALK;MECP2;CEBPB;STAT3;FN1;MAPK1;MAPK3		R-HSA-9725030;R-HSA-9701810;R-HSA-9725357;R-HSA-9725342;R-HSA-9701903
R-HSA-1251985	Nuclear signaling by ERBB4	12	47	0.00311857	0.000162226	0.000811131	22	34	0.00249157	9606	Homo sapiens	BTC;YAP1;NCSTN;ADAM17;SPARC;SRC;STMN1;TAB2;ESR1;HBEGF		R-HSA-8954185;R-HSA-1254386;R-HSA-9612278;R-HSA-9612277;R-HSA-8954208;R-HSA-8954179;R-HSA-1254392;R-HSA-1251992;R-HSA-9612671;R-HSA-8954182;R-HSA-1251997;R-HSA-9612444;R-HSA-9612445;R-HSA-9612672;R-HSA-1253319;R-HSA-8954207;R-HSA-1254251;R-HSA-1253321;R-HSA-1254248;R-HSA-1253325;R-HSA-1252013;R-HSA-8954199
R-HSA-451927	Interleukin-2 family signaling	12	47	0.00311857	0.000162226	0.000811131	29	59	0.00432361	9606	Homo sapiens	STAT5B;PIK3CA;STAT1;INPP5D;STAT3;STAT4;PIK3CD;GRB2;PIK3R2;PIK3R1;JAK2		R-HSA-8985929;R-HSA-452102;R-HSA-8983371;R-HSA-912527;R-HSA-8983373;R-HSA-8983374;R-HSA-452097;R-HSA-8983425;R-HSA-8983424;R-HSA-452108;R-HSA-8985988;R-HSA-9006873;R-HSA-508247;R-HSA-8983384;R-HSA-913374;R-HSA-8985950;R-HSA-8983379;R-HSA-8983378;R-HSA-913424;R-HSA-8985943;R-HSA-9006870;R-HSA-919404;R-HSA-8985900;R-HSA-507937;R-HSA-8985966;R-HSA-8983394;R-HSA-453111;R-HSA-8985981;R-HSA-453104
R-HSA-8851805	MET activates RAS signaling	7	16	0.00106164	0.000164618	0.00082309	10	10	0.000732815	9606	Homo sapiens	NRAS;HGF;GRB2;KRAS;MET;HRAS		R-HSA-8851877;R-HSA-8851859;R-HSA-8851827;R-HSA-8851890;R-HSA-8851842;R-HSA-8851888;R-HSA-8851900;R-HSA-8851804;R-HSA-8851899;R-HSA-8851866
R-HSA-198323	AKT phosphorylates targets in the cytosol	7	16	0.00106164	0.000164618	0.00082309	9	9	0.000659534	9606	Homo sapiens	GSK3B;CDKN1A;CDKN1B;CHUK;AKT2;AKT3;AKT1		R-HSA-198371;R-HSA-198611;R-HSA-198609;R-HSA-198599;R-HSA-198613;R-HSA-198347;R-HSA-200143;R-HSA-8948757;R-HSA-198621
R-HSA-9028731	Activated NTRK2 signals through FRS2 and FRS3	7	16	0.00106164	0.000164618	0.00082309	7	7	0.000512971	9606	Homo sapiens	NTRK2;NRAS;BDNF;GRB2;KRAS;HRAS		R-HSA-9032073;R-HSA-9028728;R-HSA-9032426;R-HSA-9028730;R-HSA-9031981;R-HSA-9032067;R-HSA-9032402
R-HSA-2262752	Cellular responses to stress	97	953	0.063234	0.000188913	0.000944566	187	381	0.0279203	9606	Homo sapiens	RB1;GSK3B;CDKN1A;CDKN1B;KEAP1;BMI1;BACH1;ETS1;TUBB3;CDH1;RPS6KA1;EP300;SKP2;MAP3K5;MAP2K4;MEF2C;CSNK2A1;SIRT1;ERN1;CCNA2;CREB1;CCNE2;CCNE1;CAT;PPARA;CLOCK;TLR4;TP53;ATF6;FKBP5;CEBPB;EPAS1;HIF1A;RNF2;ARNTL;MAPK9;MAPK8;BAG1;SERPINH1;E2F1;MAPK1;COX2;E2F2;HMOX1;E2F3;VHL;PPARGC1A;MEF2D;MAP4K4;MAPK3;JUN;HSPA5;CBX4;CDKN2A;UBE2C;STAT3;HMGA1;HMGA2;MSN;MAPK14;MTOR;NFKB1;VEGFA;IL6;CDK6;IL8;SP1;CDK4;CARM1;AG…		R-HSA-3790137;R-HSA-8979082;R-HSA-3228469;R-HSA-9712274;R-HSA-381186;R-HSA-400143;R-HSA-3790130;R-HSA-3240765;R-HSA-3240766;R-HSA-3371554;R-HSA-1234179;R-HSA-1368069;R-HSA-1234177;R-HSA-9708423;R-HSA-450325;R-HSA-1234183;R-HSA-9653894;R-HSA-1368065;R-HSA-9653893;R-HSA-1234181;R-HSA-9646468;R-HSA-9708430;R-HSA-450333;R-HSA-187934;R-HSA-3371567;R-HSA-9707659;R-HSA-3371537;R-HSA-1368119;R-HSA-322254…
R-HSA-1963642	PI3K events in ERBB2 signaling	8	22	0.00145976	0.000199963	0.00095649	7	7	0.000512971	9606	Homo sapiens	BTC;PIK3CA;ERBB3;ERBB2;GRB2;PIK3R1;EGFR;HBEGF		R-HSA-1306963;R-HSA-1306979;R-HSA-1306965;R-HSA-1250346;R-HSA-1250462;R-HSA-1250189;R-HSA-1306957
R-HSA-5637812	Signaling by EGFRvIII in Cancer	8	22	0.00145976	0.000199963	0.00095649	17	18	0.00131907	9606	Homo sapiens	NRAS;PIK3CA;GRB2;KRAS;PIK3R1;HRAS;EGFR		R-HSA-5637808;R-HSA-1247999;R-HSA-5638137;R-HSA-5637798;R-HSA-5637766;R-HSA-1248002;R-HSA-5637764;R-HSA-5637796;R-HSA-5637765;R-HSA-5637794;R-HSA-5637795;R-HSA-5637792;R-HSA-5637806;R-HSA-1248655;R-HSA-5637770;R-HSA-5637800;R-HSA-5637801
R-HSA-5637810	Constitutive Signaling by EGFRvIII	8	22	0.00145976	0.000199963	0.00095649	17	18	0.00131907	9606	Homo sapiens	NRAS;PIK3CA;GRB2;KRAS;PIK3R1;HRAS;EGFR		R-HSA-5637808;R-HSA-1247999;R-HSA-5638137;R-HSA-5637798;R-HSA-5637766;R-HSA-1248002;R-HSA-5637764;R-HSA-5637796;R-HSA-5637765;R-HSA-5637794;R-HSA-5637795;R-HSA-5637792;R-HSA-5637806;R-HSA-1248655;R-HSA-5637770;R-HSA-5637800;R-HSA-5637801
R-HSA-6804754	Regulation of TP53 Expression	4	4	0.00026541	0.000204685	0.00095649	5	5	0.000366408	9606	Homo sapiens	PRDM1;TP53		R-HSA-6804194;R-HSA-6804193;R-HSA-6804191;R-HSA-6804188;R-HSA-6804762
R-HSA-9675132	Diseases of cellular response to stress	4	4	0.00026541	0.000204685	0.00095649	3	3	0.000219845	9606	Homo sapiens	CDK6;CDK4;CDKN2A		R-HSA-9646295;R-HSA-9630795;R-HSA-9630792
R-HSA-9630747	Diseases of Cellular Senescence	4	4	0.00026541	0.000204685	0.00095649	3	3	0.000219845	9606	Homo sapiens	CDK6;CDK4;CDKN2A		R-HSA-9646295;R-HSA-9630795;R-HSA-9630792
R-HSA-8951911	RUNX3 regulates RUNX1-mediated transcription	4	4	0.00026541	0.000204685	0.00095649	2	2	0.000146563	9606	Homo sapiens	CBFB;RUNX3;RUNX1		R-HSA-8951926;R-HSA-8951910
R-HSA-5654733	Negative regulation of FGFR4 signaling	10	35	0.00232234	0.00023299	0.00095649	14	14	0.00102594	9606	Homo sapiens	PPP2CB;FGF9;SRC;SPRY2;MAPK1;GRB2;BRAF;FGF1;FGF2;MAPK3		R-HSA-1295634;R-HSA-934604;R-HSA-1295632;R-HSA-1295604;R-HSA-1295609;R-HSA-5654684;R-HSA-1549564;R-HSA-1295613;R-HSA-5654566;R-HSA-934559;R-HSA-1295622;R-HSA-1295621;R-HSA-5654734;R-HSA-1295599
R-HSA-8953897	Cellular responses to stimuli	98	971	0.0644284	0.000233702	0.00095649	190	412	0.030192	9606	Homo sapiens	RB1;GSK3B;CDKN1A;CDKN1B;KEAP1;BMI1;BACH1;ETS1;MT2A;TUBB3;CDH1;RPS6KA1;EP300;SKP2;MAP3K5;MAP2K4;MEF2C;CSNK2A1;SIRT1;ERN1;CCNA2;CREB1;CCNE2;CCNE1;CAT;PPARA;CLOCK;TLR4;TP53;ATF6;FKBP5;CEBPB;EPAS1;HIF1A;RNF2;ARNTL;MAPK9;MAPK8;BAG1;SERPINH1;E2F1;MAPK1;COX2;E2F2;HMOX1;E2F3;VHL;PPARGC1A;MEF2D;MAP4K4;MAPK3;JUN;HSPA5;CBX4;CDKN2A;UBE2C;STAT3;HMGA1;HMGA2;MSN;MAPK14;MTOR;NFKB1;VEGFA;IL6;CDK6;IL8;SP1;CDK4;CAR…		R-HSA-3790137;R-HSA-8979082;R-HSA-3228469;R-HSA-9712274;R-HSA-381186;R-HSA-400143;R-HSA-3790130;R-HSA-3240765;R-HSA-3240766;R-HSA-3371554;R-HSA-1234179;R-HSA-1368069;R-HSA-1234177;R-HSA-9708423;R-HSA-450325;R-HSA-1234183;R-HSA-9653894;R-HSA-1368065;R-HSA-9653893;R-HSA-1234181;R-HSA-9646468;R-HSA-9708430;R-HSA-450333;R-HSA-187934;R-HSA-3371567;R-HSA-9707659;R-HSA-3371537;R-HSA-1368119;R-HSA-322254…
R-HSA-5688426	Deubiquitination	38	289	0.0191759	0.000235556	0.00095649	35	77	0.00564268	9606	Homo sapiens	BECN1;PTEN;TNFAIP3;KEAP1;MAT2B;BRCA1;FOXO4;NOD2;HIF1A;YY1;MYC;EP300;SKP2;MAP3K7;SMAD2;USP25;SMAD1;SMAD4;SMAD3;USP4;USP9X;ESR1;TGFBR1;RHOA;CDC25A;TGFBR2;SMAD7;NFKBIA;CCNA2;RNF123;CYLD;KAT2B;APC;TRAF6;MDM4;VDAC1;TAB1;TP53		R-HSA-5696534;R-HSA-6781797;R-HSA-870479;R-HSA-688136;R-HSA-5696914;R-HSA-8869506;R-HSA-5691411;R-HSA-6781922;R-HSA-5689950;R-HSA-5689630;R-HSA-936390;R-HSA-5690845;R-HSA-5690843;R-HSA-5696600;R-HSA-6781814;R-HSA-8869456;R-HSA-8873946;R-HSA-5690827;R-HSA-5689544;R-HSA-5690870;R-HSA-6783238;R-HSA-5689972;R-HSA-5696564;R-HSA-5689973;R-HSA-6781764;R-HSA-5691381;R-HSA-5696627;R-HSA-5697009;R-HSA-8704…
R-HSA-1059683	Interleukin-6 signaling	7	17	0.00112799	0.00023701	0.00095649	20	20	0.00146563	9606	Homo sapiens	IL6;STAT1;STAT3;JAK2;IL6R		R-HSA-1112690;R-HSA-1112755;R-HSA-1067667;R-HSA-1112565;R-HSA-1112727;R-HSA-1067640;R-HSA-1112602;R-HSA-1112538;R-HSA-1112604;R-HSA-1067676;R-HSA-1112510;R-HSA-1067646;R-HSA-1112703;R-HSA-1112514;R-HSA-1067651;R-HSA-1112708;R-HSA-1067688;R-HSA-1112587;R-HSA-1067659;R-HSA-9681294
R-HSA-1502540	Signaling by Activin	7	17	0.00112799	0.00023701	0.00095649	10	10	0.000732815	9606	Homo sapiens	SMAD2;SMAD4;SMAD3;MAPK1;INHBB;ACVR1B;MAPK3		R-HSA-1549526;R-HSA-173488;R-HSA-1181153;R-HSA-2473184;R-HSA-2470483;R-HSA-2473186;R-HSA-2470508;R-HSA-1225919;R-HSA-170847;R-HSA-1181149
R-HSA-6804759	Regulation of TP53 Activity through Association with Co-factors	7	17	0.00112799	0.00023701	0.00095649	10	11	0.000806097	9606	Homo sapiens	AKT2;AKT3;AKT1;TP53;TP63;POU4F2;BANP		R-HSA-6803719;R-HSA-3222259;R-HSA-6804402;R-HSA-6803425;R-HSA-6799761;R-HSA-6799777;R-HSA-6803437;R-HSA-6804425;R-HSA-6805785;R-HSA-3221982
R-HSA-430116	GP1b-IX-V activation signalling	6	12	0.000796231	0.000237581	0.00095649	7	7	0.000512971	9606	Homo sapiens	COL1A1;COL1A2;SRC;PIK3R1;RAF1;YWHAZ		R-HSA-443831;R-HSA-430096;R-HSA-443439;R-HSA-430076;R-HSA-443418;R-HSA-443402;R-HSA-430073
R-HSA-9634635	Estrogen-stimulated signaling through PRKCZ	6	12	0.000796231	0.000237581	0.00095649	6	6	0.000439689	9606	Homo sapiens	NRAS;MAPK1;KRAS;HRAS;MAPK3;PDK1		R-HSA-9632918;R-HSA-9632906;R-HSA-9632858;R-HSA-9632910;R-HSA-437195;R-HSA-437192
R-HSA-450341	Activation of the AP-1 family of transcription factors	6	12	0.000796231	0.000237581	0.00095649	5	5	0.000366408	9606	Homo sapiens	MAPK9;MAPK8;JUN;MAPK1;MAPK14;MAPK3		R-HSA-450292;R-HSA-450325;R-HSA-168053;R-HSA-168136;R-HSA-168440
R-HSA-9013700	NOTCH4 Activation and Transmission of Signal to the Nucleus	6	12	0.000796231	0.000237581	0.00095649	5	5	0.000366408	9606	Homo sapiens	DLL4;NCSTN;JAG1;NOTCH4;ADAM10;YWHAZ		R-HSA-9604294;R-HSA-9604247;R-HSA-9604308;R-HSA-9604264;R-HSA-2168987
R-HSA-69278	Cell Cycle, Mitotic	66	596	0.0395461	0.000239122	0.00095649	248	352	0.0257951	9606	Homo sapiens	RB1;GSK3B;CDKN1A;CDKN1B;SPI1;PIK3CG;CCND3;CCND2;CCND1;PTTG1;TUBB3;CDH1;PPP2R5E;MYC;AKT2;AKT3;AKT1;EP300;JAK2;SKP2;BTRC;YWHAG;CSNK2A1;CKAP5;CDC25A;RBL2;CCNA2;CCNE2;CCNE1;BIRC5;MCM5;TP53;SET;HDAC1;SRC;MAX;PPP2CB;E2F1;MAPK1;E2F2;E2F3;E2F5;BUB1;MAPK3;RRM2;UBE2I;CDKN2A;UBE2C;PLK1;MTOR;PPP1CA;WEE1;CDK6;CDK4;CDK2;MAD2L1		R-HSA-375302;R-HSA-156673;R-HSA-156678;R-HSA-8961678;R-HSA-156682;R-HSA-8961665;R-HSA-174088;R-HSA-187916;R-HSA-8961671;R-HSA-8961688;R-HSA-174097;R-HSA-156699;R-HSA-174104;R-HSA-174105;R-HSA-187934;R-HSA-174110;R-HSA-380455;R-HSA-3000335;R-HSA-187937;R-HSA-174119;R-HSA-9018017;R-HSA-174122;R-HSA-3000327;R-HSA-174120;R-HSA-8961699;R-HSA-174121;R-HSA-75820;R-HSA-75823;R-HSA-187948;R-HSA-174124;R-H…
R-HSA-388841	Costimulation by the CD28 family	18	97	0.0064362	0.000242493	0.000969973	23	35	0.00256485	9606	Homo sapiens	YES1;SRC;PIK3R2;PIK3R1;MTOR;CDC42;PPP2CB;PAK1;PIK3CA;PPP2R5E;AKT2;AKT3;AKT1;GRB2;RICTOR;MAP3K8;RAC1;PDK1		R-HSA-389348;R-HSA-2317314;R-HSA-389158;R-HSA-389350;R-HSA-388833;R-HSA-388832;R-HSA-388814;R-HSA-388809;R-HSA-389352;R-HSA-2316429;R-HSA-389354;R-HSA-198640;R-HSA-2317332;R-HSA-392530;R-HSA-388829;R-HSA-389788;R-HSA-389756;R-HSA-389532;R-HSA-388831;R-HSA-389919;R-HSA-388830;R-HSA-390329;R-HSA-198270
R-HSA-3000170	Syndecan interactions	9	29	0.00192423	0.000260889	0.00104356	6	15	0.00109922	9606	Homo sapiens	ITGB1;COL1A1;COL3A1;COL1A2;ITGB3;FN1;ITGA6;FGF2;THBS1		R-HSA-2684507;R-HSA-2681675;R-HSA-2731075;R-HSA-2731123;R-HSA-2731074;R-HSA-2731141
R-HSA-6802952	Signaling by BRAF and RAF1 fusions	15	73	0.00484374	0.000274178	0.00109671	5	5	0.000366408	9606	Homo sapiens	MAP2K1;SRC;ITGB3;FN1;BRAF;RAP1B;NRAS;BCL2L11;MAPK1;KRAS;RAF1;JAK2;HRAS;MAPK3		R-HSA-6802935;R-HSA-6802934;R-HSA-6802933;R-HSA-6802932;R-HSA-6802927
R-HSA-2173789	TGF-beta receptor signaling activates SMADs	12	50	0.00331763	0.000282439	0.00112976	39	44	0.00322439	9606	Homo sapiens	ITGB1;SMAD2;SMAD4;SMAD3;SMURF1;ITGB3;ITGB8;TGFBR1;SMAD7;TGFBR2;PPP1CA		R-HSA-178178;R-HSA-2176417;R-HSA-2176416;R-HSA-2128994;R-HSA-4332235;R-HSA-2187368;R-HSA-173512;R-HSA-2167917;R-HSA-4332236;R-HSA-2187375;R-HSA-178189;R-HSA-170835;R-HSA-2167924;R-HSA-2187382;R-HSA-2396029;R-HSA-170843;R-HSA-2395320;R-HSA-170846;R-HSA-2176445;R-HSA-170847;R-HSA-170850;R-HSA-178208;R-HSA-173542;R-HSA-2176452;R-HSA-178215;R-HSA-2167876;R-HSA-178218;R-HSA-2187401;R-HSA-173483;R-HSA-…
R-HSA-512988	Interleukin-3, Interleukin-5 and GM-CSF signaling	12	50	0.00331763	0.000282439	0.00112976	31	38	0.0027847	9606	Homo sapiens	STAT5B;YES1;PIK3CA;INPP5D;PIK3CD;GRB2;PIK3R2;PIK3R1;JAK2;CRK;YWHAZ;CRKL		R-HSA-452102;R-HSA-912527;R-HSA-914182;R-HSA-879942;R-HSA-879937;R-HSA-921155;R-HSA-508247;R-HSA-913374;R-HSA-912734;R-HSA-913371;R-HSA-913370;R-HSA-912790;R-HSA-913424;R-HSA-879917;R-HSA-507937;R-HSA-913451;R-HSA-909738;R-HSA-879909;R-HSA-450031;R-HSA-914022;R-HSA-879910;R-HSA-879907;R-HSA-453111;R-HSA-879934;R-HSA-453104;R-HSA-879930;R-HSA-912629;R-HSA-912757;R-HSA-879925;R-HSA-914036;R-HSA-912…
R-HSA-194313	VEGF ligand-receptor interactions	5	8	0.000530821	0.000287866	0.00115146	4	4	0.000293126	9606	Homo sapiens	FLT1;KDR;VEGFC;VEGFA		R-HSA-195378;R-HSA-194310;R-HSA-194311;R-HSA-194308
R-HSA-195399	VEGF binds to VEGFR leading to receptor dimerization	5	8	0.000530821	0.000287866	0.00115146	3	3	0.000219845	9606	Homo sapiens	FLT1;KDR;VEGFC;VEGFA		R-HSA-194310;R-HSA-194311;R-HSA-194308
R-HSA-5674499	Negative feedback regulation of MAPK pathway	5	8	0.000530821	0.000287866	0.00115146	3	3	0.000219845	9606	Homo sapiens	MAP2K1;MAPK1;BRAF;RAF1;MAPK3		R-HSA-5674496;R-HSA-5675198;R-HSA-5675194
R-HSA-8849470	PTK6 Regulates Cell Cycle	5	8	0.000530821	0.000287866	0.00115146	2	2	0.000146563	9606	Homo sapiens	CDKN1B;CCND1;CDK4;CCNE1;CDK2		R-HSA-8848436;R-HSA-8848414
R-HSA-3304349	Loss of Function of SMAD2/3 in Cancer	5	8	0.000530821	0.000287866	0.00115146	2	2	0.000146563	9606	Homo sapiens	SMAD2;SMAD4;SMAD3;TGFBR1;TGFBR2		R-HSA-3304394;R-HSA-3315483
R-HSA-5654716	Downstream signaling of activated FGFR4	10	36	0.00238869	0.000290285	0.00116114	23	23	0.00168548	9606	Homo sapiens	NRAS;PIK3CA;FGF9;GRB2;KRAS;PIK3R1;FGF1;FGF2;HRAS		R-HSA-5654422;R-HSA-5654423;R-HSA-5654418;R-HSA-8941613;R-HSA-5654163;R-HSA-5654655;R-HSA-177931;R-HSA-5654428;R-HSA-5654717;R-HSA-5654653;R-HSA-5654426;R-HSA-5654714;R-HSA-5654651;R-HSA-5654169;R-HSA-5654425;R-HSA-5654662;R-HSA-5654663;R-HSA-5654151;R-HSA-5654658;R-HSA-5654659;R-HSA-5654669;R-HSA-5654667;R-HSA-5654664
R-HSA-9008059	Interleukin-37 signaling	10	36	0.00238869	0.000290285	0.00116114	5	14	0.00102594	9606	Homo sapiens	SMAD3;STAT3;PTPN9;PTPN23;PTPN7;PTPN13		R-HSA-9008894;R-HSA-9008928;R-HSA-9009072;R-HSA-9008692;R-HSA-9009910
R-HSA-1368108	BMAL1:CLOCK,NPAS2 activates circadian gene expression	11	43	0.00285316	0.000294729	0.00117891	20	20	0.00146563	9606	Homo sapiens	CARM1;SERPINE1;NAMPT;PPARA;CLOCK;KLF15;ARNTL		R-HSA-879724;R-HSA-5663127;R-HSA-5663156;R-HSA-5663124;R-HSA-5663122;R-HSA-8878702;R-HSA-5663132;R-HSA-879782;R-HSA-5663165;R-HSA-1368889;R-HSA-8878679;R-HSA-5663138;R-HSA-5663170;R-HSA-879770;R-HSA-5663105;R-HSA-549424;R-HSA-879798;R-HSA-549364;R-HSA-549428;R-HSA-879762
R-HSA-114604	GPVI-mediated activation cascade	11	43	0.00285316	0.000294729	0.00117891	12	25	0.00183204	9606	Homo sapiens	CDC42;COL1A1;COL1A2;PIK3CA;PIK3R2;PIK3R1;RAC1;PIK3CG;RHOA;PDK1;RHOB		R-HSA-139842;R-HSA-442291;R-HSA-453200;R-HSA-442273;R-HSA-437118;R-HSA-114600;R-HSA-453183;R-HSA-442314;R-HSA-437162;R-HSA-437195;R-HSA-437192;R-HSA-2316429
R-HSA-933542	TRAF6 mediated NF-kB activation	9	30	0.00199058	0.000332927	0.00133171	4	4	0.000293126	9606	Homo sapiens	NFKBIA;IKBKB;APP;CHUK;TRAF6;NKIRAS2;HMGB1;NFKB1;NFKBIB		R-HSA-933530;R-HSA-168166;R-HSA-933528;R-HSA-168140
R-HSA-6783589	Interleukin-6 family signaling	9	30	0.00199058	0.000332927	0.00133171	32	34	0.00249157	9606	Homo sapiens	CNTFR;IL11;IL6;STAT1;STAT3;JAK2;IL6R		R-HSA-1067667;R-HSA-6783524;R-HSA-1112727;R-HSA-1112602;R-HSA-1112538;R-HSA-1112604;R-HSA-1067676;R-HSA-6783530;R-HSA-1112514;R-HSA-1067651;R-HSA-1112708;R-HSA-6784189;R-HSA-1112587;R-HSA-1067659;R-HSA-9681294;R-HSA-1112690;R-HSA-1112755;R-HSA-449829;R-HSA-6783556;R-HSA-1112565;R-HSA-6783681;R-HSA-6783552;R-HSA-1067640;R-HSA-6784204;R-HSA-1112510;R-HSA-1067646;R-HSA-1112703;R-HSA-5696482;R-HSA-10…
R-HSA-5621575	CD209 (DC-SIGN) signaling	9	30	0.00199058	0.000332927	0.00133171	7	11	0.000806097	9606	Homo sapiens	PAK1;NRAS;RPS6KA5;EP300;KRAS;RAF1;HRAS;NFKB1		R-HSA-5621573;R-HSA-5660660;R-HSA-5624486;R-HSA-5624492;R-HSA-5624494;R-HSA-5660666;R-HSA-5624473
R-HSA-195258	RHO GTPase Effectors	41	326	0.0216309	0.000333062	0.00133225	100	113	0.00828081	9606	Homo sapiens	ITGB1;CDKN1B;RTKN;ROCK1;ROCK2;SRC;SRF;STK4;MYLK;CDC42;PPP2CB;PAK1;CDH1;TUBB3;PPP2R5E;MAPK1;RAC1;BUB1;YWHAG;PDK1;MAPK3;PLK1;LIMK1;RHOC;MAPK14;YWHAZ;CKAP5;RHOA;RHOB;CIT;PPP1CA;MYH9;BIRC5;PIN1;GRB2;NF2;MAD2L1		R-HSA-5623632;R-HSA-3858495;R-HSA-5668947;R-HSA-5671763;R-HSA-5666129;R-HSA-419087;R-HSA-75016;R-HSA-5671772;R-HSA-419083;R-HSA-5668932;R-HSA-5623622;R-HSA-5671749;R-HSA-3928608;R-HSA-5625717;R-HSA-8981931;R-HSA-5668978;R-HSA-5623667;R-HSA-5666160;R-HSA-5672304;R-HSA-5668735;R-HSA-5627775;R-HSA-5668731;R-HSA-5665659;R-HSA-5668984;R-HSA-5669240;R-HSA-5666169;R-HSA-8981926;R-HSA-5626469;R-HSA-56259…
R-HSA-5684264	MAP3K8 (TPL2)-dependent MAPK1/3 activation	7	18	0.00119435	0.000333078	0.00133231	8	8	0.000586252	9606	Homo sapiens	IKBKB;MAP2K4;MAP2K1;CHUK;MAP3K8;BTRC;NFKB1		R-HSA-5684261;R-HSA-451634;R-HSA-5684275;R-HSA-5684273;R-HSA-451649;R-HSA-5684250;R-HSA-5684267;R-HSA-5684248
R-HSA-1433559	Regulation of KIT signaling	7	18	0.00119435	0.000333078	0.00133231	8	8	0.000586252	9606	Homo sapiens	KITLG;YES1;SOCS1;SRC;KIT;GRB2;SOCS6;SOCS4		R-HSA-1433508;R-HSA-205319;R-HSA-1433506;R-HSA-1433410;R-HSA-1562640;R-HSA-205306;R-HSA-1470011;R-HSA-205244
R-HSA-5655291	Signaling by FGFR4 in disease	7	18	0.00119435	0.000333078	0.00133231	5	15	0.00109922	9606	Homo sapiens	NRAS;PIK3CA;GRB2;KRAS;PIK3R1;HRAS		R-HSA-5655252;R-HSA-5655348;R-HSA-5655347;R-HSA-5655235;R-HSA-5655248
R-HSA-168928	DDX58/IFIH1-mediated induction of interferon-alpha/beta	18	100	0.00663526	0.000346264	0.00138506	33	53	0.00388392	9606	Homo sapiens	APP;CHUK;TNFAIP3;HMGB1;ATG12;NFKB1;NFKBIA;IKBKB;CYLD;CASP8;TRAF6;NKIRAS2;PIN1;EP300;FADD;IKBKE;NFKBIB		R-HSA-1028815;R-HSA-936462;R-HSA-9604499;R-HSA-1028812;R-HSA-936390;R-HSA-168140;R-HSA-933532;R-HSA-933530;R-HSA-933528;R-HSA-918232;R-HSA-918230;R-HSA-933526;R-HSA-933527;R-HSA-933525;R-HSA-918229;R-HSA-1028820;R-HSA-1028819;R-HSA-933523;R-HSA-1028817;R-HSA-918225;R-HSA-168166;R-HSA-168934;R-HSA-9705137;R-HSA-933538;R-HSA-9705145;R-HSA-933539;R-HSA-933536;R-HSA-933537;R-HSA-936380;R-HSA-936378;R…
R-HSA-5654710	PI-3K cascade:FGFR3	8	24	0.00159246	0.00035528	0.00142112	7	7	0.000512971	9606	Homo sapiens	PIK3CA;FGF9;GRB2;PIK3R1;FGF1;FGFR3;FGF2		R-HSA-5654709;R-HSA-5654643;R-HSA-5654640;R-HSA-5654641;R-HSA-5654705;R-HSA-177931;R-HSA-5654637
R-HSA-912631	Regulation of signaling by CBL	8	24	0.00159246	0.00035528	0.00142112	5	7	0.000512971	9606	Homo sapiens	YES1;PIK3CA;PIK3CD;GRB2;PIK3R2;PIK3R1;CRK;CRKL		R-HSA-879917;R-HSA-912734;R-HSA-912629;R-HSA-912790;R-HSA-912627
R-HSA-3899300	SUMOylation of transcription cofactors	11	44	0.00291951	0.000356633	0.00142653	27	27	0.0019786	9606	Homo sapiens	DDX17;PIAS3;DAXX;UBE2I;CBX4;UHRF2;EP300;BMI1;PPARGC1A;RNF2		R-HSA-4085372;R-HSA-3108203;R-HSA-3296126;R-HSA-4090288;R-HSA-4085296;R-HSA-4090284;R-HSA-3903017;R-HSA-4085994;R-HSA-4086059;R-HSA-4085992;R-HSA-3900194;R-HSA-3900070;R-HSA-4085347;R-HSA-3108209;R-HSA-3899291;R-HSA-5228521;R-HSA-3900177;R-HSA-4086036;R-HSA-3927824;R-HSA-3927959;R-HSA-4085331;R-HSA-3900047;R-HSA-3927886;R-HSA-4086088;R-HSA-4085318;R-HSA-4086083;R-HSA-3782535
R-HSA-198203	PI3K/AKT activation	6	13	0.000862584	0.000362129	0.00144852	5	5	0.000366408	9606	Homo sapiens	PIK3CA;IRS1;PIK3R2;IRS2;PIK3R1;RHOA		R-HSA-198211;R-HSA-198295;R-HSA-202692;R-HSA-198315;R-HSA-198266
R-HSA-110056	MAPK3 (ERK1) activation	6	13	0.000862584	0.000362129	0.00144852	4	4	0.000293126	9606	Homo sapiens	IL6;MAP2K1;JAK2;IL6R;MAPK3		R-HSA-109857;R-HSA-109860;R-HSA-109863;R-HSA-112342
R-HSA-74749	Signal attenuation	6	13	0.000862584	0.000362129	0.00144852	6	7	0.000512971	9606	Homo sapiens	IRS1;INSR;MAPK1;GRB2;IRS2;MAPK3		R-HSA-74747;R-HSA-110011;R-HSA-5686074;R-HSA-5686315;R-HSA-109823;R-HSA-109822
R-HSA-1474244	Extracellular matrix organization	41	329	0.02183	0.000398299	0.0015932	216	319	0.0233768	9606	Homo sapiens	ITGB1;DDR1;APP;SPARC;ITGB3;ELN;SERPINE1;LAMC2;FGF2;THBS1;NCSTN;CDH1;CASP3;KDR;SERPINH1;AKT1;ITGB8;DMD;NCAM1;MMP7;MMP2;FN1;ADAM10;MMP9;GDF5;COL1A1;BMP4;COL3A1;ADAM17;BMP2;COL1A2;MMP13;COL4A2;MMP16;COL4A1;ADAM12;ADAM9;ITGA6;ITGA5;CD44		R-HSA-8944265;R-HSA-2002460;R-HSA-2473511;R-HSA-216064;R-HSA-1564179;R-HSA-216068;R-HSA-2545196;R-HSA-216072;R-HSA-216076;R-HSA-1564184;R-HSA-1564164;R-HSA-2002440;R-HSA-2533950;R-HSA-2533944;R-HSA-2250301;R-HSA-1592362;R-HSA-8941234;R-HSA-2002466;R-HSA-2537499;R-HSA-2426471;R-HSA-2465890;R-HSA-2467436;R-HSA-1604690;R-HSA-4224014;R-HSA-2752125;R-HSA-2473584;R-HSA-8942302;R-HSA-2473596;R-HSA-27311…
R-HSA-3928662	EPHB-mediated forward signaling	12	52	0.00345034	0.000398984	0.00159594	18	26	0.00190532	9606	Homo sapiens	CDC42;TIAM1;PAK1;YES1;ROCK1;ROCK2;SRC;RASA1;LIMK1;RAC1;HRAS;RHOA		R-HSA-3928601;R-HSA-3928632;R-HSA-4093339;R-HSA-4093336;R-HSA-3928627;R-HSA-3928595;R-HSA-3928592;R-HSA-4093330;R-HSA-4093331;R-HSA-3928619;R-HSA-3928623;R-HSA-3928620;R-HSA-3928577;R-HSA-3928576;R-HSA-3928608;R-HSA-3928583;R-HSA-3928645;R-HSA-3928612
R-HSA-5218921	VEGFR2 mediated cell proliferation	9	31	0.00205693	0.000420647	0.00168259	5	12	0.000879379	9606	Homo sapiens	NRAS;SRC;RASA1;KDR;KRAS;HRAS;PDK1;VEGFA		R-HSA-5218845;R-HSA-4420202;R-HSA-4420121;R-HSA-4420153;R-HSA-5218821
R-HSA-1980145	Signaling by NOTCH2	10	38	0.0025214	0.000440535	0.00176214	20	20	0.00146563	9606	Homo sapiens	DLL4;NOTCH2;NCSTN;CREB1;JAG1;EP300;ADAM10;HES1;DLL1		R-HSA-2976716;R-HSA-1980061;R-HSA-1980056;R-HSA-2974731;R-HSA-157640;R-HSA-2976551;R-HSA-2976742;R-HSA-2172172;R-HSA-1980051;R-HSA-1980048;R-HSA-157933;R-HSA-2220816;R-HSA-2127285;R-HSA-2197588;R-HSA-2197562;R-HSA-2976726;R-HSA-2974737;R-HSA-2197564;R-HSA-2976563;R-HSA-157629
R-HSA-4791275	Signaling by WNT in cancer	10	38	0.0025214	0.000440535	0.00176214	11	16	0.0011725	9606	Homo sapiens	PPP2CB;GSK3B;APC;FZD4;PPP2R5E;LRP5;KREMEN2;DKK1;DKK2;LRP6		R-HSA-5339713;R-HSA-4827388;R-HSA-4791278;R-HSA-5246696;R-HSA-4839635;R-HSA-5340587;R-HSA-4839746;R-HSA-4839634;R-HSA-5339711;R-HSA-4839638;R-HSA-4839734
R-HSA-9024446	NR1H2 and NR1H3-mediated signaling	16	85	0.00563997	0.000450031	0.00180012	60	60	0.00439689	9606	Homo sapiens	ABCA1;SREBF1;KDM4A;KDM3A;FASN;AGO1;EP300;NR1H3;EIF2C1		R-HSA-9029517;R-HSA-9035279;R-HSA-9024386;R-HSA-9035143;R-HSA-9029531;R-HSA-9035167;R-HSA-9029521;R-HSA-9035281;R-HSA-9618486;R-HSA-9028525;R-HSA-9035180;R-HSA-9028524;R-HSA-9029551;R-HSA-9028526;R-HSA-9035169;R-HSA-9657786;R-HSA-9029536;R-HSA-9605051;R-HSA-9657791;R-HSA-9605052;R-HSA-9029561;R-HSA-9624353;R-HSA-9657767;R-HSA-9029566;R-HSA-9035185;R-HSA-9029555;R-HSA-9607342;R-HSA-9657775;R-HSA-9…
R-HSA-1295596	Spry regulation of FGF signaling	7	19	0.0012607	0.000458098	0.00183239	11	11	0.000806097	9606	Homo sapiens	PPP2CB;SRC;SPRY2;MAPK1;GRB2;BRAF;MAPK3		R-HSA-1295634;R-HSA-934559;R-HSA-934604;R-HSA-1295632;R-HSA-1295622;R-HSA-1295621;R-HSA-1295604;R-HSA-1295609;R-HSA-1549564;R-HSA-1295599;R-HSA-1295613
R-HSA-193639	p75NTR signals via NF-kB	7	19	0.0012607	0.000458098	0.00183239	12	13	0.00095266	9606	Homo sapiens	NFKBIA;IKBKB;IRAK1;TRAF6;NFKB1;MYD88		R-HSA-193665;R-HSA-209536;R-HSA-193686;R-HSA-193703;R-HSA-193684;R-HSA-193691;R-HSA-193641;R-HSA-193705;R-HSA-193694;R-HSA-193647;R-HSA-209566;R-HSA-193695
R-HSA-1810476	RIP-mediated NFkB activation via ZBP1	7	19	0.0012607	0.000458098	0.00183239	3	4	0.000293126	9606	Homo sapiens	NFKBIA;IKBKB;CHUK;NKIRAS2;NFKB1;MYD88;NFKBIB		R-HSA-9604480;R-HSA-168910;R-HSA-168140
R-HSA-416572	Sema4D induced cell migration and growth-cone collapse	8	25	0.00165881	0.000463548	0.00185419	7	7	0.000512971	9606	Homo sapiens	ROCK1;ROCK2;LIMK1;ERBB2;MYH9;RHOC;RHOA;RHOB		R-HSA-373750;R-HSA-416594;R-HSA-9680443;R-HSA-419087;R-HSA-416588;R-HSA-419197;R-HSA-419049
R-HSA-1181150	Signaling by NODAL	8	25	0.00165881	0.000463548	0.00185419	9	12	0.000879379	9606	Homo sapiens	SMAD2;SMAD4;SMAD3;SP1;MAPK1;ACVR1B;FOXO3;MAPK3		R-HSA-1181155;R-HSA-173488;R-HSA-1181351;R-HSA-1181156;R-HSA-1181354;R-HSA-1535903;R-HSA-1181355;R-HSA-1225919;R-HSA-170847
R-HSA-5423599	Diseases of Mismatch Repair (MMR)	4	5	0.000331763	0.000472856	0.00189142	6	6	0.000439689	9606	Homo sapiens	MSH6;MSH2;MSH3;MLH1		R-HSA-5578663;R-HSA-5545484;R-HSA-5577244;R-HSA-5632958;R-HSA-5577259;R-HSA-5632970
R-HSA-75157	FasL/ CD95L signaling	4	5	0.000331763	0.000472856	0.00189142	5	5	0.000366408	9606	Homo sapiens	CASP8;FASLG;FADD		R-HSA-83586;R-HSA-83650;R-HSA-71050;R-HSA-141310;R-HSA-75244
R-HSA-9022538	Loss of MECP2 binding ability to 5mC-DNA	4	5	0.000331763	0.000472856	0.00189142	2	2	0.000146563	9606	Homo sapiens	MECP2;BDNF;HDAC1		R-HSA-9022465;R-HSA-9023461
R-HSA-1442490	Collagen degradation	14	69	0.00457833	0.000487986	0.00195194	23	34	0.00249157	9606	Homo sapiens	MMP7;MMP2;ADAM10;MMP9;COL1A1;ADAM17;COL3A1;COL1A2;MMP13;COL4A2;COL4A1;ADAM9;AKT1		R-HSA-2168960;R-HSA-1564117;R-HSA-1474197;R-HSA-1564179;R-HSA-1564112;R-HSA-1564184;R-HSA-1564120;R-HSA-2168046;R-HSA-1454822;R-HSA-2485111;R-HSA-1454757;R-HSA-1474213;R-HSA-1564164;R-HSA-1474210;R-HSA-2473584;R-HSA-1458433;R-HSA-2484882;R-HSA-2168982;R-HSA-1564143;R-HSA-2473596;R-HSA-1564142;R-HSA-2168923;R-HSA-2537499
R-HSA-3304351	Signaling by TGF-beta Receptor Complex in Cancer	5	9	0.000597173	0.000489865	0.00195946	7	7	0.000512971	9606	Homo sapiens	SMAD2;SMAD4;SMAD3;TGFBR1;TGFBR2		R-HSA-3645780;R-HSA-3311014;R-HSA-3304394;R-HSA-3656382;R-HSA-3315483;R-HSA-3642203;R-HSA-3656523
R-HSA-426486	Small interfering RNA (siRNA) biogenesis	5	9	0.000597173	0.000489865	0.00195946	5	5	0.000366408	9606	Homo sapiens	PRKRA;AGO1;DICER1;EIF2C1		R-HSA-2106625;R-HSA-9023912;R-HSA-426464;R-HSA-2106615;R-HSA-9023909
R-HSA-8951671	RUNX3 regulates YAP1-mediated transcription	5	9	0.000597173	0.000489865	0.00195946	3	3	0.000219845	9606	Homo sapiens	YAP1;TAZ;RUNX3;CTGF		R-HSA-8951676;R-HSA-8951695;R-HSA-1989766
R-HSA-383280	Nuclear Receptor transcription pathway	16	86	0.00570632	0.000509221	0.00203688	2	2	0.000146563	9606	Homo sapiens	NR5A2;VDR;HNF4A;NR1H4;RARB;NR1H3;PPARG;NR2C2;PPARA;ESR1		R-HSA-382096;R-HSA-376419
R-HSA-8874081	MET activates PTK2 signaling	9	32	0.00212328	0.000526549	0.0021062	5	5	0.000366408	9606	Homo sapiens	ITGB1;COL1A1;COL3A1;COL1A2;SRC;HGF;FN1;LAMC2;MET		R-HSA-8874083;R-HSA-8874082;R-HSA-8874080;R-HSA-8874079;R-HSA-8874078
R-HSA-5357786	TNFR1-induced proapoptotic signaling	6	14	0.000928936	0.000532705	0.00213082	3	3	0.000219845	9606	Homo sapiens	CYLD;CASP8;USP4;TNFAIP3;FADD;TNF		R-HSA-140978;R-HSA-75240;R-HSA-83582
R-HSA-69242	S Phase	26	179	0.0118771	0.000536155	0.00214462	31	55	0.00403049	9606	Homo sapiens	RB1;GSK3B;CDKN1A;CDKN1B;MAX;CCND1;CDH1;MYC;AKT2;AKT3;E2F1;E2F2;AKT1;E2F5;SKP2;UBE2C;CDC25A;RBL2;CCNA2;WEE1;CCNE2;CDK4;CCNE1;CDK2;MCM5		R-HSA-187520;R-HSA-174273;R-HSA-69005;R-HSA-187916;R-HSA-68944;R-HSA-68946;R-HSA-174164;R-HSA-198613;R-HSA-69015;R-HSA-8848414;R-HSA-69019;R-HSA-187545;R-HSA-187934;R-HSA-174110;R-HSA-187552;R-HSA-174054;R-HSA-176942;R-HSA-75820;R-HSA-75823;R-HSA-187948;R-HSA-75822;R-HSA-187949;R-HSA-75825;R-HSA-187506;R-HSA-75824;R-HSA-8848436;R-HSA-187574;R-HSA-187575;R-HSA-187828;R-HSA-188345;R-HSA-169468
R-HSA-354192	Integrin signaling	10	39	0.00258775	0.00053702	0.00214808	24	24	0.00175876	9606	Homo sapiens	RAP1B;SRC;ITGB3;FN1;AKT1;GRB2;CRK;RASGRP1;PDK1		R-HSA-443910;R-HSA-354149;R-HSA-429415;R-HSA-354087;R-HSA-372705;R-HSA-432096;R-HSA-443905;R-HSA-429441;R-HSA-432110;R-HSA-354124;R-HSA-354060;R-HSA-377644;R-HSA-377641;R-HSA-377640;R-HSA-377643;R-HSA-939265;R-HSA-372693;R-HSA-354165;R-HSA-354097;R-HSA-354066;R-HSA-354077;R-HSA-354173;R-HSA-372697;R-HSA-354073
R-HSA-9022692	Regulation of MECP2 expression and activity	10	39	0.00258775	0.00053702	0.00214808	14	14	0.00102594	9606	Homo sapiens	MECP2;CREB1;HDAC1;AGO1;EIF2C1		R-HSA-9023592;R-HSA-9005995;R-HSA-9022314;R-HSA-9022625;R-HSA-9021888;R-HSA-9018594;R-HSA-8986937;R-HSA-9615490;R-HSA-8986939;R-HSA-9023132;R-HSA-9021183;R-HSA-9021182;R-HSA-9006992;R-HSA-9615501
R-HSA-9013695	NOTCH4 Intracellular Domain Regulates Transcription	8	26	0.00172517	0.000597147	0.00238859	9	9	0.000659534	9606	Homo sapiens	NOTCH2;KAT2B;SMAD3;NOTCH1;NOTCH4;EP300;HES1		R-HSA-9604451;R-HSA-9604550;R-HSA-9013693;R-HSA-9605414;R-HSA-9604471;R-HSA-9013711;R-HSA-9604664;R-HSA-9604553;R-HSA-9604446
R-HSA-1236382	Constitutive Signaling by Ligand-Responsive EGFR Cancer Variants	8	26	0.00172517	0.000597147	0.00238859	22	23	0.00168548	9606	Homo sapiens	NRAS;PIK3CA;GRB2;KRAS;PIK3R1;HRAS;EGFR		R-HSA-1218833;R-HSA-1225947;R-HSA-1226014;R-HSA-1225950;R-HSA-1225951;R-HSA-1226012;R-HSA-1225949;R-HSA-1220610;R-HSA-1220611;R-HSA-1247842;R-HSA-1247841;R-HSA-1226016;R-HSA-1225952;R-HSA-1220614;R-HSA-1220612;R-HSA-1225956;R-HSA-1225957;R-HSA-1220613;R-HSA-1247844;R-HSA-1225960;R-HSA-1225961;R-HSA-1169421
R-HSA-5637815	Signaling by Ligand-Responsive EGFR Variants in Cancer	8	26	0.00172517	0.000597147	0.00238859	22	23	0.00168548	9606	Homo sapiens	NRAS;PIK3CA;GRB2;KRAS;PIK3R1;HRAS;EGFR		R-HSA-1218833;R-HSA-1225947;R-HSA-1226014;R-HSA-1225950;R-HSA-1225951;R-HSA-1226012;R-HSA-1225949;R-HSA-1220610;R-HSA-1220611;R-HSA-1247842;R-HSA-1247841;R-HSA-1226016;R-HSA-1225952;R-HSA-1220614;R-HSA-1220612;R-HSA-1225956;R-HSA-1225957;R-HSA-1220613;R-HSA-1247844;R-HSA-1225960;R-HSA-1225961;R-HSA-1169421
R-HSA-6803207	TP53 Regulates Transcription of Caspase Activators and Caspases	7	20	0.00132705	0.000617971	0.00247188	15	17	0.00124579	9606	Homo sapiens	CASP8;APAF1;CASP2;ATM;TP53;TP63		R-HSA-6801415;R-HSA-6798082;R-HSA-6798081;R-HSA-6798126;R-HSA-6800396;R-HSA-6801355;R-HSA-6800490;R-HSA-6800279;R-HSA-6791349;R-HSA-6791348;R-HSA-6798129;R-HSA-6800798;R-HSA-6800797;R-HSA-6798139;R-HSA-6798138
R-HSA-4090294	SUMOylation of intracellular receptors	10	40	0.0026541	0.000650374	0.0026015	25	25	0.00183204	9606	Homo sapiens	HDAC4;PIAS3;UBE2I;NR5A2;VDR;NR1H4;NR1H3;PPARG;PPARA;ESR1		R-HSA-4719436;R-HSA-4719424;R-HSA-4341070;R-HSA-4755524;R-HSA-4755526;R-HSA-4719448;R-HSA-4717461;R-HSA-4341072;R-HSA-4341073;R-HSA-4755419;R-HSA-4546385;R-HSA-4090408;R-HSA-4546387;R-HSA-4717521;R-HSA-4546386;R-HSA-4341016;R-HSA-4719447;R-HSA-4341025;R-HSA-4090390;R-HSA-4755494;R-HSA-4720446;R-HSA-4719423;R-HSA-4720432;R-HSA-4341048;R-HSA-4719413
R-HSA-6803204	TP53 Regulates Transcription of Genes Involved in Cytochrome C Release	9	33	0.00218964	0.000653375	0.0026135	21	25	0.00183204	9606	Homo sapiens	TP53INP1;BAX;ATM;TP53;TP63;BBC3		R-HSA-3700984;R-HSA-4331331;R-HSA-6791302;R-HSA-6801184;R-HSA-6801166;R-HSA-139913;R-HSA-3700981;R-HSA-6791306;R-HSA-4331340;R-HSA-6797993;R-HSA-6798615;R-HSA-6791285;R-HSA-6798004;R-HSA-6798611;R-HSA-140214;R-HSA-6801213;R-HSA-6791291;R-HSA-6799418;R-HSA-6801209;R-HSA-6799097;R-HSA-6799416
R-HSA-9012852	Signaling by NOTCH3	13	63	0.00418021	0.000655806	0.00262323	36	37	0.00271142	9606	Homo sapiens	DLL4;NOTCH3;KAT2B;NCSTN;JAG1;NOTCH1;STAT1;EP300;ADAM10;HES1;DLL1;EGFR		R-HSA-9021451;R-HSA-9021450;R-HSA-9013069;R-HSA-9021325;R-HSA-9018573;R-HSA-9018572;R-HSA-157124;R-HSA-9013568;R-HSA-9017797;R-HSA-9017817;R-HSA-9016861;R-HSA-9021406;R-HSA-9021520;R-HSA-9021523;R-HSA-157145;R-HSA-9016916;R-HSA-9013652;R-HSA-9021334;R-HSA-9021480;R-HSA-9018538;R-HSA-9016751;R-HSA-9018542;R-HSA-2168136;R-HSA-9013284;R-HSA-9021412;R-HSA-157100;R-HSA-9021478;R-HSA-157937;R-HSA-90141…
R-HSA-6796648	TP53 Regulates Transcription of DNA Repair Genes	16	89	0.00590538	0.000728461	0.00278379	15	17	0.00124579	9606	Homo sapiens	JUN;CCNT1;MSH2;CHEK1;ATM;BRCA1;MLH1;TP53		R-HSA-6796647;R-HSA-6797606;R-HSA-6806405;R-HSA-6806413;R-HSA-6806412;R-HSA-6796649;R-HSA-6806408;R-HSA-6806423;R-HSA-6806419;R-HSA-6806417;R-HSA-6797712;R-HSA-6797616;R-HSA-6806394;R-HSA-6806425;R-HSA-6806392
R-HSA-69615	G1/S DNA Damage Checkpoints	14	72	0.00477739	0.000732825	0.00278379	23	26	0.00190532	9606	Homo sapiens	CCNA2;CDKN1A;CDKN1B;CCNE2;CDKN2A;CCNE1;CHEK1;CDK2;MDM4;ATM;TP53;CDC25A		R-HSA-6803719;R-HSA-5633460;R-HSA-69600;R-HSA-349444;R-HSA-6804741;R-HSA-69604;R-HSA-6804879;R-HSA-69608;R-HSA-349455;R-HSA-6803403;R-HSA-6793685;R-HSA-6804724;R-HSA-69685;R-HSA-6803411;R-HSA-264435;R-HSA-349426;R-HSA-69562;R-HSA-6803388;R-HSA-187934;R-HSA-6804955;R-HSA-6803801;R-HSA-5693609;R-HSA-69598
R-HSA-111461	Cytochrome c-mediated apoptotic response	6	15	0.000995289	0.000760008	0.00278379	11	12	0.000879379	9606	Homo sapiens	CASP7;APAF1;CASP3;XIAP;MAPK1;MAPK3		R-HSA-114256;R-HSA-114259;R-HSA-9627056;R-HSA-9627089;R-HSA-6804596;R-HSA-114261;R-HSA-6805507;R-HSA-9627078;R-HSA-6804652;R-HSA-114252;R-HSA-114254
R-HSA-3772470	Negative regulation of TCF-dependent signaling by WNT ligand antagonists	6	15	0.000995289	0.000760008	0.00278379	4	5	0.000366408	9606	Homo sapiens	SFRP2;LRP5;KREMEN2;DKK1;DKK2;LRP6		R-HSA-3772441;R-HSA-3769401;R-HSA-5368586;R-HSA-3769397
R-HSA-5654719	SHC-mediated cascade:FGFR4	8	27	0.00179152	0.000760237	0.00278379	4	4	0.000293126	9606	Homo sapiens	NRAS;FGF9;GRB2;KRAS;FGF1;FGF2;HRAS		R-HSA-5654423;R-HSA-5654428;R-HSA-5654426;R-HSA-5654425
R-HSA-139915	Activation of PUMA and translocation to mitochondria	5	10	0.000663526	0.00078349	0.00278379	5	5	0.000366408	9606	Homo sapiens	E2F1;TP53;TP63;BBC3		R-HSA-139914;R-HSA-139913;R-HSA-4331324;R-HSA-4331340;R-HSA-140221
R-HSA-8851907	MET activates PI3K/AKT signaling	5	10	0.000663526	0.00078349	0.00278379	5	5	0.000366408	9606	Homo sapiens	PIK3CA;HGF;GRB2;PIK3R1;MET		R-HSA-8851908;R-HSA-8852019;R-HSA-8851954;R-HSA-8851919;R-HSA-8851933
R-HSA-1250347	SHC1 events in ERBB4 signaling	7	21	0.0013934	0.000819214	0.00278379	4	4	0.000293126	9606	Homo sapiens	BTC;NRAS;GRB2;KRAS;HRAS;HBEGF		R-HSA-1250357;R-HSA-1250383;R-HSA-1250380;R-HSA-1250348
R-HSA-9690406	Transcriptional regulation of testis differentiation	7	21	0.0013934	0.000819214	0.00278379	16	18	0.00131907	9606	Homo sapiens	FGF9;GATA4;SOX9;MIF		R-HSA-9692146;R-HSA-9693009;R-HSA-9692241;R-HSA-9690896;R-HSA-9692150;R-HSA-9690395;R-HSA-9692250;R-HSA-9692154;R-HSA-9690877;R-HSA-9692131;R-HSA-9692129;R-HSA-9692135;R-HSA-9692134;R-HSA-9690404;R-HSA-9692228;R-HSA-9690414
R-HSA-190242	FGFR1 ligand binding and activation	7	21	0.0013934	0.000819214	0.00278379	6	7	0.000512971	9606	Homo sapiens	KL;FGF9;FGF1;FGF2;FGFR1		R-HSA-190256;R-HSA-191062;R-HSA-190245;R-HSA-190427;R-HSA-190268;R-HSA-190429
R-HSA-5689880	Ub-specific processing proteases	28	206	0.0136686	0.000910251	0.00278379	20	40	0.00293126	9606	Homo sapiens	BECN1;PTEN;KEAP1;MAT2B;FOXO4;HIF1A;MYC;SKP2;MAP3K7;SMAD2;USP25;SMAD1;SMAD4;SMAD3;USP4;USP9X;TGFBR1;CDC25A;SMAD7;NFKBIA;CCNA2;RNF123;CYLD;TRAF6;MDM4;VDAC1;TAB1;TP53		R-HSA-5696534;R-HSA-6781797;R-HSA-870479;R-HSA-5689972;R-HSA-5696564;R-HSA-5689973;R-HSA-6781764;R-HSA-5696914;R-HSA-5696627;R-HSA-6781922;R-HSA-5697009;R-HSA-5689950;R-HSA-870437;R-HSA-936390;R-HSA-5696600;R-HSA-6781897;R-HSA-6781814;R-HSA-6781779;R-HSA-8869456;R-HSA-5696872
R-HSA-69560	Transcriptional activation of p53 responsive genes	4	6	0.000398116	0.00092793	0.00278379	5	5	0.000366408	9606	Homo sapiens	CDKN1A;TP53		R-HSA-6803719;R-HSA-6803411;R-HSA-6803388;R-HSA-6803403;R-HSA-6803801
R-HSA-69895	Transcriptional activation of cell cycle inhibitor p21	4	6	0.000398116	0.00092793	0.00278379	5	5	0.000366408	9606	Homo sapiens	CDKN1A;TP53		R-HSA-6803719;R-HSA-6803411;R-HSA-6803388;R-HSA-6803403;R-HSA-6803801
R-HSA-211163	AKT-mediated inactivation of FOXO1A	4	6	0.000398116	0.00092793	0.00278379	2	2	0.000146563	9606	Homo sapiens	AKT2;AKT3;AKT1;FOXO1		R-HSA-211178;R-HSA-211164
R-HSA-8941333	RUNX2 regulates genes involved in differentiation of myeloid cells	4	6	0.000398116	0.00092793	0.00278379	2	2	0.000146563	9606	Homo sapiens	CBFB;RUNX2;RUNX1		R-HSA-8938382;R-HSA-8938371
R-HSA-3656532	TGFBR1 KD Mutants in Cancer	4	6	0.000398116	0.00092793	0.00278379	1	1	7.32815e-05	9606	Homo sapiens	SMAD2;SMAD3;TGFBR1;TGFBR2		R-HSA-3656523
R-HSA-5339717	Signaling by LRP5 mutants	4	6	0.000398116	0.00092793	0.00278379	1	1	7.32815e-05	9606	Homo sapiens	LRP5;KREMEN2;DKK1;DKK2		R-HSA-5339711
R-HSA-69200	Phosphorylation of proteins involved in G1/S transition by active Cyclin E:Cdk2 complexes	4	6	0.000398116	0.00092793	0.00278379	1	1	7.32815e-05	9606	Homo sapiens	RB1;CCNE2;CCNE1;CDK2		R-HSA-188390
R-HSA-5083630	Defective LFNG causes SCDO3	4	6	0.000398116	0.00092793	0.00278379	1	1	7.32815e-05	9606	Homo sapiens	NOTCH2;NOTCH3;NOTCH1;NOTCH4		R-HSA-5096538
R-HSA-2173788	Downregulation of TGF-beta receptor signaling	8	28	0.00185787	0.000957356	0.00287207	28	28	0.00205188	9606	Homo sapiens	SMAD2;SMAD3;SMURF1;TGFBR1;SMAD7;TGFBR2;PPP1CA		R-HSA-178178;R-HSA-2176417;R-HSA-2176416;R-HSA-2128994;R-HSA-2187368;R-HSA-173512;R-HSA-2167917;R-HSA-2187375;R-HSA-178189;R-HSA-2167924;R-HSA-2187382;R-HSA-2176445;R-HSA-178208;R-HSA-173542;R-HSA-2176452;R-HSA-178215;R-HSA-2167876;R-HSA-178218;R-HSA-2187401;R-HSA-173483;R-HSA-2127562;R-HSA-2187405;R-HSA-2169046;R-HSA-2179291;R-HSA-2187355;R-HSA-2169050;R-HSA-2179293;R-HSA-2187358
R-HSA-5654712	FRS-mediated FGFR4 signaling	8	28	0.00185787	0.000957356	0.00287207	9	9	0.000659534	9606	Homo sapiens	NRAS;FGF9;GRB2;KRAS;FGF1;FGF2;HRAS		R-HSA-5654422;R-HSA-5654663;R-HSA-5654658;R-HSA-5654418;R-HSA-8941613;R-HSA-5654655;R-HSA-5654653;R-HSA-5654651;R-HSA-5654664
R-HSA-9716542	Signaling by Rho GTPases, Miro GTPases and RHOBTB3	74	725	0.0481056	0.00100444	0.00301333	159	212	0.0155357	9606	Homo sapiens	ITGB1;CDKN1B;DOCK3;RTKN;ARHGAP5;RND3;MYLK;AKAP12;PREX2;GJA1;TUBB3;CDH1;PPP2R5E;RAC1;GIT1;YWHAG;PDK1;SWAP70;RHOC;YWHAZ;CKAP5;RHOA;CIT;RHOB;SENP1;TIAM1;PIK3CA;CCNE1;ARHGEF3;MYH9;BIRC5;RHOU;DOCK1;EPHA2;ROCK1;ROCK2;SRC;SRF;TWF1;PIK3R2;PIK3R1;ADD3;STK4;CDC42;PPP2CB;PAK1;MYO6;MAPK1;ABL2;VHL;BUB1;SRGAP1;MAPK3;PAK4;JAG1;USP9X;CAV1;PLK1;LIMK1;MAPK14;PTPN13;PPP1CA;ARHGAP32;PIN1;GRB2;VIM;NF2;MAP3K11;MAD2L1		R-HSA-9706390;R-HSA-5623632;R-HSA-3858495;R-HSA-5668947;R-HSA-5671763;R-HSA-5666129;R-HSA-9018766;R-HSA-419087;R-HSA-75016;R-HSA-5671772;R-HSA-8981637;R-HSA-419083;R-HSA-9018758;R-HSA-9013145;R-HSA-9013144;R-HSA-9013147;R-HSA-5668932;R-HSA-5623622;R-HSA-9018778;R-HSA-9692800;R-HSA-5671749;R-HSA-9726848;R-HSA-9017488;R-HSA-9018768;R-HSA-9692809;R-HSA-9726862;R-HSA-3928608;R-HSA-9013143;R-HSA-90131…
R-HSA-9013694	Signaling by NOTCH4	16	92	0.00610444	0.00102353	0.00307059	20	20	0.00146563	9606	Homo sapiens	NOTCH2;JAG1;SMAD3;NOTCH1;FBXW7;NOTCH4;ADAM10;YWHAZ;DLL4;KAT2B;NCSTN;EP300;AKT1;HES1		R-HSA-9604247;R-HSA-9604471;R-HSA-9013711;R-HSA-9604308;R-HSA-9604629;R-HSA-9604664;R-HSA-9604606;R-HSA-9604446;R-HSA-9604642;R-HSA-9604387;R-HSA-9604675;R-HSA-9604451;R-HSA-9604550;R-HSA-9013693;R-HSA-9605414;R-HSA-9604294;R-HSA-9604264;R-HSA-9604328;R-HSA-2168987;R-HSA-9604553
R-HSA-1474228	Degradation of the extracellular matrix	22	148	0.00982018	0.00103602	0.00310806	72	105	0.00769456	9606	Homo sapiens	MMP7;MMP2;ELN;FN1;ADAM10;LAMC2;MMP9;COL1A1;NCSTN;ADAM17;COL3A1;COL1A2;MMP13;MMP16;COL4A2;COL4A1;CDH1;CASP3;ADAM9;AKT1;CD44		R-HSA-8940554;R-HSA-1474197;R-HSA-4086205;R-HSA-1604763;R-HSA-1564179;R-HSA-3791295;R-HSA-1604752;R-HSA-1604368;R-HSA-3791155;R-HSA-1602454;R-HSA-1564184;R-HSA-1604360;R-HSA-1566981;R-HSA-1564164;R-HSA-1566979;R-HSA-3791149;R-HSA-1458433;R-HSA-2533950;R-HSA-2534206;R-HSA-8940561;R-HSA-1604741;R-HSA-2533944;R-HSA-1604359;R-HSA-1602488;R-HSA-2168960;R-HSA-3788061;R-HSA-1454781;R-HSA-1592362;R-HSA-1…
R-HSA-8984722	Interleukin-35 Signalling	6	16	0.00106164	0.00105579	0.00316738	26	26	0.00190532	9606	Homo sapiens	STAT1;STAT3;STAT4;IL12A;JAK2		R-HSA-8984012;R-HSA-8984014;R-HSA-8984001;R-HSA-8983872;R-HSA-8984963;R-HSA-8984964;R-HSA-8983876;R-HSA-8950405;R-HSA-8983878;R-HSA-8983835;R-HSA-8950362;R-HSA-6809140;R-HSA-8983834;R-HSA-8983519;R-HSA-8983518;R-HSA-8984021;R-HSA-8950740;R-HSA-8984023;R-HSA-8983983;R-HSA-8983841;R-HSA-8983845;R-HSA-8950522;R-HSA-8983996;R-HSA-448627;R-HSA-8983870;R-HSA-8950453
R-HSA-9617629	Regulation of FOXO transcriptional activity by acetylation	6	16	0.00106164	0.00105579	0.00316738	9	9	0.000659534	9606	Homo sapiens	KAT2B;EP300;FOXO4;FOXO3;SIRT1;FOXO1		R-HSA-9626962;R-HSA-9620515;R-HSA-9617683;R-HSA-9626928;R-HSA-9626945;R-HSA-9617735;R-HSA-9620532;R-HSA-9617758;R-HSA-9617660
R-HSA-9634285	Constitutive Signaling by Overexpressed ERBB2	6	16	0.00106164	0.00105579	0.00316738	8	8	0.000586252	9606	Homo sapiens	NRAS;ERBB2;GRB2;KRAS;HRAS		R-HSA-9634418;R-HSA-9634402;R-HSA-9634391;R-HSA-9634390;R-HSA-1248694;R-HSA-9652277;R-HSA-9652264;R-HSA-1227964
R-HSA-9027276	Erythropoietin activates Phosphoinositide-3-kinase (PI3K)	6	16	0.00106164	0.00105579	0.00316738	7	7	0.000512971	9606	Homo sapiens	PIK3CA;PIK3CD;IRS2;PIK3R1;JAK2;PIK3CG		R-HSA-9027273;R-HSA-9027272;R-HSA-9021627;R-HSA-9027275;R-HSA-9012657;R-HSA-9027281;R-HSA-9027280
R-HSA-2691230	Signaling by NOTCH1 HD Domain Mutants in Cancer	6	16	0.00106164	0.00105579	0.00316738	6	6	0.000439689	9606	Homo sapiens	DLL4;ADAM17;NOTCH1;JAG1;ADAM10;DLL1		R-HSA-2691211;R-HSA-2691226;R-HSA-2691214;R-HSA-2730752;R-HSA-2737728;R-HSA-2691219
R-HSA-2691232	Constitutive Signaling by NOTCH1 HD Domain Mutants	6	16	0.00106164	0.00105579	0.00316738	6	6	0.000439689	9606	Homo sapiens	DLL4;ADAM17;NOTCH1;JAG1;ADAM10;DLL1		R-HSA-2691211;R-HSA-2691226;R-HSA-2691214;R-HSA-2730752;R-HSA-2737728;R-HSA-2691219
R-HSA-5654219	Phospholipase C-mediated cascade: FGFR1	7	22	0.00145976	0.00106895	0.00320684	3	3	0.000219845	9606	Homo sapiens	KL;FGF9;FGF1;FGF2;FGFR1		R-HSA-5654167;R-HSA-5654165;R-HSA-5654149
R-HSA-69205	G1/S-Specific Transcription	10	43	0.00285316	0.00111435	0.00334305	28	28	0.00205188	9606	Homo sapiens	RBL2;RRM2;CCNE1;HDAC1;E2F1;E2F2;E2F5;CDC25A		R-HSA-8961678;R-HSA-8961934;R-HSA-8961920;R-HSA-8961665;R-HSA-8962050;R-HSA-8961671;R-HSA-8961863;R-HSA-8961991;R-HSA-8961688;R-HSA-8961946;R-HSA-8961874;R-HSA-8961619;R-HSA-8961620;R-HSA-8961961;R-HSA-8961632;R-HSA-8961888;R-HSA-8961952;R-HSA-8961699;R-HSA-8961636;R-HSA-8961895;R-HSA-8961915;R-HSA-8961982;R-HSA-8961840;R-HSA-8961651;R-HSA-8961907;R-HSA-8961972;R-HSA-8961846;R-HSA-8962039
R-HSA-8853659	RET signaling	10	43	0.00285316	0.00111435	0.00334305	20	24	0.00175876	9606	Homo sapiens	PIK3CA;ARTN;SRC;PIK3CD;GRB2;PIK3R2;IRS2;PIK3R1;GFRA3;PDLIM7		R-HSA-8853734;R-HSA-8854981;R-HSA-8855747;R-HSA-8853762;R-HSA-8853793;R-HSA-8855617;R-HSA-8853792;R-HSA-8853774;R-HSA-8855564;R-HSA-8855915;R-HSA-8853737;R-HSA-8853800;R-HSA-8855508;R-HSA-8854899;R-HSA-8854897;R-HSA-8853745;R-HSA-8854908;R-HSA-8853755;R-HSA-8854905;R-HSA-8853753
R-HSA-2424491	DAP12 signaling	9	36	0.00238869	0.00119052	0.00357157	13	17	0.00124579	9606	Homo sapiens	NRAS;PIK3CA;GRB2;PIK3R2;KRAS;PIK3R1;RAC1;HRAS		R-HSA-2424484;R-HSA-2424485;R-HSA-2424486;R-HSA-2424487;R-HSA-2424480;R-HSA-2424481;R-HSA-2424482;R-HSA-2396599;R-HSA-2396561;R-HSA-2396594;R-HSA-2424476;R-HSA-2424477;R-HSA-2396606
R-HSA-9032500	Activated NTRK2 signals through FYN	5	11	0.000729879	0.00119182	0.00357547	7	7	0.000512971	9606	Homo sapiens	NTRK2;DOCK3;BDNF;SRC;RAC1		R-HSA-9032601;R-HSA-9032761;R-HSA-9032798;R-HSA-9037040;R-HSA-9032532;R-HSA-9032582;R-HSA-9032502
R-HSA-9028335	Activated NTRK2 signals through PI3K	5	11	0.000729879	0.00119182	0.00357547	2	2	0.000146563	9606	Homo sapiens	NTRK2;PIK3CA;BDNF;GRB2;PIK3R1		R-HSA-9028505;R-HSA-9028519
R-HSA-1169092	Activation of RAS in B cells	5	11	0.000729879	0.00119182	0.00357547	2	2	0.000146563	9606	Homo sapiens	NRAS;KRAS;RASGRP1;HRAS		R-HSA-1168374;R-HSA-1168636
R-HSA-9632693	Evasion of Oxidative Stress Induced Senescence Due to p16INK4A Defects	3	3	0.000199058	0.00132016	0.00396048	2	2	0.000146563	9606	Homo sapiens	CDK6;CDK4;CDKN2A		R-HSA-9630795;R-HSA-9630792
R-HSA-9630750	Evasion of Oncogene Induced Senescence Due to p16INK4A Defects	3	3	0.000199058	0.00132016	0.00396048	2	2	0.000146563	9606	Homo sapiens	CDK6;CDK4;CDKN2A		R-HSA-9630795;R-HSA-9630792
R-HSA-5632928	Defective Mismatch Repair Associated With MSH2	3	3	0.000199058	0.00132016	0.00396048	2	2	0.000146563	9606	Homo sapiens	MSH6;MSH2;MSH3		R-HSA-5577244;R-HSA-5577259
R-HSA-3311021	SMAD4 MH2 Domain Mutants in Cancer	3	3	0.000199058	0.00132016	0.00396048	1	1	7.32815e-05	9606	Homo sapiens	SMAD2;SMAD4;SMAD3		R-HSA-3311014
R-HSA-9632700	Evasion of Oxidative Stress Induced Senescence Due to Defective p16INK4A binding to CDK4 and CDK6	3	3	0.000199058	0.00132016	0.00396048	1	1	7.32815e-05	9606	Homo sapiens	CDK6;CDK4;CDKN2A		R-HSA-9630795
R-HSA-9630794	Evasion of Oncogene Induced Senescence Due to Defective p16INK4A binding to CDK4 and CDK6	3	3	0.000199058	0.00132016	0.00396048	1	1	7.32815e-05	9606	Homo sapiens	CDK6;CDK4;CDKN2A		R-HSA-9630795
R-HSA-3304347	Loss of Function of SMAD4 in Cancer	3	3	0.000199058	0.00132016	0.00396048	1	1	7.32815e-05	9606	Homo sapiens	SMAD2;SMAD4;SMAD3		R-HSA-3311014
R-HSA-3315487	SMAD2/3 MH2 Domain Mutants in Cancer	3	3	0.000199058	0.00132016	0.00396048	1	1	7.32815e-05	9606	Homo sapiens	SMAD2;SMAD4;SMAD3		R-HSA-3315483
R-HSA-194315	Signaling by Rho GTPases	72	709	0.047044	0.00133071	0.00399213	158	203	0.0148762	9606	Homo sapiens	ITGB1;CDKN1B;DOCK3;RTKN;ARHGAP5;RND3;MYLK;AKAP12;PREX2;GJA1;TUBB3;CDH1;PPP2R5E;RAC1;GIT1;YWHAG;PDK1;SWAP70;RHOC;YWHAZ;CKAP5;RHOA;CIT;RHOB;SENP1;TIAM1;PIK3CA;ARHGEF3;MYH9;BIRC5;RHOU;DOCK1;EPHA2;ROCK1;ROCK2;SRC;SRF;TWF1;PIK3R2;PIK3R1;ADD3;STK4;CDC42;PPP2CB;PAK1;MYO6;MAPK1;ABL2;BUB1;SRGAP1;MAPK3;PAK4;JAG1;USP9X;CAV1;PLK1;LIMK1;MAPK14;PTPN13;PPP1CA;ARHGAP32;PIN1;GRB2;VIM;NF2;MAP3K11;MAD2L1		R-HSA-5623632;R-HSA-3858495;R-HSA-5668947;R-HSA-5671763;R-HSA-5666129;R-HSA-9018766;R-HSA-419087;R-HSA-75016;R-HSA-5671772;R-HSA-8981637;R-HSA-419083;R-HSA-9018758;R-HSA-9013145;R-HSA-9013144;R-HSA-9013147;R-HSA-5668932;R-HSA-5623622;R-HSA-9018778;R-HSA-9692800;R-HSA-5671749;R-HSA-9726848;R-HSA-9017488;R-HSA-9018768;R-HSA-9692809;R-HSA-9726862;R-HSA-3928608;R-HSA-9013143;R-HSA-9013161;R-HSA-56257…
R-HSA-180292	GAB1 signalosome	7	23	0.00152611	0.00137486	0.00412458	11	11	0.000806097	9606	Homo sapiens	BTC;PIK3CA;SRC;GRB2;PIK3R1;EGFR;HBEGF		R-HSA-177939;R-HSA-177923;R-HSA-177920;R-HSA-177926;R-HSA-177927;R-HSA-177924;R-HSA-177941;R-HSA-177930;R-HSA-179467;R-HSA-177944;R-HSA-177935
R-HSA-1839117	Signaling by cytosolic FGFR1 fusion mutants	7	23	0.00152611	0.00137486	0.00412458	13	14	0.00102594	9606	Homo sapiens	STAT5B;PIK3CA;STAT1;STAT3;GRB2;PIK3R1;LRRFIP1		R-HSA-1839102;R-HSA-1839039;R-HSA-1839065;R-HSA-1839031;R-HSA-1839095;R-HSA-1839091;R-HSA-1839080;R-HSA-1839112;R-HSA-1839114;R-HSA-1888198;R-HSA-1839078;R-HSA-1839110;R-HSA-1839107
R-HSA-156711	Polo-like kinase mediated events	7	23	0.00152611	0.00137486	0.00412458	9	15	0.00109922	9606	Homo sapiens	WEE1;PLK1;EP300;CDC25A		R-HSA-162657;R-HSA-156678;R-HSA-4088152;R-HSA-4088134;R-HSA-156699;R-HSA-4088130;R-HSA-4088162;R-HSA-4088306;R-HSA-4088305
R-HSA-1606322	ZBP1(DAI) mediated induction of type I IFNs	7	23	0.00152611	0.00137486	0.00412458	3	11	0.000806097	9606	Homo sapiens	NFKBIA;IKBKB;CHUK;NKIRAS2;NFKB1;MYD88;NFKBIB		R-HSA-9604480;R-HSA-168910;R-HSA-168140
R-HSA-216083	Integrin cell surface interactions	15	86	0.00570632	0.00140707	0.0042212	48	55	0.00403049	9606	Homo sapiens	ITGB1;ITGB3;FN1;THBS1;COL1A1;COL3A1;COL1A2;COL4A2;COL4A1;CDH1;KDR;ITGB8;ITGA6;ITGA5;CD44		R-HSA-2484965;R-HSA-114560;R-HSA-114563;R-HSA-2473511;R-HSA-210304;R-HSA-216064;R-HSA-4539779;R-HSA-216068;R-HSA-2467436;R-HSA-265422;R-HSA-216072;R-HSA-265423;R-HSA-4084912;R-HSA-216076;R-HSA-4084910;R-HSA-265428;R-HSA-204434;R-HSA-265429;R-HSA-202706;R-HSA-2752125;R-HSA-265424;R-HSA-265425;R-HSA-265426;R-HSA-265427;R-HSA-4084903;R-HSA-2752115;R-HSA-349593;R-HSA-198941;R-HSA-2752118;R-HSA-408508…
R-HSA-8877330	RUNX1 and FOXP3 control the development of regulatory T lymphocytes (Tregs)	6	17	0.00112799	0.00143278	0.00429833	20	20	0.00146563	9606	Homo sapiens	CBFB;IFNG;FOXP3;RUNX1		R-HSA-8877414;R-HSA-8939082;R-HSA-8877348;R-HSA-8877345;R-HSA-8877391;R-HSA-8877421;R-HSA-8877485;R-HSA-8865547;R-HSA-8865546;R-HSA-8877385;R-HSA-8877192;R-HSA-8877493;R-HSA-8877396;R-HSA-8877490;R-HSA-8877360;R-HSA-8939088;R-HSA-8877404;R-HSA-8877338;R-HSA-8877369;R-HSA-9006422
R-HSA-2033514	FGFR3 mutant receptor activation	6	17	0.00112799	0.00143278	0.00429833	10	10	0.000732815	9606	Homo sapiens	FGF9;FGF1;FGFR3;FGF2		R-HSA-2033485;R-HSA-8853317;R-HSA-2012074;R-HSA-2012073;R-HSA-8853309;R-HSA-2012084;R-HSA-2033476;R-HSA-2012082;R-HSA-2038387;R-HSA-2038386
R-HSA-1839130	Signaling by activated point mutants of FGFR3	6	17	0.00112799	0.00143278	0.00429833	6	6	0.000439689	9606	Homo sapiens	FGF9;FGF1;FGFR3;FGF2		R-HSA-2033485;R-HSA-2012074;R-HSA-2012073;R-HSA-2012084;R-HSA-2033476;R-HSA-2012082
R-HSA-111463	SMAC (DIABLO) binds to IAPs	4	7	0.000464468	0.00162713	0.0048814	4	4	0.000293126	9606	Homo sapiens	CASP7;APAF1;CASP3;XIAP		R-HSA-114306;R-HSA-114354;R-HSA-9627350;R-HSA-114361
R-HSA-8941284	RUNX2 regulates chondrocyte maturation	4	7	0.000464468	0.00162713	0.0048814	4	4	0.000293126	9606	Homo sapiens	HDAC4;CBFB;RUNX2		R-HSA-8878257;R-HSA-8878266;R-HSA-9008326;R-HSA-8986294
R-HSA-111464	SMAC(DIABLO)-mediated dissociation of IAP:caspase complexes	4	7	0.000464468	0.00162713	0.0048814	3	3	0.000219845	9606	Homo sapiens	CASP7;APAF1;CASP3;XIAP		R-HSA-114419;R-HSA-114440;R-HSA-114392
R-HSA-68911	G2 Phase	4	7	0.000464468	0.00162713	0.0048814	2	2	0.000146563	9606	Homo sapiens	CCNA2;CDK2;E2F1;E2F3		R-HSA-187937;R-HSA-187959
R-HSA-9032759	NTRK2 activates RAC1	4	7	0.000464468	0.00162713	0.0048814	2	2	0.000146563	9606	Homo sapiens	NTRK2;DOCK3;BDNF;RAC1		R-HSA-9032761;R-HSA-9032798
R-HSA-3656534	Loss of Function of TGFBR1 in Cancer	4	7	0.000464468	0.00162713	0.0048814	2	2	0.000146563	9606	Homo sapiens	SMAD2;SMAD3;TGFBR1;TGFBR2		R-HSA-3656382;R-HSA-3656523
R-HSA-3304356	SMAD2/3 Phosphorylation Motif Mutants in Cancer	4	7	0.000464468	0.00162713	0.0048814	1	1	7.32815e-05	9606	Homo sapiens	SMAD2;SMAD3;TGFBR1;TGFBR2		R-HSA-3304394
R-HSA-450520	HuR (ELAVL1) binds and stabilizes mRNA	5	12	0.000796231	0.00173946	0.00521839	7	7	0.000512971	9606	Homo sapiens	SET;GPRC5A;ANP32A;TNFSF13;ELAVL1		R-HSA-450550;R-HSA-450533;R-HSA-450595;R-HSA-450387;R-HSA-450494;R-HSA-517674;R-HSA-517705
R-HSA-112411	MAPK1 (ERK2) activation	5	12	0.000796231	0.00173946	0.00521839	3	3	0.000219845	9606	Homo sapiens	IL6;MAPK1;JAK2;IL6R;MAPK3		R-HSA-109858;R-HSA-109862;R-HSA-109864
R-HSA-8851708	Signaling by FGFR2 IIIa TM	7	24	0.00159246	0.00174518	0.00523553	2	2	0.000146563	9606	Homo sapiens	FGF1;FGF2;FGFR2		R-HSA-8851710;R-HSA-8853320
R-HSA-75153	Apoptotic execution phase	11	54	0.00358304	0.00182488	0.00547463	47	57	0.00417705	9606	Homo sapiens	CASP7;DFFA;CASP8;APC;ROCK1;CDH1;CASP3;HMGB2;VIM;HMGB1;DNM1L		R-HSA-202947;R-HSA-351877;R-HSA-201603;R-HSA-211651;R-HSA-351876;R-HSA-211207;R-HSA-211206;R-HSA-351936;R-HSA-201611;R-HSA-351948;R-HSA-201608;R-HSA-212552;R-HSA-211219;R-HSA-202960;R-HSA-351894;R-HSA-202967;R-HSA-201622;R-HSA-202966;R-HSA-351901;R-HSA-266204;R-HSA-202969;R-HSA-211224;R-HSA-201631;R-HSA-201630;R-HSA-201629;R-HSA-201628;R-HSA-201634;R-HSA-201639;R-HSA-202917;R-HSA-201637;R-HSA-201…
R-HSA-397795	G-protein beta:gamma signalling	9	39	0.00258775	0.00203836	0.00611507	15	15	0.00109922	9606	Homo sapiens	CDC42;PAK1;AKT2;AKT3;AKT1;DACT3;PIK3CG;RHOA;PDK1		R-HSA-392295;R-HSA-8964619;R-HSA-202692;R-HSA-8964271;R-HSA-392300;R-HSA-8964614;R-HSA-8964634;R-HSA-8964604;R-HSA-8964605;R-HSA-8964317;R-HSA-398193;R-HSA-8964241;R-HSA-9603279;R-HSA-398040;R-HSA-8964599
R-HSA-442742	CREB1 phosphorylation through NMDA receptor-mediated activation of RAS signaling	9	39	0.00258775	0.00203836	0.00611507	6	7	0.000512971	9606	Homo sapiens	NRAS;CREB1;RPS6KA1;MAPK1;KRAS;HRAS;MAPK3;PDK1		R-HSA-9619843;R-HSA-442724;R-HSA-9029434;R-HSA-442739;R-HSA-9620004;R-HSA-442732
R-HSA-389513	CTLA4 inhibitory signaling	7	25	0.00165881	0.00218862	0.00656585	5	5	0.000366408	9606	Homo sapiens	PPP2CB;YES1;SRC;PPP2R5E;AKT2;AKT3;AKT1		R-HSA-388833;R-HSA-388829;R-HSA-389532;R-HSA-390329;R-HSA-388809
R-HSA-5654221	Phospholipase C-mediated cascade; FGFR2	7	25	0.00165881	0.00218862	0.00656585	3	3	0.000219845	9606	Homo sapiens	FGF9;FGF1;FGF2;FGFR2		R-HSA-5654147;R-HSA-5654159;R-HSA-5654157
R-HSA-2122948	Activated NOTCH1 Transmits Signal to the Nucleus	8	32	0.00212328	0.00218955	0.00656864	19	21	0.00153891	9606	Homo sapiens	DLL4;NCSTN;ADAM17;NOTCH1;JAG1;NUMB;ADAM10;DLL1		R-HSA-157632;R-HSA-1980122;R-HSA-157926;R-HSA-1980123;R-HSA-1980118;R-HSA-157353;R-HSA-1980112;R-HSA-373706;R-HSA-1980044;R-HSA-1980109;R-HSA-1912398;R-HSA-1980042;R-HSA-1980074;R-HSA-1980138;R-HSA-1980041;R-HSA-1980039;R-HSA-1980130;R-HSA-1980128;R-HSA-1912386
R-HSA-9031628	NGF-stimulated transcription	11	56	0.00371575	0.00240611	0.00721833	24	37	0.00271142	9606	Homo sapiens	ATF1;FOSL1;EGR2;TF;CREB1;SRF;ID4;EP300;MEF2D		R-HSA-9621042;R-HSA-9031624;R-HSA-9620723;R-HSA-9612534;R-HSA-9613460;R-HSA-9612501;R-HSA-9613210;R-HSA-9031616;R-HSA-111916;R-HSA-9612509;R-HSA-9613213;R-HSA-9612514;R-HSA-9612483;R-HSA-9613219;R-HSA-9031610;R-HSA-9612516;R-HSA-9613476;R-HSA-9613451;R-HSA-9621035;R-HSA-9612073;R-HSA-9612076;R-HSA-9031575;R-HSA-9612493;R-HSA-9620717
R-HSA-2586552	Signaling by Leptin	5	13	0.000862584	0.00245208	0.00735623	19	19	0.00139235	9606	Homo sapiens	STAT5B;IRS1;STAT3;IRS2;JAK2		R-HSA-452102;R-HSA-2671850;R-HSA-507937;R-HSA-2672302;R-HSA-2671855;R-HSA-2671872;R-HSA-2671873;R-HSA-2730595;R-HSA-2671747;R-HSA-2671876;R-HSA-2730599;R-HSA-2671868;R-HSA-2671742;R-HSA-2671839;R-HSA-2586559;R-HSA-2586555;R-HSA-2671829;R-HSA-2671862;R-HSA-2586553
R-HSA-171007	p38MAPK events	6	19	0.0012607	0.00248525	0.00745576	5	5	0.000366408	9606	Homo sapiens	NRAS;SRC;KRAS;MAPK14;HRAS		R-HSA-171026;R-HSA-171011;R-HSA-170986;R-HSA-187688;R-HSA-170991
R-HSA-6785631	ERBB2 Regulates Cell Motility	6	19	0.0012607	0.00248525	0.00745576	2	2	0.000146563	9606	Homo sapiens	BTC;ERBB3;ERBB2;EGFR;RHOA;HBEGF		R-HSA-6785636;R-HSA-6785648
R-HSA-111447	Activation of BAD and translocation to mitochondria	6	19	0.0012607	0.00248525	0.00745576	4	5	0.000366408	9606	Homo sapiens	AKT2;AKT3;BCL2;AKT1;YWHAZ;YWHAG		R-HSA-139906;R-HSA-198347;R-HSA-139899;R-HSA-139897
R-HSA-111469	SMAC, XIAP-regulated apoptotic response	4	8	0.000530821	0.00262768	0.00788304	10	10	0.000732815	9606	Homo sapiens	CASP7;APAF1;CASP3;XIAP		R-HSA-9627107;R-HSA-114419;R-HSA-9627104;R-HSA-114306;R-HSA-114354;R-HSA-9627350;R-HSA-114361;R-HSA-114440;R-HSA-114392;R-HSA-9627369
R-HSA-111459	Activation of caspases through apoptosome-mediated cleavage	4	8	0.000530821	0.00262768	0.00788304	2	2	0.000146563	9606	Homo sapiens	CASP7;APAF1;CASP3;XIAP		R-HSA-114261;R-HSA-114252
R-HSA-5603029	IkBA variant leads to EDA-ID	4	8	0.000530821	0.00262768	0.00788304	2	2	0.000146563	9606	Homo sapiens	NFKBIA;IKBKB;CHUK;NFKB1		R-HSA-5228811;R-HSA-9630921
R-HSA-4641262	Disassembly of the destruction complex and recruitment of AXIN to the membrane	8	33	0.00218964	0.00263736	0.00791208	7	7	0.000512971	9606	Homo sapiens	PPP2CB;GSK3B;APC;PPP2R5E;CAV1;LRP5;WNT1;LRP6		R-HSA-5368596;R-HSA-201685;R-HSA-3601585;R-HSA-5323526;R-HSA-201691;R-HSA-1504186;R-HSA-201677
R-HSA-3928663	EPHA-mediated growth cone collapse	8	33	0.00218964	0.00263736	0.00791208	4	4	0.000293126	9606	Homo sapiens	EPHA4;YES1;ROCK1;ROCK2;SRC;MYH9;RHOA;EPHA2		R-HSA-3928651;R-HSA-3928602;R-HSA-3928616;R-HSA-3928648
R-HSA-9013404	RAC2 GTPase cycle	15	92	0.00610444	0.0026509	0.00795269	3	10	0.000732815	9606	Homo sapiens	ITGB1;DOCK3;CAV1;SWAP70;PIK3R2;PIK3R1;CDC42;TIAM1;ARHGAP32;PAK1;PIK3CA;DOCK1;GIT1;PAK4;EPHA2		R-HSA-9014296;R-HSA-9014295;R-HSA-9014294
R-HSA-190241	FGFR2 ligand binding and activation	7	26	0.00172517	0.00271434	0.00814301	5	5	0.000366408	9606	Homo sapiens	FGF9;FGF1;FGF2;FGFR2		R-HSA-190258;R-HSA-5656070;R-HSA-190260;R-HSA-190408;R-HSA-190413
R-HSA-167044	Signalling to RAS	7	26	0.00172517	0.00271434	0.00814301	7	10	0.000732815	9606	Homo sapiens	NRAS;SRC;GRB2;KRAS;MAPK14;HRAS		R-HSA-171026;R-HSA-5685366;R-HSA-5686071;R-HSA-171011;R-HSA-170986;R-HSA-187688;R-HSA-170991
R-HSA-5357905	Regulation of TNFR1 signaling	9	41	0.00272046	0.00283134	0.00849402	16	17	0.00124579	9606	Homo sapiens	IKBKB;CYLD;CASP8;CHUK;USP4;TNFAIP3;XIAP;FADD;TNF		R-HSA-9697747;R-HSA-5634228;R-HSA-5693108;R-HSA-5357845;R-HSA-9697750;R-HSA-5626962;R-HSA-5693055;R-HSA-2672196;R-HSA-5692550;R-HSA-3371360;R-HSA-5357828;R-HSA-5357831;R-HSA-5634221;R-HSA-5357928;R-HSA-8863101;R-HSA-5626953
R-HSA-9029569	NR1H3 & NR1H2 regulate gene expression linked to cholesterol transport and efflux	12	66	0.00437927	0.00291458	0.00874373	40	40	0.00293126	9606	Homo sapiens	ABCA1;KDM4A;KDM3A;AGO1;NR1H3;EP300;EIF2C1		R-HSA-9035279;R-HSA-9024334;R-HSA-9618394;R-HSA-9618392;R-HSA-9024386;R-HSA-9035143;R-HSA-9624925;R-HSA-9024326;R-HSA-9031512;R-HSA-9029531;R-HSA-9605057;R-HSA-9035167;R-HSA-9031518;R-HSA-9038545;R-HSA-9029521;R-HSA-9035281;R-HSA-9029591;R-HSA-9031510;R-HSA-9024361;R-HSA-9618486;R-HSA-9035180;R-HSA-9029551;R-HSA-9035169;R-HSA-9031521;R-HSA-9657786;R-HSA-9031522;R-HSA-9657791;R-HSA-9605052;R-HSA-9…
R-HSA-194306	Neurophilin interactions with VEGF and VEGFR	3	4	0.00026541	0.00297142	0.00891427	2	2	0.000146563	9606	Homo sapiens	NRP1;FLT1;KDR		R-HSA-195408;R-HSA-195418
R-HSA-9649913	RAS GTPase cycle mutants	3	4	0.00026541	0.00297142	0.00891427	2	2	0.000146563	9606	Homo sapiens	NRAS;KRAS;HRAS		R-HSA-9651280;R-HSA-6802834
R-HSA-9753510	Signaling by RAS GAP mutants	3	4	0.00026541	0.00297142	0.00891427	1	1	7.32815e-05	9606	Homo sapiens	NRAS;KRAS;HRAS		R-HSA-9651280
R-HSA-9753512	Signaling by RAS GTPase mutants	3	4	0.00026541	0.00297142	0.00891427	1	1	7.32815e-05	9606	Homo sapiens	NRAS;KRAS;HRAS		R-HSA-6802834
R-HSA-9013026	RHOB GTPase cycle	13	75	0.00497644	0.00298547	0.00895641	6	6	0.000439689	9606	Homo sapiens	ARHGAP32;PAK1;RTKN;ROCK1;ROCK2;CAV1;ARHGEF3;PIK3R2;PIK3R1;ARHGAP5;RHOB;CIT		R-HSA-9013021;R-HSA-9013023;R-HSA-9013022;R-HSA-9013024;R-HSA-9690494;R-HSA-9690493
R-HSA-2454202	Fc epsilon receptor (FCERI) signaling	29	235	0.0155929	0.00301613	0.00904839	43	65	0.0047633	9606	Homo sapiens	PIK3R2;PIK3R1;RASGRP1;IKBKB;MAPK9;PAK1;NRAS;MAPK8;MAPK1;RAC1;BTRC;MAP3K7;HRAS;PDK1;MAPK3;MAP2K4;JUN;CHUK;NFATC3;NFKB1;NFKBIA;CDC34;PIK3CA;TRAF6;GRB2;TAB2;KRAS;TAB1		R-HSA-2730856;R-HSA-2730858;R-HSA-2730861;R-HSA-2730860;R-HSA-2730849;R-HSA-2730848;R-HSA-168136;R-HSA-2730851;R-HSA-450325;R-HSA-2396599;R-HSA-2730876;R-HSA-2730864;R-HSA-2396606;R-HSA-2730867;R-HSA-2730871;R-HSA-2730870;R-HSA-2730889;R-HSA-168162;R-HSA-2730888;R-HSA-202534;R-HSA-5607728;R-HSA-2730892;R-HSA-2730894;R-HSA-450348;R-HSA-2730885;R-HSA-202541;R-HSA-2730887;R-HSA-2730841;R-HSA-2730840…
R-HSA-5620971	Pyroptosis	8	34	0.00225599	0.0031537	0.0094611	10	23	0.00168548	9606	Homo sapiens	IRF1;CASP3;IRF2;BAX;HMGB1;BAK1;TP53;TP63		R-HSA-9710101;R-HSA-9710294;R-HSA-9647632;R-HSA-9647680;R-HSA-9710295;R-HSA-9710306;R-HSA-9710323;R-HSA-6805981;R-HSA-9686088;R-HSA-114284
R-HSA-169893	Prolonged ERK activation events	6	20	0.00132705	0.00318984	0.00956952	17	19	0.00139235	9606	Homo sapiens	MAP2K1;MAPK1;BRAF;CRK;MAPK3;CRKL		R-HSA-170978;R-HSA-169891;R-HSA-170979;R-HSA-9610163;R-HSA-9610166;R-HSA-169895;R-HSA-9612980;R-HSA-5674385;R-HSA-169901;R-HSA-169904;R-HSA-169905;R-HSA-170965;R-HSA-9610154;R-HSA-9610152;R-HSA-9610153;R-HSA-170975;R-HSA-9610156
R-HSA-450302	activated TAK1 mediates p38 MAPK activation	7	27	0.00179152	0.00333188	0.00999564	4	5	0.000366408	9606	Homo sapiens	IRAK1;TRAF6;TAB2;NOD2;TAB1;MAPK14;MAP3K7		R-HSA-450257;R-HSA-450222;R-HSA-450333;R-HSA-450346
R-HSA-933543	NF-kB activation through FADD/RIP-1 pathway mediated by caspase-8 and -10	5	14	0.000928936	0.00335593	0.0100678	5	5	0.000366408	9606	Homo sapiens	IKBKB;CASP8;CHUK;FADD		R-HSA-933532;R-HSA-168934;R-HSA-933526;R-HSA-933539;R-HSA-933523
R-HSA-9662834	CD163 mediating an anti-inflammatory response	5	14	0.000928936	0.00335593	0.0100678	8	9	0.000659534	9606	Homo sapiens	IL6;ADAM17;PLK2;MYH9;MAPK14		R-HSA-9662786;R-HSA-9662818;R-HSA-9663426;R-HSA-9662823;R-HSA-9662837;R-HSA-9662773;R-HSA-9662747;R-HSA-9662781
R-HSA-9034864	Activated NTRK3 signals through RAS	5	14	0.000928936	0.00335593	0.0100678	2	4	0.000293126	9606	Homo sapiens	NRAS;GRB2;KRAS;HRAS		R-HSA-9036970;R-HSA-9036949
R-HSA-373752	Netrin-1 signaling	11	59	0.0039148	0.00355039	0.0106512	18	37	0.00271142	9606	Homo sapiens	CDC42;MAPK8;PAK1;TRPC5;MYO10;SRC;RAC1;EZR;MAPK14;DOCK1;ROBO1		R-HSA-451366;R-HSA-593672;R-HSA-374663;R-HSA-374662;R-HSA-418850;R-HSA-374701;R-HSA-418858;R-HSA-374664;R-HSA-418859;R-HSA-418856;R-HSA-373716;R-HSA-418868;R-HSA-451347;R-HSA-373715;R-HSA-418865;R-HSA-418874;R-HSA-376123;R-HSA-622390
R-HSA-5218859	Regulated Necrosis	13	77	0.00510915	0.00371064	0.0111319	20	57	0.00417705	9606	Homo sapiens	XIAP;FASLG;HMGB1;SDCBP;CASP8;IRF1;CASP3;IRF2;BAX;FADD;BAK1;TP53;TP63		R-HSA-9710101;R-HSA-3465429;R-HSA-9686930;R-HSA-9710294;R-HSA-9647632;R-HSA-9710295;R-HSA-9710323;R-HSA-2672196;R-HSA-114284;R-HSA-9687458;R-HSA-9688832;R-HSA-9647680;R-HSA-5357828;R-HSA-9710306;R-HSA-5675456;R-HSA-5675470;R-HSA-5213462;R-HSA-5620975;R-HSA-6805981;R-HSA-9686088
R-HSA-9674555	Signaling by CSF3 (G-CSF)	8	35	0.00232234	0.00374535	0.011236	17	21	0.00153891	9606	Homo sapiens	STAT5B;SOCS1;STAT1;STAT3;GRB2;KRAS;JAK2		R-HSA-9705461;R-HSA-9674550;R-HSA-9705458;R-HSA-9705726;R-HSA-9674808;R-HSA-9705465;R-HSA-9705466;R-HSA-9705467;R-HSA-9674563;R-HSA-9674562;R-HSA-9674816;R-HSA-9674567;R-HSA-9676071;R-HSA-9705729;R-HSA-9674542;R-HSA-9707977;R-HSA-9705738
R-HSA-1839126	FGFR2 mutant receptor activation	9	43	0.00285316	0.00385024	0.0115507	18	18	0.00131907	9606	Homo sapiens	FGF9;FGF1;FGF2;FGFR2		R-HSA-8853319;R-HSA-2029983;R-HSA-8853313;R-HSA-2033490;R-HSA-2077424;R-HSA-2033488;R-HSA-8853320;R-HSA-2033486;R-HSA-2077421;R-HSA-2029992;R-HSA-2033479;R-HSA-8851710;R-HSA-2029988;R-HSA-2029989;R-HSA-2033474;R-HSA-2029984;R-HSA-2067713;R-HSA-2033472
R-HSA-438064	Post NMDA receptor activation events	15	96	0.00636985	0.0039029	0.0117087	16	39	0.00285798	9606	Homo sapiens	SRC;PIK3CG;NRAS;CREB1;TUBB3;RPS6KA1;MAPK1;KRAS;RAC1;KPNA2;HRAS;GIT1;PDK1;MAPK3		R-HSA-442724;R-HSA-9619542;R-HSA-9619127;R-HSA-8951727;R-HSA-9612085;R-HSA-9619803;R-HSA-111912;R-HSA-442732;R-HSA-111919;R-HSA-9619843;R-HSA-9029434;R-HSA-111925;R-HSA-442739;R-HSA-9619783;R-HSA-9620004;R-HSA-112282
R-HSA-199920	CREB phosphorylation	4	9	0.000597173	0.00398496	0.0119549	4	4	0.000293126	9606	Homo sapiens	ATF1;RPS6KA5;CREB1;RPS6KA1		R-HSA-199895;R-HSA-199910;R-HSA-199935;R-HSA-199917
R-HSA-8939256	RUNX1 regulates transcription of genes involved in WNT signaling	4	9	0.000597173	0.00398496	0.0119549	4	4	0.000293126	9606	Homo sapiens	CBFB;FOXP3;ESR1;RUNX1		R-HSA-8877879;R-HSA-8932076;R-HSA-8877884;R-HSA-8932084
R-HSA-2892247	POU5F1 (OCT4), SOX2, NANOG activate genes related to proliferation	6	21	0.0013934	0.00403351	0.0121005	16	16	0.0011725	9606	Homo sapiens	SOX2;STAT3;FGF2;POU5F1		R-HSA-2972975;R-HSA-480515;R-HSA-452515;R-HSA-452750;R-HSA-2972964;R-HSA-2972967;R-HSA-2972960;R-HSA-2972962;R-HSA-480470;R-HSA-2972956;R-HSA-452338;R-HSA-452958;R-HSA-480509;R-HSA-452701;R-HSA-2972978;R-HSA-6800120
R-HSA-9702518	STAT5 activation downstream of FLT3 ITD mutants	6	21	0.0013934	0.00403351	0.0121005	13	14	0.00102594	9606	Homo sapiens	STAT5B;CDKN1A;GRB2;BCL2L1		R-HSA-9698033;R-HSA-9698007;R-HSA-9698005;R-HSA-9698043;R-HSA-9698041;R-HSA-9698013;R-HSA-9698754;R-HSA-9698016;R-HSA-9698021;R-HSA-9703436;R-HSA-9698026;R-HSA-9698762;R-HSA-9698029
R-HSA-6804114	TP53 Regulates Transcription of Genes Involved in G2 Cell Cycle Arrest	6	21	0.0013934	0.00403351	0.0121005	7	11	0.000806097	9606	Homo sapiens	RBL2;CARM1;BAX;E2F2;EP300;TP53		R-HSA-3215152;R-HSA-6803892;R-HSA-6803858;R-HSA-6803871;R-HSA-3215144;R-HSA-6798268;R-HSA-6798282
R-HSA-9013507	NOTCH3 Activation and Transmission of Signal to the Nucleus	7	28	0.00185787	0.00405112	0.0121534	15	15	0.00109922	9606	Homo sapiens	DLL4;NOTCH3;NCSTN;JAG1;ADAM10;DLL1;EGFR		R-HSA-9013069;R-HSA-9018573;R-HSA-9018572;R-HSA-157124;R-HSA-2168136;R-HSA-9017797;R-HSA-9013284;R-HSA-157100;R-HSA-9017817;R-HSA-157937;R-HSA-9017855;R-HSA-9013361;R-HSA-9021520;R-HSA-9021523;R-HSA-157145
R-HSA-5687128	MAPK6/MAPK4 signaling	16	106	0.00703338	0.00407297	0.0122189	21	40	0.00293126	9606	Homo sapiens	JUN;MMP2;NCOA3;FOXO3;STK4;FOXO1;CDC42;PAK1;CCND3;MYC;AGO1;IGF2BP1;RAC1;EIF2C1		R-HSA-5687126;R-HSA-5687095;R-HSA-5692788;R-HSA-5687090;R-HSA-5692785;R-HSA-5687103;R-HSA-5627775;R-HSA-5692764;R-HSA-5687101;R-HSA-5692794;R-HSA-5687099;R-HSA-5687097;R-HSA-5692761;R-HSA-5687079;R-HSA-5687105;R-HSA-5687086;R-HSA-389788;R-HSA-5687115;R-HSA-5687083;R-HSA-5692779;R-HSA-5687113
R-HSA-8863795	Downregulation of ERBB2 signaling	8	36	0.00238869	0.00441931	0.0124005	11	14	0.00102594	9606	Homo sapiens	BTC;ERBB3;AKT2;AKT3;ERBB2;AKT1;EGFR;HBEGF		R-HSA-1918092;R-HSA-1358790;R-HSA-1918095;R-HSA-1358791;R-HSA-1358801;R-HSA-1963563;R-HSA-1358798;R-HSA-8864125;R-HSA-8863804;R-HSA-1358792;R-HSA-8864105
R-HSA-1234158	Regulation of gene expression by Hypoxia-inducible Factor	5	15	0.000995289	0.00447747	0.0124005	7	7	0.000512971	9606	Homo sapiens	EPAS1;EP300;HIF1A;VEGFA		R-HSA-8932184;R-HSA-1234161;R-HSA-1234167;R-HSA-1235035;R-HSA-1234171;R-HSA-1235070;R-HSA-1235037
R-HSA-209560	NF-kB is activated and signals survival	5	15	0.000995289	0.00447747	0.0124005	4	4	0.000293126	9606	Homo sapiens	NFKBIA;IKBKB;IRAK1;TRAF6;NFKB1		R-HSA-209536;R-HSA-193703;R-HSA-193691;R-HSA-193705
R-HSA-1839122	Signaling by activated point mutants of FGFR1	5	15	0.000995289	0.00447747	0.0124005	4	4	0.000293126	9606	Homo sapiens	FGF9;FGF1;FGF2;FGFR1		R-HSA-2023455;R-HSA-2023451;R-HSA-2023460;R-HSA-2023456
R-HSA-202670	ERKs are inactivated	5	15	0.000995289	0.00447747	0.0124005	2	2	0.000146563	9606	Homo sapiens	DUSP4;PPP2CB;MAPK1;DUSP6;MAPK3		R-HSA-199959;R-HSA-203797
R-HSA-2214320	Anchoring fibril formation	5	15	0.000995289	0.00447747	0.0124005	1	4	0.000293126	9606	Homo sapiens	COL1A1;COL1A2;COL4A2;COL4A1;LAMC2		R-HSA-2396234
R-HSA-69563	p53-Dependent G1 DNA Damage Response	12	70	0.00464468	0.00460857	0.0124005	19	22	0.00161219	9606	Homo sapiens	CCNA2;CDKN1A;CDKN1B;CCNE2;CCNE1;CDKN2A;CDK2;MDM4;ATM;TP53		R-HSA-6803719;R-HSA-5633460;R-HSA-349444;R-HSA-6804741;R-HSA-6804879;R-HSA-349455;R-HSA-6803403;R-HSA-6793685;R-HSA-6804724;R-HSA-69685;R-HSA-6803411;R-HSA-264435;R-HSA-349426;R-HSA-69562;R-HSA-6803388;R-HSA-187934;R-HSA-6804955;R-HSA-6803801;R-HSA-5693609
R-HSA-69580	p53-Dependent G1/S DNA damage checkpoint	12	70	0.00464468	0.00460857	0.0124005	19	22	0.00161219	9606	Homo sapiens	CCNA2;CDKN1A;CDKN1B;CCNE2;CCNE1;CDKN2A;CDK2;MDM4;ATM;TP53		R-HSA-6803719;R-HSA-5633460;R-HSA-349444;R-HSA-6804741;R-HSA-6804879;R-HSA-349455;R-HSA-6803403;R-HSA-6793685;R-HSA-6804724;R-HSA-69685;R-HSA-6803411;R-HSA-264435;R-HSA-349426;R-HSA-69562;R-HSA-6803388;R-HSA-187934;R-HSA-6804955;R-HSA-6803801;R-HSA-5693609
R-HSA-912526	Interleukin receptor SHC signaling	7	29	0.00192423	0.00488217	0.0124005	6	6	0.000439689	9606	Homo sapiens	PIK3CA;INPP5D;PIK3CD;GRB2;PIK3R2;PIK3R1;JAK2		R-HSA-508247;R-HSA-453111;R-HSA-912527;R-HSA-913374;R-HSA-453104;R-HSA-913424
R-HSA-392451	G beta:gamma signalling through PI3Kgamma	7	29	0.00192423	0.00488217	0.0124005	4	4	0.000293126	9606	Homo sapiens	AKT2;AKT3;AKT1;DACT3;PIK3CG;RHOA;PDK1		R-HSA-392295;R-HSA-202692;R-HSA-392300;R-HSA-9603279
R-HSA-2559586	DNA Damage/Telomere Stress Induced Senescence	12	71	0.00471103	0.00513593	0.0124005	13	18	0.00131907	9606	Homo sapiens	RB1;CCNA2;CDKN1A;CDKN1B;CCNE2;CCNE1;CDK2;HMGA1;HMGA2;ATM;TP53		R-HSA-5682044;R-HSA-3786258;R-HSA-4647594;R-HSA-4647593;R-HSA-6792712;R-HSA-5693540;R-HSA-5682018;R-HSA-5693612;R-HSA-69562;R-HSA-4647613;R-HSA-187934;R-HSA-5682026;R-HSA-5693609
R-HSA-9675135	Diseases of DNA repair	8	37	0.00245505	0.00518279	0.0124005	11	30	0.00219845	9606	Homo sapiens	MSH6;RAD51;MSH2;MSH3;ATM;BRCA1;MLH1;BACH1		R-HSA-5578663;R-HSA-5545484;R-HSA-9699163;R-HSA-9663194;R-HSA-5577244;R-HSA-5632958;R-HSA-9701199;R-HSA-9704408;R-HSA-9704330;R-HSA-5577259;R-HSA-5632970
R-HSA-9013149	RAC1 GTPase cycle	24	191	0.0126733	0.00529987	0.0124005	6	6	0.000439689	9606	Homo sapiens	ITGB1;JAG1;DOCK3;CAV1;SWAP70;PIK3R2;PIK3R1;ARHGAP5;CIT;CDC42;PREX2;TIAM1;ARHGAP32;PAK1;PIK3CA;ABL2;RAC1;DOCK1;SRGAP1;GIT1;PAK4;EPHA2		R-HSA-9013145;R-HSA-9013144;R-HSA-9013147;R-HSA-9691168;R-HSA-9691174;R-HSA-9013143
R-HSA-8875791	MET activates STAT3	3	5	0.000331763	0.00551187	0.0124005	4	4	0.000293126	9606	Homo sapiens	HGF;STAT3;MET		R-HSA-2730595;R-HSA-8875817;R-HSA-2730599;R-HSA-8875816
R-HSA-8875513	MET interacts with TNS proteins	3	5	0.000331763	0.00551187	0.0124005	2	2	0.000146563	9606	Homo sapiens	ITGB1;HGF;MET		R-HSA-8875523;R-HSA-8875531
R-HSA-8865999	MET activates PTPN11	3	5	0.000331763	0.00551187	0.0124005	1	1	7.32815e-05	9606	Homo sapiens	HGF;GRB2;MET		R-HSA-8865994
R-HSA-9013423	RAC3 GTPase cycle	15	100	0.00663526	0.00560109	0.0124005	3	6	0.000439689	9606	Homo sapiens	ITGB1;JAG1;CAV1;SWAP70;PIK3R2;PIK3R1;ARHGAP5;CDC42;TIAM1;ARHGAP32;PAK1;ABL2;GIT1;PAK4;EPHA2		R-HSA-9018808;R-HSA-9018804;R-HSA-9018806
R-HSA-9032845	Activated NTRK2 signals through CDK5	4	10	0.000663526	0.00575118	0.0124005	6	6	0.000439689	9606	Homo sapiens	NTRK2;TIAM1;BDNF;RAC1		R-HSA-9032841;R-HSA-9033292;R-HSA-9033276;R-HSA-9032863;R-HSA-9033284;R-HSA-9032854
R-HSA-5666185	RHO GTPases Activate Rhotekin and Rhophilins	4	10	0.000663526	0.00575118	0.0124005	6	6	0.000439689	9606	Homo sapiens	RTKN;RHOC;RHOA;RHOB		R-HSA-5666197;R-HSA-5666178;R-HSA-5667008;R-HSA-5667052;R-HSA-5667037;R-HSA-5666216
R-HSA-9603381	Activated NTRK3 signals through PI3K	4	10	0.000663526	0.00575118	0.0124005	5	5	0.000366408	9606	Homo sapiens	PIK3CA;IRS1;SRC;PIK3R1		R-HSA-9603445;R-HSA-9603419;R-HSA-9603407;R-HSA-9603420;R-HSA-9603437
R-HSA-4411364	Binding of TCF/LEF:CTNNB1 to target gene promoters	4	10	0.000663526	0.00575118	0.0124005	4	4	0.000293126	9606	Homo sapiens	MYC;TCF7;RUNX3		R-HSA-4411351;R-HSA-4411367;R-HSA-4411357;R-HSA-4411372
R-HSA-1912399	Pre-NOTCH Processing in the Endoplasmic Reticulum	4	10	0.000663526	0.00575118	0.0124005	2	2	0.000146563	9606	Homo sapiens	NOTCH2;NOTCH3;NOTCH1;NOTCH4		R-HSA-1912349;R-HSA-1912353
R-HSA-2197563	NOTCH2 intracellular domain regulates transcription	5	16	0.00106164	0.0058429	0.0124005	9	9	0.000659534	9606	Homo sapiens	NOTCH2;CREB1;EP300;HES1		R-HSA-2976716;R-HSA-2127285;R-HSA-2197588;R-HSA-2976551;R-HSA-2197562;R-HSA-2976742;R-HSA-2976726;R-HSA-2197564;R-HSA-2976563
R-HSA-209543	p75NTR recruits signalling complexes	5	16	0.00106164	0.0058429	0.0124005	8	9	0.000659534	9606	Homo sapiens	IKBKB;IRAK1;TRAF6;MYD88		R-HSA-193665;R-HSA-193686;R-HSA-193684;R-HSA-193641;R-HSA-193694;R-HSA-209566;R-HSA-193695;R-HSA-193647
R-HSA-1358803	Downregulation of ERBB2:ERBB3 signaling	5	16	0.00106164	0.0058429	0.0124005	5	8	0.000586252	9606	Homo sapiens	ERBB3;AKT2;AKT3;ERBB2;AKT1;EGFR		R-HSA-1358790;R-HSA-1358791;R-HSA-1358801;R-HSA-1358798;R-HSA-1358792
R-HSA-1566948	Elastic fibre formation	9	46	0.00305222	0.00589223	0.0124005	11	17	0.00124579	9606	Homo sapiens	ITGB1;BMP4;BMP2;ELN;ITGB3;FN1;ITGB8;ITGA5;GDF5		R-HSA-2161282;R-HSA-2328048;R-HSA-2328037;R-HSA-2537665;R-HSA-2396029;R-HSA-2129353;R-HSA-2396399;R-HSA-1592387;R-HSA-2395320;R-HSA-2161293;R-HSA-2129375
R-HSA-2129379	Molecules associated with elastic fibres	8	38	0.0025214	0.00604314	0.0124005	7	10	0.000732815	9606	Homo sapiens	ITGB1;BMP4;BMP2;ELN;ITGB3;FN1;ITGB8;GDF5		R-HSA-2161282;R-HSA-2328048;R-HSA-2537665;R-HSA-2396029;R-HSA-2396399;R-HSA-1592387;R-HSA-2395320
R-HSA-2979096	NOTCH2 Activation and Transmission of Signal to the Nucleus	6	23	0.00152611	0.00620027	0.0124005	11	11	0.000806097	9606	Homo sapiens	DLL4;NOTCH2;NCSTN;JAG1;ADAM10;DLL1		R-HSA-2220816;R-HSA-1980061;R-HSA-1980056;R-HSA-2974731;R-HSA-157640;R-HSA-2974737;R-HSA-2172172;R-HSA-1980051;R-HSA-1980048;R-HSA-157629;R-HSA-157933
R-HSA-3928664	Ephrin signaling	6	23	0.00152611	0.00620027	0.0124005	11	11	0.000806097	9606	Homo sapiens	SDCBP;PAK1;SRC;RAC1;STK4;GIT1		R-HSA-3928633;R-HSA-3928639;R-HSA-3928594;R-HSA-3928625;R-HSA-3928641;R-HSA-3928640;R-HSA-3928631;R-HSA-3928615;R-HSA-3928614;R-HSA-4093329;R-HSA-3928580
R-HSA-2033519	Activated point mutants of FGFR2	6	23	0.00152611	0.00620027	0.0124005	10	10	0.000732815	9606	Homo sapiens	FGF9;FGF1;FGF2;FGFR2		R-HSA-2033486;R-HSA-2029983;R-HSA-2077421;R-HSA-2033479;R-HSA-2033474;R-HSA-2033490;R-HSA-2029984;R-HSA-2077424;R-HSA-2033472;R-HSA-2033488
R-HSA-437239	Recycling pathway of L1	10	55	0.00364939	0.00626474	0.0125295	14	14	0.00102594	9606	Homo sapiens	RPS6KA5;TUBB3;SRC;RPS6KA1;RDX;NUMB;MSN;MAPK1;L1CAM;EZR;MAPK3		R-HSA-443783;R-HSA-443779;R-HSA-445089;R-HSA-392749;R-HSA-445071;R-HSA-392748;R-HSA-374696;R-HSA-373736;R-HSA-374677;R-HSA-445079;R-HSA-555065;R-HSA-445077;R-HSA-445084;R-HSA-374680
R-HSA-3928665	EPH-ephrin mediated repulsion of cells	10	55	0.00364939	0.00626474	0.0125295	8	9	0.000659534	9606	Homo sapiens	TIAM1;EPHA4;NCSTN;YES1;SRC;MMP2;ADAM10;RAC1;MMP9;EPHA2		R-HSA-4093327;R-HSA-3928607;R-HSA-3928604;R-HSA-3928642;R-HSA-3928657;R-HSA-3928656;R-HSA-3928628;R-HSA-3928660
R-HSA-8939902	Regulation of RUNX2 expression and activity	13	83	0.00550727	0.00677676	0.0135535	32	32	0.00234501	9606	Homo sapiens	GSK3B;BMP2;CBFB;SMURF1;STAT1;FBXW7;SKP2;PPARGC1A;ESR1;RUNX2		R-HSA-8985293;R-HSA-9008076;R-HSA-9008015;R-HSA-9007759;R-HSA-9016526;R-HSA-8939904;R-HSA-8940032;R-HSA-9007686;R-HSA-9008345;R-HSA-8939801;R-HSA-8939929;R-HSA-9008475;R-HSA-9007707;R-HSA-9009309;R-HSA-9008476;R-HSA-9009308;R-HSA-9008479;R-HSA-9008478;R-HSA-9009362;R-HSA-8939688;R-HSA-9009451;R-HSA-9009452;R-HSA-9008110;R-HSA-9008480;R-HSA-8939938;R-HSA-9008036;R-HSA-9009401;R-HSA-9009403;R-HSA-8…
R-HSA-6804758	Regulation of TP53 Activity through Acetylation	8	39	0.00258775	0.00700784	0.0140157	9	14	0.00102594	9606	Homo sapiens	HDAC1;AKT2;AKT3;AKT1;PIN1;EP300;TP53		R-HSA-6811479;R-HSA-6805638;R-HSA-5628871;R-HSA-6811508;R-HSA-6805620;R-HSA-6805650;R-HSA-8877692;R-HSA-3222093;R-HSA-6805640
R-HSA-9013424	RHOV GTPase cycle	8	39	0.00258775	0.00700784	0.0140157	1	2	0.000146563	9606	Homo sapiens	CDC42;PAK1;USP9X;PIK3R1;GIT1;MAP3K11;PAK4;EPHA2		R-HSA-9018794
R-HSA-1500931	Cell-Cell communication	18	133	0.0088249	0.00719036	0.0143807	23	60	0.00439689	9606	Homo sapiens	ITGB1;CADM1;SRC;CTNND1;ILK;LAMC2;PIK3R2;PIK3R1;CLDN1;PIK3CA;CDH1;CDH11;PSAP;ZYX;GRB2;ITGA6		R-HSA-420582;R-HSA-430341;R-HSA-446083;R-HSA-432897;R-HSA-451758;R-HSA-432909;R-HSA-420586;R-HSA-430347;R-HSA-420584;R-HSA-446089;R-HSA-446391;R-HSA-391156;R-HSA-391153;R-HSA-420019;R-HSA-420595;R-HSA-391155;R-HSA-420592;R-HSA-446364;R-HSA-432956;R-HSA-446077;R-HSA-419002;R-HSA-432952;R-HSA-419001
R-HSA-9029558	NR1H2 & NR1H3 regulate gene expression linked to lipogenesis	5	17	0.00112799	0.0074778	0.0149556	8	8	0.000586252	9606	Homo sapiens	SREBF1;FASN;NR1H3		R-HSA-9605056;R-HSA-9028525;R-HSA-9605063;R-HSA-9605060;R-HSA-9028526;R-HSA-9657775;R-HSA-9028533;R-HSA-9657836
R-HSA-190375	FGFR2c ligand binding and activation	5	17	0.00112799	0.0074778	0.0149556	2	2	0.000146563	9606	Homo sapiens	FGF9;FGF1;FGF2;FGFR2		R-HSA-190258;R-HSA-190413
R-HSA-170968	Frs2-mediated activation	5	17	0.00112799	0.0074778	0.0149556	11	13	0.00095266	9606	Homo sapiens	MAP2K1;MAPK1;BRAF;MAPK3;CRKL		R-HSA-170978;R-HSA-170979;R-HSA-9610163;R-HSA-9610166;R-HSA-5674385;R-HSA-170965;R-HSA-9610154;R-HSA-9610152;R-HSA-9610153;R-HSA-170975;R-HSA-9610156
R-HSA-2559584	Formation of Senescence-Associated Heterochromatin Foci (SAHF)	5	17	0.00112799	0.0074778	0.0149556	1	2	0.000146563	9606	Homo sapiens	RB1;CDKN1A;HMGA1;HMGA2;TP53		R-HSA-4647594
R-HSA-8939246	RUNX1 regulates transcription of genes involved in differentiation of myeloid cells	4	11	0.000729879	0.00797432	0.0159486	7	7	0.000512971	9606	Homo sapiens	CBFB;RUNX2;RUNX1		R-HSA-8939066;R-HSA-8938251;R-HSA-8939054;R-HSA-8938382;R-HSA-8938228;R-HSA-8938389;R-HSA-8938231
R-HSA-4755510	SUMOylation of immune response proteins	4	11	0.000729879	0.00797432	0.0159486	5	5	0.000366408	9606	Homo sapiens	NFKBIA;PIAS3;UBE2I;IKBKE		R-HSA-4656914;R-HSA-4755536;R-HSA-4755411;R-HSA-4755478;R-HSA-4755479
R-HSA-444257	RSK activation	4	11	0.000729879	0.00797432	0.0159486	4	4	0.000293126	9606	Homo sapiens	RPS6KA1;MAPK1;MAPK3;PDK1		R-HSA-9619843;R-HSA-9029434;R-HSA-442739;R-HSA-9620004
R-HSA-8939242	RUNX1 regulates transcription of genes involved in differentiation of keratinocytes	4	11	0.000729879	0.00797432	0.0159486	6	8	0.000586252	9606	Homo sapiens	CBFB;SOCS4;RUNX1		R-HSA-8955885;R-HSA-8955822;R-HSA-8938063;R-HSA-8955748;R-HSA-8955893;R-HSA-8938053
R-HSA-69273	Cyclin A/B1/B2 associated events during G2/M transition	7	32	0.00212328	0.00814994	0.0162999	16	25	0.00183204	9606	Homo sapiens	CCNA2;PPP2CB;WEE1;CDK2;PLK1;CDC25A		R-HSA-170055;R-HSA-170087;R-HSA-170116;R-HSA-4088024;R-HSA-170084;R-HSA-170088;R-HSA-170153;R-HSA-170126;R-HSA-170158;R-HSA-170159;R-HSA-170156;R-HSA-8856951;R-HSA-4088141;R-HSA-170070;R-HSA-8856945;R-HSA-69756
R-HSA-6783783	Interleukin-10 signaling	13	86	0.00570632	0.00892643	0.0178529	7	15	0.00109922	9606	Homo sapiens	IL6;IL8;CCL5;STAT3;COX2;IL12A;PTGS2;TNF		R-HSA-6784791;R-HSA-6784006;R-HSA-6784323;R-HSA-6784160;R-HSA-6790029;R-HSA-6784765;R-HSA-6784763
R-HSA-9734091	Drug-mediated inhibition of MET activation	2	2	0.000132705	0.0089413	0.0178826	2	2	0.000146563	9606	Homo sapiens	HGF;MET		R-HSA-9734070;R-HSA-9735946
R-HSA-9632697	Evasion of Oxidative Stress Induced Senescence Due to Defective p16INK4A binding to CDK4	2	2	0.000132705	0.0089413	0.0178826	1	1	7.32815e-05	9606	Homo sapiens	CDKN2A;CDK4		R-HSA-9630792
R-HSA-9022534	Loss of MECP2 binding ability to 5hmC-DNA	2	2	0.000132705	0.0089413	0.0178826	1	1	7.32815e-05	9606	Homo sapiens	MECP2		R-HSA-9022462
R-HSA-5632927	Defective Mismatch Repair Associated With MSH3	2	2	0.000132705	0.0089413	0.0178826	1	1	7.32815e-05	9606	Homo sapiens	MSH2;MSH3		R-HSA-5578663
R-HSA-9630791	Evasion of Oncogene Induced Senescence Due to Defective p16INK4A binding to CDK4	2	2	0.000132705	0.0089413	0.0178826	1	1	7.32815e-05	9606	Homo sapiens	CDKN2A;CDK4		R-HSA-9630792
R-HSA-5632968	Defective Mismatch Repair Associated With MSH6	2	2	0.000132705	0.0089413	0.0178826	1	1	7.32815e-05	9606	Homo sapiens	MSH6;MSH2		R-HSA-5632970
R-HSA-8866911	TFAP2 (AP-2) family regulates transcription of cell cycle factors	3	6	0.000398116	0.00904752	0.018095	4	4	0.000293126	9606	Homo sapiens	CDKN1A;MYC		R-HSA-8865265;R-HSA-8865280;R-HSA-8865244;R-HSA-8865256
R-HSA-193670	p75NTR negatively regulates cell cycle via SC1	3	6	0.000398116	0.00904752	0.018095	3	3	0.000219845	9606	Homo sapiens	PRDM4;HDAC1		R-HSA-205056;R-HSA-193643;R-HSA-193661
R-HSA-2644605	FBXW7 Mutants and NOTCH1 in Cancer	3	6	0.000398116	0.00904752	0.018095	1	1	7.32815e-05	9606	Homo sapiens	NOTCH1;FBXW7		R-HSA-2220978
R-HSA-9652169	Signaling by MAP2K mutants	3	6	0.000398116	0.00904752	0.018095	1	1	7.32815e-05	9606	Homo sapiens	MAP2K1;MAPK1;MAPK3		R-HSA-9652165
R-HSA-2644607	Loss of Function of FBXW7 in Cancer and NOTCH1 Signaling	3	6	0.000398116	0.00904752	0.018095	1	1	7.32815e-05	9606	Homo sapiens	NOTCH1;FBXW7		R-HSA-2220978
R-HSA-5654720	PI-3K cascade:FGFR4	6	25	0.00165881	0.00911005	0.0182201	7	7	0.000512971	9606	Homo sapiens	PIK3CA;FGF9;GRB2;PIK3R1;FGF1;FGF2		R-HSA-5654662;R-HSA-5654659;R-HSA-177931;R-HSA-5654669;R-HSA-5654717;R-HSA-5654714;R-HSA-5654667
R-HSA-975163	IRAK2 mediated activation of TAK1 complex upon TLR7/8 or 9 stimulation	5	18	0.00119435	0.00940681	0.0188136	5	5	0.000366408	9606	Homo sapiens	TRAF6;TAB2;TAB1;TLR4;MAP3K7		R-HSA-450358;R-HSA-975103;R-HSA-975147;R-HSA-975097;R-HSA-975185
R-HSA-5654227	Phospholipase C-mediated cascade; FGFR3	5	18	0.00119435	0.00940681	0.0188136	3	3	0.000219845	9606	Homo sapiens	FGF9;FGF1;FGFR3;FGF2		R-HSA-5654148;R-HSA-5654224;R-HSA-5654222
R-HSA-8847993	ERBB2 Activates PTK6 Signaling	5	18	0.00119435	0.00940681	0.0188136	2	2	0.000146563	9606	Homo sapiens	BTC;ERBB3;ERBB2;EGFR;HBEGF		R-HSA-8848005;R-HSA-8847995
R-HSA-9013409	RHOJ GTPase cycle	10	59	0.0039148	0.00991156	0.0198231	2	3	0.000219845	9606	Homo sapiens	CDC42;ARHGAP32;PAK1;GJA1;CAV1;PIK3R2;PIK3R1;ARHGAP5;GIT1;PAK4		R-HSA-9017488;R-HSA-9017507
R-HSA-5602358	Diseases associated with the TLR signaling cascade	8	42	0.00278681	0.0106037	0.0212074	11	15	0.00109922	9606	Homo sapiens	NFKBIA;IKBKB;CHUK;HMGB1;TLR4;NFKB1;MYD88;TLR2		R-HSA-5602353;R-HSA-5228811;R-HSA-5602672;R-HSA-5228840;R-HSA-5262921;R-HSA-5602316;R-HSA-5602383;R-HSA-5602606;R-HSA-9630921;R-HSA-5602472;R-HSA-5602603
R-HSA-5260271	Diseases of Immune System	8	42	0.00278681	0.0106037	0.0212074	11	15	0.00109922	9606	Homo sapiens	NFKBIA;IKBKB;CHUK;HMGB1;TLR4;NFKB1;MYD88;TLR2		R-HSA-5602353;R-HSA-5228811;R-HSA-5602672;R-HSA-5228840;R-HSA-5262921;R-HSA-5602316;R-HSA-5602383;R-HSA-5602606;R-HSA-9630921;R-HSA-5602472;R-HSA-5602603
R-HSA-5621481	C-type lectin receptors (CLRs)	24	203	0.0134696	0.0106049	0.0212098	32	68	0.00498315	9606	Homo sapiens	CHUK;SRC;NFATC3;NFKB1;NFKBIA;IKBKB;PAK1;MUC1;NRAS;RPS6KA5;CASP8;CDC34;TRAF6;EP300;TAB2;KRAS;TAB1;RAF1;BTRC;MUC4;MAP3K7;HRAS;PDK1		R-HSA-8858500;R-HSA-2730849;R-HSA-5624473;R-HSA-5621573;R-HSA-5607751;R-HSA-5607750;R-HSA-5607747;R-HSA-5607757;R-HSA-5660622;R-HSA-5607756;R-HSA-5607759;R-HSA-2730867;R-HSA-5660662;R-HSA-5607732;R-HSA-5660663;R-HSA-5660660;R-HSA-202534;R-HSA-5607728;R-HSA-2730894;R-HSA-5607742;R-HSA-5660666;R-HSA-202541;R-HSA-5660665;R-HSA-5624486;R-HSA-5607725;R-HSA-5624492;R-HSA-5607724;R-HSA-5624494;R-HSA-560…
R-HSA-264870	Caspase-mediated cleavage of cytoskeletal proteins	4	12	0.000796231	0.0106974	0.0213947	10	10	0.000732815	9606	Homo sapiens	CASP7;CASP8;CASP3;VIM		R-HSA-201639;R-HSA-202967;R-HSA-201622;R-HSA-202966;R-HSA-201637;R-HSA-350319;R-HSA-201608;R-HSA-350318;R-HSA-201629;R-HSA-201628
R-HSA-937042	IRAK2 mediated activation of TAK1 complex	4	12	0.000796231	0.0106974	0.0213947	5	5	0.000366408	9606	Homo sapiens	TRAF6;TAB2;TAB1;MAP3K7		R-HSA-936942;R-HSA-936991;R-HSA-936986;R-HSA-936963;R-HSA-936960
R-HSA-428543	Inactivation of CDC42 and RAC1	4	12	0.000796231	0.0106974	0.0213947	4	4	0.000293126	9606	Homo sapiens	CDC42;RAC1;SRGAP1;ROBO1		R-HSA-428533;R-HSA-376145;R-HSA-428522;R-HSA-428536
R-HSA-193692	Regulated proteolysis of p75NTR	4	12	0.000796231	0.0106974	0.0213947	3	5	0.000366408	9606	Homo sapiens	NCSTN;ADAM17;TRAF6;NFKB1		R-HSA-193682;R-HSA-193700;R-HSA-193679
R-HSA-9020958	Interleukin-21 signaling	4	12	0.000796231	0.0106974	0.0213947	2	5	0.000366408	9606	Homo sapiens	STAT5B;STAT1;STAT3;STAT4		R-HSA-9006873;R-HSA-9006870
R-HSA-210991	Basigin interactions	6	26	0.00172517	0.0108818	0.0217636	4	10	0.000732815	9606	Homo sapiens	ITGB1;SLC7A5;SLC7A6;CAV1;ITGA6;L1CAM		R-HSA-204434;R-HSA-204549;R-HSA-375133;R-HSA-375131
R-HSA-9013106	RHOC GTPase cycle	12	79	0.00524186	0.011291	0.0225819	6	6	0.000439689	9606	Homo sapiens	ARHGAP32;PAK1;RTKN;ROCK1;ROCK2;CAV1;PIK3R1;ARHGAP5;RHOC;RHOA;CIT		R-HSA-9013109;R-HSA-9013108;R-HSA-9714361;R-HSA-9013111;R-HSA-9013110;R-HSA-9714363
R-HSA-3000178	ECM proteoglycans	12	79	0.00524186	0.011291	0.0225819	16	23	0.00168548	9606	Homo sapiens	ITGB1;COL1A1;APP;COL3A1;SPARC;COL1A2;COL4A2;COL4A1;ITGB3;SERPINE1;FN1;NCAM1		R-HSA-4086204;R-HSA-2426471;R-HSA-2327909;R-HSA-4086200;R-HSA-4086132;R-HSA-2681667;R-HSA-2396079;R-HSA-2467659;R-HSA-2467665;R-HSA-2396370;R-HSA-2424243;R-HSA-2424252;R-HSA-2681681;R-HSA-2466238;R-HSA-2465883;R-HSA-2466106
R-HSA-937072	TRAF6-mediated induction of TAK1 complex within TLR4 complex	5	19	0.0012607	0.0116533	0.0233066	6	6	0.000439689	9606	Homo sapiens	TRAF6;TAB2;TAB1;TLR4;MAP3K7		R-HSA-450358;R-HSA-936952;R-HSA-936985;R-HSA-936951;R-HSA-937075;R-HSA-936947
R-HSA-399954	Sema3A PAK dependent Axon repulsion	5	19	0.0012607	0.0116533	0.0233066	6	6	0.000439689	9606	Homo sapiens	NRP1;PAK1;LIMK1;RAC1;STK4		R-HSA-399939;R-HSA-399952;R-HSA-399950;R-HSA-419644;R-HSA-419645;R-HSA-399930
R-HSA-190239	FGFR3 ligand binding and activation	5	19	0.0012607	0.0116533	0.0233066	4	6	0.000439689	9606	Homo sapiens	FGF9;FGF1;FGFR3;FGF2		R-HSA-190385;R-HSA-190263;R-HSA-190388;R-HSA-190261
R-HSA-9696264	RND3 GTPase cycle	8	43	0.00285316	0.0120616	0.0241231	2	2	0.000146563	9606	Homo sapiens	ROCK1;CAV1;PIK3R2;PIK3R1;ARHGAP5;PTPN13;RND3;EPHA2		R-HSA-9696267;R-HSA-9696268
R-HSA-114608	Platelet degranulation	18	141	0.00935572	0.0124161	0.0248322	7	11	0.000806097	9606	Homo sapiens	APP;SPARC;HSPA5;PROS1;ITGB3;HGF;SERPINE1;IGF2;FN1;VEGFC;IGF1;THBS1;VEGFA;TTN;TF;PSAP;TIMP3		R-HSA-481044;R-HSA-482772;R-HSA-482770;R-HSA-481009;R-HSA-481007;R-HSA-351341;R-HSA-351323
R-HSA-9705462	Inactivation of CSF3 (G-CSF) signaling	6	27	0.00179152	0.0128844	0.0257689	9	9	0.000659534	9606	Homo sapiens	STAT5B;SOCS1;STAT1;STAT3;JAK2		R-HSA-9705461;R-HSA-9705729;R-HSA-9705458;R-HSA-9705726;R-HSA-9705465;R-HSA-9707977;R-HSA-9705738;R-HSA-9705466;R-HSA-9705467
R-HSA-4086398	Ca2+ pathway	12	81	0.00537456	0.0134783	0.0269567	15	27	0.0019786	9606	Homo sapiens	FZD3;FZD4;AGO1;MYC;TCF7;DACT3;KRAS;EIF2C1;MAP3K7;PRKG1		R-HSA-8944362;R-HSA-4332359;R-HSA-4332388;R-HSA-4332356;R-HSA-4411365;R-HSA-4411402;R-HSA-4518575;R-HSA-398193;R-HSA-3965444;R-HSA-4551453;R-HSA-3965446;R-HSA-3965447;R-HSA-3965441;R-HSA-4518585;R-HSA-398040
R-HSA-4551638	SUMOylation of chromatin organization proteins	10	62	0.00411386	0.0135689	0.0271377	15	15	0.00109922	9606	Homo sapiens	HDAC4;UBE2I;CBX4;HDAC1;SATB2;BMI1;MTOR;RNF2		R-HSA-4551655;R-HSA-6804485;R-HSA-8956365;R-HSA-4570496;R-HSA-4615872;R-HSA-4615873;R-HSA-4615905;R-HSA-4616015;R-HSA-4551727;R-HSA-4570485;R-HSA-4615987;R-HSA-4615889;R-HSA-4615839;R-HSA-4615900;R-HSA-4615933
R-HSA-1566977	Fibronectin matrix formation	3	7	0.000464468	0.0136503	0.0273005	3	3	0.000219845	9606	Homo sapiens	ITGB1;FN1;ITGA5		R-HSA-202723;R-HSA-2327746;R-HSA-2545196
R-HSA-74713	IRS activation	3	7	0.000464468	0.0136503	0.0273005	3	3	0.000219845	9606	Homo sapiens	IRS1;INSR;IRS2		R-HSA-74707;R-HSA-74711;R-HSA-74712
R-HSA-426496	Post-transcriptional silencing by small RNAs	3	7	0.000464468	0.0136503	0.0273005	3	3	0.000219845	9606	Homo sapiens	AGO1;EIF2C1		R-HSA-426522;R-HSA-426520;R-HSA-426489
R-HSA-190374	FGFR1c and Klotho ligand binding and activation	3	7	0.000464468	0.0136503	0.0273005	2	2	0.000146563	9606	Homo sapiens	KL;FGFR1		R-HSA-191062;R-HSA-190268
R-HSA-1168372	Downstream signaling events of B Cell Receptor (BCR)	13	91	0.00603809	0.0136583	0.0273166	11	15	0.00109922	9606	Homo sapiens	NFKBIA;IKBKB;NRAS;CHUK;NFATC3;KRAS;BTRC;MAP3K7;HRAS;RASGRP1;NFKB1;NFKBIB		R-HSA-1168641;R-HSA-1168640;R-HSA-1168643;R-HSA-1168642;R-HSA-2025882;R-HSA-1168374;R-HSA-1168633;R-HSA-1168637;R-HSA-2025890;R-HSA-1168636;R-HSA-1168638
R-HSA-5689896	Ovarian tumor domain proteases	8	44	0.00291951	0.0136616	0.0273231	10	14	0.00102594	9606	Homo sapiens	APC;TRAF6;PTEN;TNFAIP3;NOD2;TP53;ESR1;RHOA		R-HSA-5690870;R-HSA-6783238;R-HSA-688136;R-HSA-8869506;R-HSA-6781905;R-HSA-5690845;R-HSA-5690843;R-HSA-8873946;R-HSA-5690827;R-HSA-5690856
R-HSA-2172127	DAP12 interactions	9	53	0.00351669	0.0138338	0.0276676	13	33	0.00241829	9606	Homo sapiens	NRAS;PIK3CA;GRB2;PIK3R2;KRAS;PIK3R1;RAC1;HRAS		R-HSA-2424484;R-HSA-2424485;R-HSA-2424486;R-HSA-2424487;R-HSA-2424480;R-HSA-2424481;R-HSA-2424482;R-HSA-2396599;R-HSA-2396561;R-HSA-2396594;R-HSA-2424476;R-HSA-2424477;R-HSA-2396606
R-HSA-9014325	TICAM1,TRAF6-dependent induction of TAK1 complex	4	13	0.000862584	0.0139578	0.0279156	6	6	0.000439689	9606	Homo sapiens	TRAF6;TAB2;TAB1;MAP3K7		R-HSA-847070;R-HSA-450259;R-HSA-177690;R-HSA-177694;R-HSA-177692;R-HSA-9628444
R-HSA-5221030	TET1,2,3 and TDG demethylate DNA	4	13	0.000862584	0.0139578	0.0279156	5	5	0.000366408	9606	Homo sapiens	TDG;TET3;TET2;TET1		R-HSA-5220959;R-HSA-5220990;R-HSA-5220952;R-HSA-5221014;R-HSA-5221061
R-HSA-111458	Formation of apoptosome	4	13	0.000862584	0.0139578	0.0279156	9	10	0.000732815	9606	Homo sapiens	APAF1;XIAP;MAPK1;MAPK3		R-HSA-114256;R-HSA-114259;R-HSA-9627056;R-HSA-9627089;R-HSA-6804596;R-HSA-6805507;R-HSA-9627078;R-HSA-6804652;R-HSA-114254
R-HSA-140342	Apoptosis induced DNA fragmentation	4	13	0.000862584	0.0139578	0.0279156	10	12	0.000879379	9606	Homo sapiens	DFFA;CASP3;HMGB2;HMGB1		R-HSA-211219;R-HSA-211186;R-HSA-211191;R-HSA-211207;R-HSA-211190;R-HSA-211206;R-HSA-266204;R-HSA-9029667;R-HSA-211224;R-HSA-211247
R-HSA-9627069	Regulation of the apoptosome activity	4	13	0.000862584	0.0139578	0.0279156	5	6	0.000439689	9606	Homo sapiens	APAF1;XIAP;MAPK1;MAPK3		R-HSA-9627089;R-HSA-6804596;R-HSA-6805507;R-HSA-9627078;R-HSA-6804652
R-HSA-5578768	Physiological factors	4	13	0.000862584	0.0139578	0.0279156	1	4	0.000293126	9606	Homo sapiens	KAT2B;GATA4;TAZ;HIPK1		R-HSA-2032800
R-HSA-3232118	SUMOylation of transcription factors	5	20	0.00132705	0.0142391	0.0284782	11	11	0.000806097	9606	Homo sapiens	PIAS3;UBE2I;MTA1;CDKN2A;TP53		R-HSA-3234081;R-HSA-3968414;R-HSA-3232162;R-HSA-6804468;R-HSA-3247493;R-HSA-3234084;R-HSA-2997723;R-HSA-2997706;R-HSA-4090281;R-HSA-3465545;R-HSA-3234094
R-HSA-354194	GRB2:SOS provides linkage to MAPK signaling for Integrins	5	20	0.00132705	0.0142391	0.0284782	2	2	0.000146563	9606	Homo sapiens	RAP1B;SRC;ITGB3;FN1;GRB2		R-HSA-354165;R-HSA-354087
R-HSA-210744	Regulation of gene expression in late stage (branching morphogenesis) pancreatic bud precursor cells	5	20	0.00132705	0.0142391	0.0284782	2	4	0.000293126	9606	Homo sapiens	KAT2B;NOTCH1;EP300;HES1		R-HSA-1980047;R-HSA-210836
R-HSA-9013508	NOTCH3 Intracellular Domain Regulates Transcription	7	36	0.00238869	0.0147031	0.0294063	21	22	0.00161219	9606	Homo sapiens	NOTCH3;KAT2B;NOTCH1;STAT1;EP300;HES1		R-HSA-9021480;R-HSA-9021451;R-HSA-9021450;R-HSA-9018538;R-HSA-9021325;R-HSA-9016751;R-HSA-9018542;R-HSA-9013568;R-HSA-9021412;R-HSA-9021478;R-HSA-9016861;R-HSA-9014141;R-HSA-9013567;R-HSA-9013631;R-HSA-9021406;R-HSA-9014129;R-HSA-9013488;R-HSA-9016916;R-HSA-9013652;R-HSA-9021334;R-HSA-9017398
R-HSA-6803205	TP53 regulates transcription of several additional cell death genes whose specific roles in p53-dependent apoptosis remain uncertain	6	28	0.00185787	0.0151319	0.0302639	14	19	0.00139235	9606	Homo sapiens	BCL6;BIRC5;TP53;TP63		R-HSA-6797766;R-HSA-6799462;R-HSA-6800836;R-HSA-6797763;R-HSA-6801089;R-HSA-6799441;R-HSA-5633314;R-HSA-6800816;R-HSA-6791327;R-HSA-6801087;R-HSA-5633295;R-HSA-6800253;R-HSA-6791323;R-HSA-6800250
R-HSA-442755	Activation of NMDA receptors and postsynaptic events	15	113	0.00749784	0.0155453	0.0310906	18	71	0.00520299	9606	Homo sapiens	SRC;PIK3CG;NRAS;CREB1;TUBB3;RPS6KA1;MAPK1;KRAS;RAC1;KPNA2;HRAS;GIT1;PDK1;MAPK3		R-HSA-442724;R-HSA-9619542;R-HSA-9619127;R-HSA-8951727;R-HSA-9612085;R-HSA-9619803;R-HSA-111912;R-HSA-442732;R-HSA-111919;R-HSA-9610627;R-HSA-9619843;R-HSA-9029434;R-HSA-111925;R-HSA-442739;R-HSA-9619783;R-HSA-9620004;R-HSA-9610408;R-HSA-112282
R-HSA-69620	Cell Cycle Checkpoints	30	280	0.0185787	0.0165365	0.033073	45	56	0.00410377	9606	Homo sapiens	CDKN1A;CDKN1B;BRCA1;BACH1;PPP2CB;PPP2R5E;CHEK1;BUB1;YWHAG;UBE2C;CDKN2A;PLK1;YWHAZ;CKAP5;CDC25A;CCNA2;WEE1;CCNE2;CCNE1;CDK2;BIRC5;MCM5;MDM4;ATM;TP53;MAD2L1		R-HSA-5683735;R-HSA-349444;R-HSA-69891;R-HSA-6799332;R-HSA-75010;R-HSA-170055;R-HSA-8852354;R-HSA-75016;R-HSA-349455;R-HSA-6804724;R-HSA-170070;R-HSA-75028;R-HSA-6803388;R-HSA-187934;R-HSA-69598;R-HSA-6803719;R-HSA-5633460;R-HSA-69600;R-HSA-6804741;R-HSA-141409;R-HSA-69604;R-HSA-6804879;R-HSA-176298;R-HSA-6799246;R-HSA-69608;R-HSA-141422;R-HSA-6803403;R-HSA-141423;R-HSA-6793685;R-HSA-69685;R-HSA-…
R-HSA-202733	Cell surface interactions at the vascular wall	28	257	0.0170526	0.0165647	0.0331294	29	65	0.0047633	9606	Homo sapiens	ITGB1;SRC;PROS1;ITGB3;PIK3R2;PIK3R1;NRAS;INPP5D;HRAS;CD99;YES1;CAV1;FN1;MIF;L1CAM;MERTK;COL1A1;SLC7A5;SLC7A6;COL1A2;PIK3CA;ITGA6;GRB2;KRAS;ITGA5;TEK;CD44		R-HSA-210881;R-HSA-210304;R-HSA-204871;R-HSA-204549;R-HSA-204873;R-HSA-204813;R-HSA-114577;R-HSA-204434;R-HSA-202706;R-HSA-202710;R-HSA-375133;R-HSA-204824;R-HSA-210974;R-HSA-375131;R-HSA-8867097;R-HSA-202723;R-HSA-210977;R-HSA-2870221;R-HSA-204773;R-HSA-204779;R-HSA-9679740;R-HSA-210291;R-HSA-210290;R-HSA-204850;R-HSA-5676133;R-HSA-210872;R-HSA-204863;R-HSA-204798;R-HSA-204861
R-HSA-168249	Innate Immune System	114	1334	0.0885144	0.0170034	0.0340067	333	710	0.0520299	9606	Homo sapiens	ATF1;APP;PROS1;RPS6KA5;PLAU;RPS6KA1;TOM1;AKT1;EP300;MAP3K8;CPNE3;BTRC;MAP3K7;PDK1;MAP2K4;MEF2C;MAP2K1;PRKCE;ADAM10;MIF;OLFM4;ATG12;CDC34;RAF1;PIK3R2;PIK3R1;RASGRP1;RAP1B;SDCBP;NCSTN;SOCS1;IRAK1;PSAP;HMOX1;FADD;JUN;YES1;NFATC3;NFKB1;NFKBIA;CYLD;TF;LCN2;BCL2;PIN1;GRB2;TAB2;NF2;TAB1;MYD88;BCL2L1;NFKBIB;CRISP2;TNFAIP3;HMGB1;IKBKB;CASP8;NKIRAS2;CASP2;RAC1;LRRFIP1;CCR6;IKBKE;HRAS;DUSP4;CHUK;ANXA2;APAF1…		R-HSA-936462;R-HSA-741386;R-HSA-688136;R-HSA-688137;R-HSA-975880;R-HSA-975878;R-HSA-9013889;R-HSA-975879;R-HSA-975874;R-HSA-936963;R-HSA-936960;R-HSA-198669;R-HSA-9013895;R-HSA-975873;R-HSA-936991;R-HSA-936986;R-HSA-203797;R-HSA-936985;R-HSA-177690;R-HSA-741395;R-HSA-177694;R-HSA-177692;R-HSA-2562564;R-HSA-9705137;R-HSA-741411;R-HSA-9705145;R-HSA-937022;R-HSA-451634;R-HSA-1296421;R-HSA-5432849;R-…
R-HSA-3214858	RMTs methylate histone arginines	9	55	0.00364939	0.0171269	0.0342537	12	22	0.00161219	9606	Homo sapiens	SMARCC1;CCND1;CDK4;CARM1;DNMT3A;JAK2;ARID1A;SMARCA2;SMARCA4		R-HSA-5205822;R-HSA-3215426;R-HSA-5216234;R-HSA-5205799;R-HSA-3215385;R-HSA-5212679;R-HSA-3215448;R-HSA-5205861;R-HSA-5661117;R-HSA-5229010;R-HSA-3215391;R-HSA-5205824
R-HSA-9035034	RHOF GTPase cycle	8	46	0.00305222	0.0173173	0.0346347	2	3	0.000219845	9606	Homo sapiens	AKAP12;ARHGAP32;CAV1;PIK3R2;PIK3R1;ADD3;ARHGAP5;SENP1		R-HSA-9693282;R-HSA-9693125
R-HSA-9012999	RHO GTPase cycle	45	460	0.0305222	0.0176802	0.0353604	58	91	0.00666862	9606	Homo sapiens	ITGB1;DOCK3;RTKN;ROCK1;ROCK2;SRC;TWF1;PIK3R2;PIK3R1;ADD3;ARHGAP5;RND3;AKAP12;PREX2;CDC42;PAK1;GJA1;MYO6;ABL2;RAC1;SRGAP1;GIT1;PAK4;JAG1;USP9X;CAV1;SWAP70;PTPN13;RHOC;RHOA;RHOB;CIT;SENP1;TIAM1;ARHGAP32;PIK3CA;ARHGEF3;GRB2;RHOU;VIM;DOCK1;MAP3K11;EPHA2		R-HSA-9013004;R-HSA-9013006;R-HSA-9018766;R-HSA-8981637;R-HSA-9018758;R-HSA-9013145;R-HSA-9013144;R-HSA-9014296;R-HSA-9013147;R-HSA-9018778;R-HSA-9692800;R-HSA-9013021;R-HSA-9726848;R-HSA-9013023;R-HSA-9013022;R-HSA-9013009;R-HSA-9696267;R-HSA-9696266;R-HSA-9017488;R-HSA-9018768;R-HSA-9692809;R-HSA-9726862;R-HSA-9696271;R-HSA-9693198;R-HSA-9013143;R-HSA-9014295;R-HSA-9696268;R-HSA-9014294;R-HSA-9…
R-HSA-190377	FGFR2b ligand binding and activation	4	14	0.000928936	0.0177874	0.0355748	3	3	0.000219845	9606	Homo sapiens	FGF1;FGF2;FGFR2		R-HSA-5656070;R-HSA-190260;R-HSA-190408
R-HSA-4839744	Signaling by APC mutants	4	14	0.000928936	0.0177874	0.0355748	2	2	0.000146563	9606	Homo sapiens	PPP2CB;GSK3B;APC;PPP2R5E		R-HSA-4791278;R-HSA-5246696
R-HSA-5467340	AXIN missense mutants destabilize the destruction complex	4	14	0.000928936	0.0177874	0.0355748	1	1	7.32815e-05	9606	Homo sapiens	PPP2CB;GSK3B;APC;PPP2R5E		R-HSA-4839734
R-HSA-5467348	Truncations of AMER1 destabilize the destruction complex	4	14	0.000928936	0.0177874	0.0355748	1	1	7.32815e-05	9606	Homo sapiens	PPP2CB;GSK3B;APC;PPP2R5E		R-HSA-4839746
R-HSA-5467337	APC truncation mutants have impaired AXIN binding	4	14	0.000928936	0.0177874	0.0355748	1	1	7.32815e-05	9606	Homo sapiens	PPP2CB;GSK3B;APC;PPP2R5E		R-HSA-4791278
R-HSA-9645460	Alpha-protein kinase 1 signaling pathway	4	14	0.000928936	0.0177874	0.0355748	6	10	0.000732815	9606	Homo sapiens	TRAF6;TAB2;TAB1;MAP3K7		R-HSA-9645442;R-HSA-9645394;R-HSA-9645520;R-HSA-9645414;R-HSA-9645406;R-HSA-9645501
R-HSA-210990	PECAM1 interactions	4	14	0.000928936	0.0177874	0.0355748	3	7	0.000512971	9606	Homo sapiens	YES1;SRC;ITGB3;INPP5D		R-HSA-210291;R-HSA-210290;R-HSA-210304
R-HSA-6804756	Regulation of TP53 Activity through Phosphorylation	13	95	0.0063035	0.0186688	0.0373375	26	26	0.00190532	9606	Homo sapiens	CSNK2A1;BRCA1;HIPK1;MAPK14;BACH1;CCNA2;CHEK1;CDK2;TP53INP1;PIN1;MDM4;ATM;TP53		R-HSA-6805479;R-HSA-6798374;R-HSA-3222128;R-HSA-6805285;R-HSA-6798373;R-HSA-6799332;R-HSA-6798372;R-HSA-3222006;R-HSA-6805103;R-HSA-6805035;R-HSA-6805109;R-HSA-6799409;R-HSA-3239014;R-HSA-6799431;R-HSA-6805126;R-HSA-3215251;R-HSA-6805061;R-HSA-6805059;R-HSA-6805122;R-HSA-6799246;R-HSA-6805399;R-HSA-69685;R-HSA-3222020;R-HSA-6805470;R-HSA-6805276;R-HSA-5693609
R-HSA-111465	Apoptotic cleavage of cellular proteins	7	38	0.0025214	0.0191023	0.0382047	34	38	0.0027847	9606	Homo sapiens	CASP7;CASP8;APC;ROCK1;CDH1;CASP3;VIM		R-HSA-202947;R-HSA-351877;R-HSA-201603;R-HSA-351876;R-HSA-351936;R-HSA-201611;R-HSA-201608;R-HSA-212552;R-HSA-202960;R-HSA-351894;R-HSA-202967;R-HSA-201622;R-HSA-202966;R-HSA-351901;R-HSA-202969;R-HSA-201631;R-HSA-201630;R-HSA-201629;R-HSA-201628;R-HSA-201634;R-HSA-201639;R-HSA-202917;R-HSA-201637;R-HSA-201636;R-HSA-350319;R-HSA-201640;R-HSA-350318;R-HSA-351913;R-HSA-351849;R-HSA-201595;R-HSA-202…
R-HSA-76005	Response to elevated platelet cytosolic Ca2+	18	148	0.00982018	0.0191172	0.0382344	7	14	0.00102594	9606	Homo sapiens	APP;SPARC;HSPA5;PROS1;ITGB3;HGF;SERPINE1;IGF2;FN1;VEGFC;IGF1;THBS1;VEGFA;TTN;TF;PSAP;TIMP3		R-HSA-481044;R-HSA-482772;R-HSA-482770;R-HSA-481009;R-HSA-481007;R-HSA-351341;R-HSA-351323
R-HSA-5602636	IKBKB deficiency causes SCID	2	3	0.000199058	0.0192146	0.0384292	1	1	7.32815e-05	9606	Homo sapiens	IKBKB;CHUK		R-HSA-5228840
R-HSA-5603027	IKBKG deficiency causes anhidrotic ectodermal dysplasia with immunodeficiency (EDA-ID) (via TLR)	2	3	0.000199058	0.0192146	0.0384292	1	1	7.32815e-05	9606	Homo sapiens	IKBKB;CHUK		R-HSA-5262921
R-HSA-5638303	Inhibition of Signaling by Overexpressed EGFR	3	8	0.000530821	0.019363	0.038726	2	2	0.000146563	9606	Homo sapiens	BTC;EGFR;HBEGF		R-HSA-1248677;R-HSA-1225978
R-HSA-5638302	Signaling by Overexpressed Wild-Type EGFR in Cancer	3	8	0.000530821	0.019363	0.038726	2	2	0.000146563	9606	Homo sapiens	BTC;EGFR;HBEGF		R-HSA-1248677;R-HSA-1225978
R-HSA-9652817	Signaling by MAPK mutants	3	8	0.000530821	0.019363	0.038726	1	1	7.32815e-05	9606	Homo sapiens	DUSP10;MAPK1;DUSP6		R-HSA-9652816
R-HSA-5340588	Signaling by RNF43 mutants	3	8	0.000530821	0.019363	0.038726	1	1	7.32815e-05	9606	Homo sapiens	FZD4;LRP5;LRP6		R-HSA-5340587
R-HSA-75158	TRAIL signaling	3	8	0.000530821	0.019363	0.038726	3	6	0.000439689	9606	Homo sapiens	CASP8;FADD		R-HSA-75187;R-HSA-141316;R-HSA-75146
R-HSA-5663220	RHO GTPases Activate Formins	18	149	0.00988654	0.0202667	0.0405335	22	27	0.0019786	9606	Homo sapiens	ITGB1;SRC;SRF;PLK1;RHOC;CKAP5;RHOA;RHOB;CDC42;PPP2CB;TUBB3;PPP2R5E;BIRC5;RAC1;BUB1;MAD2L1		R-HSA-5666070;R-HSA-5665686;R-HSA-5665751;R-HSA-5665748;R-HSA-3858495;R-HSA-5666160;R-HSA-5666129;R-HSA-5665809;R-HSA-5665982;R-HSA-5666046;R-HSA-5665727;R-HSA-5665659;R-HSA-5666008;R-HSA-5666104;R-HSA-5666169;R-HSA-5665767;R-HSA-5665989;R-HSA-5663232;R-HSA-5666049;R-HSA-5665761;R-HSA-5665998;R-HSA-5665802
R-HSA-372708	p130Cas linkage to MAPK signaling for integrins	5	22	0.00145976	0.0205071	0.0410142	3	3	0.000219845	9606	Homo sapiens	RAP1B;SRC;ITGB3;FN1;CRK		R-HSA-372693;R-HSA-372705;R-HSA-372697
R-HSA-212165	Epigenetic regulation of gene expression	17	139	0.00922301	0.0212858	0.0425717	29	34	0.00249157	9606	Homo sapiens	GSK3B;DNMT1;CBX3;UHRF1;HDAC1;DNMT3A;TET2;TET1;SIRT1;KAT2B;MTA1;TDG;TET3;DNMT3B;EP300;EZH2		R-HSA-5334097;R-HSA-5334160;R-HSA-427527;R-HSA-5334099;R-HSA-5334164;R-HSA-5221061;R-HSA-427404;R-HSA-433672;R-HSA-427528;R-HSA-427336;R-HSA-5220959;R-HSA-5250947;R-HSA-5334151;R-HSA-427409;R-HSA-5220952;R-HSA-5334152;R-HSA-5221014;R-HSA-212252;R-HSA-5250930;R-HSA-212263;R-HSA-5211239;R-HSA-5250938;R-HSA-5227490;R-HSA-212269;R-HSA-5220990;R-HSA-427383;R-HSA-5334179;R-HSA-427514;R-HSA-212222
R-HSA-9619665	EGR2 and SOX10-mediated initiation of Schwann cell myelination	7	39	0.00258775	0.0216154	0.0432308	21	26	0.00190532	9606	Homo sapiens	YAP1;EGR2;HDAC1;TAZ;SREBF2;SMARCA4		R-HSA-9619667;R-HSA-9613648;R-HSA-9615638;R-HSA-9621399;R-HSA-9616116;R-HSA-9614773;R-HSA-9614778;R-HSA-9621400;R-HSA-9621406;R-HSA-9618559;R-HSA-9621404;R-HSA-9621410;R-HSA-9621411;R-HSA-9614787;R-HSA-9613760;R-HSA-9614790;R-HSA-9618725;R-HSA-9615626;R-HSA-9613768;R-HSA-9619657;R-HSA-9613644
R-HSA-201722	Formation of the beta-catenin:TCF transactivating complex	10	67	0.00444562	0.0217872	0.0435743	13	13	0.00095266	9606	Homo sapiens	BCL9;TERT;HDAC1;MYC;TCF7;EP300;RUNX3;SMARCA4		R-HSA-3299569;R-HSA-3322422;R-HSA-4411367;R-HSA-3451153;R-HSA-3322427;R-HSA-3364026;R-HSA-3322424;R-HSA-4411372;R-HSA-201712;R-HSA-4411351;R-HSA-3364014;R-HSA-4411357;R-HSA-3451147
R-HSA-2022090	Assembly of collagen fibrils and other multimeric structures	10	67	0.00444562	0.0217872	0.0435743	19	26	0.00190532	9606	Homo sapiens	COL1A1;COL3A1;COL1A2;MMP7;MMP13;COL4A2;COL4A1;LAMC2;ITGA6;MMP9		R-HSA-2395302;R-HSA-2395340;R-HSA-2213192;R-HSA-1474266;R-HSA-2396234;R-HSA-2213201;R-HSA-2559639;R-HSA-2213200;R-HSA-2395223;R-HSA-2243926;R-HSA-2213205;R-HSA-2395314;R-HSA-2213207;R-HSA-2395324;R-HSA-2243931;R-HSA-2002466;R-HSA-2395257;R-HSA-2395322;R-HSA-2250301
R-HSA-428540	Activation of RAC1	4	15	0.000995289	0.022212	0.0444239	4	4	0.000293126	9606	Homo sapiens	PAK1;RAC1;PAK4;ROBO1		R-HSA-428535;R-HSA-428531;R-HSA-428515;R-HSA-428511
R-HSA-1250342	PI3K events in ERBB4 signaling	4	15	0.000995289	0.022212	0.0444239	2	2	0.000146563	9606	Homo sapiens	BTC;PIK3CA;PIK3R1;HBEGF		R-HSA-1250370;R-HSA-1250353
R-HSA-5339716	Signaling by GSK3beta mutants	4	15	0.000995289	0.022212	0.0444239	1	1	7.32815e-05	9606	Homo sapiens	PPP2CB;GSK3B;APC;PPP2R5E		R-HSA-5339713
R-HSA-190373	FGFR1c ligand binding and activation	4	15	0.000995289	0.022212	0.0444239	2	3	0.000219845	9606	Homo sapiens	FGF9;FGF1;FGF2;FGFR1		R-HSA-190256;R-HSA-190429
R-HSA-75035	Chk1/Chk2(Cds1) mediated inactivation of Cyclin B:Cdk1 complex	4	15	0.000995289	0.022212	0.0444239	3	5	0.000366408	9606	Homo sapiens	WEE1;CHEK1;YWHAZ;YWHAG		R-HSA-170070;R-HSA-75028;R-HSA-75016
R-HSA-376172	DSCAM interactions	4	15	0.000995289	0.022212	0.0444239	3	6	0.000439689	9606	Homo sapiens	PAK1;MAPK8;RAC1;MAPK14		R-HSA-451366;R-HSA-451347;R-HSA-376123
R-HSA-4839735	Signaling by AXIN mutants	4	15	0.000995289	0.022212	0.0444239	1	2	0.000146563	9606	Homo sapiens	PPP2CB;GSK3B;APC;PPP2R5E		R-HSA-4839734
R-HSA-4839748	Signaling by AMER1 mutants	4	15	0.000995289	0.022212	0.0444239	1	2	0.000146563	9606	Homo sapiens	PPP2CB;GSK3B;APC;PPP2R5E		R-HSA-4839746
R-HSA-203927	MicroRNA (miRNA) biogenesis	6	31	0.00205693	0.0234729	0.0469457	5	8	0.000586252	9606	Homo sapiens	SPI1;PRKRA;AGO1;DICER1;EIF2C1		R-HSA-203906;R-HSA-203922;R-HSA-203862;R-HSA-210805;R-HSA-2106614
R-HSA-8936459	RUNX1 regulates genes involved in megakaryocyte differentiation and platelet function	11	78	0.0051755	0.023951	0.047902	33	33	0.00241829	9606	Homo sapiens	KAT2B;GRN;CBFB;HDAC1;AGO1;EP300;EIF2C1;THBS1;ZFPM1;RUNX1		R-HSA-8936584;R-HSA-8937097;R-HSA-8937037;R-HSA-8934735;R-HSA-8938176;R-HSA-8938328;R-HSA-8937113;R-HSA-8938201;R-HSA-8937050;R-HSA-8936989;R-HSA-8937118;R-HSA-8936979;R-HSA-8934742;R-HSA-8936599;R-HSA-8938199;R-HSA-8936616;R-HSA-8936621;R-HSA-8938158;R-HSA-8936608;R-HSA-8936481;R-HSA-8938338;R-HSA-8936995;R-HSA-8938022;R-HSA-8938150;R-HSA-8937016;R-HSA-8935740;R-HSA-8937022;R-HSA-8938174;R-HSA-8…
R-HSA-9013408	RHOG GTPase cycle	11	78	0.0051755	0.023951	0.047902	2	6	0.000439689	9606	Homo sapiens	ITGB1;CDC42;ARHGAP32;DOCK3;CAV1;PIK3R1;ARHGAP5;DOCK1;MAP3K11;PAK4;EPHA2		R-HSA-9014449;R-HSA-9014434
R-HSA-1912420	Pre-NOTCH Processing in Golgi	5	23	0.00152611	0.0242235	0.0484471	8	8	0.000586252	9606	Homo sapiens	NOTCH2;NOTCH3;NOTCH1;NOTCH4;SEL1L		R-HSA-1912382;R-HSA-1912379;R-HSA-1912378;R-HSA-1912372;R-HSA-1912374;R-HSA-1912369;R-HSA-1912352;R-HSA-1912355
R-HSA-1660499	Synthesis of PIPs at the plasma membrane	10	69	0.00457833	0.0259209	0.0518418	7	33	0.00241829	9606	Homo sapiens	PIK3CA;RAB14;INPP5D;PTEN;PIK3CD;PIK3R2;PIK3R1;PTPN13;RAB5A;PIK3CG		R-HSA-8871366;R-HSA-199456;R-HSA-1675949;R-HSA-1676109;R-HSA-1676048;R-HSA-8870332;R-HSA-1676149
R-HSA-8857538	PTK6 promotes HIF1A stabilization	3	9	0.000597173	0.0262043	0.0524086	6	6	0.000439689	9606	Homo sapiens	HIF1A;EGFR;HBEGF		R-HSA-8857555;R-HSA-8857583;R-HSA-8857565;R-HSA-8857549;R-HSA-9634702;R-HSA-8857577
R-HSA-9027283	Erythropoietin activates STAT5	3	9	0.000597173	0.0262043	0.0524086	3	3	0.000219845	9606	Homo sapiens	STAT5B;IRS2;JAK2		R-HSA-9012651;R-HSA-9012650;R-HSA-9012654
R-HSA-190370	FGFR1b ligand binding and activation	3	9	0.000597173	0.0262043	0.0524086	2	2	0.000146563	9606	Homo sapiens	FGF1;FGF2;FGFR1		R-HSA-190245;R-HSA-190427
R-HSA-9675151	Disorders of Developmental Biology	4	16	0.00106164	0.0272515	0.0545029	5	5	0.000366408	9606	Homo sapiens	MECP2;BDNF;HDAC1		R-HSA-9005561;R-HSA-9022462;R-HSA-9005585;R-HSA-9022465;R-HSA-9023461
R-HSA-9005891	Loss of function of MECP2 in Rett syndrome	4	16	0.00106164	0.0272515	0.0545029	5	5	0.000366408	9606	Homo sapiens	MECP2;BDNF;HDAC1		R-HSA-9005561;R-HSA-9022462;R-HSA-9005585;R-HSA-9022465;R-HSA-9023461
R-HSA-9005895	Pervasive developmental disorders	4	16	0.00106164	0.0272515	0.0545029	5	5	0.000366408	9606	Homo sapiens	MECP2;BDNF;HDAC1		R-HSA-9005561;R-HSA-9022462;R-HSA-9005585;R-HSA-9022465;R-HSA-9023461
R-HSA-9697154	Disorders of Nervous System Development	4	16	0.00106164	0.0272515	0.0545029	5	5	0.000366408	9606	Homo sapiens	MECP2;BDNF;HDAC1		R-HSA-9005561;R-HSA-9022462;R-HSA-9005585;R-HSA-9022465;R-HSA-9023461
R-HSA-937039	IRAK1 recruits IKK complex	4	16	0.00106164	0.0272515	0.0545029	4	4	0.000293126	9606	Homo sapiens	IKBKB;CHUK;IRAK1;TRAF6		R-HSA-937050;R-HSA-937034;R-HSA-937032;R-HSA-937044
R-HSA-4839743	Signaling by CTNNB1 phospho-site mutants	4	16	0.00106164	0.0272515	0.0545029	4	4	0.000293126	9606	Homo sapiens	PPP2CB;GSK3B;APC;PPP2R5E		R-HSA-4827388;R-HSA-4839635;R-HSA-4839634;R-HSA-4839638
R-HSA-877312	Regulation of IFNG signaling	4	16	0.00106164	0.0272515	0.0545029	4	4	0.000293126	9606	Homo sapiens	SOCS1;IFNG;STAT1;JAK2		R-HSA-997326;R-HSA-877308;R-HSA-877269;R-HSA-877281
R-HSA-975144	IRAK1 recruits IKK complex upon TLR7/8 or 9 stimulation	4	16	0.00106164	0.0272515	0.0545029	4	4	0.000293126	9606	Homo sapiens	IKBKB;CHUK;IRAK1;TRAF6		R-HSA-975119;R-HSA-975142;R-HSA-975122;R-HSA-975139
R-HSA-5358747	CTNNB1 S33 mutants aren't phosphorylated	4	16	0.00106164	0.0272515	0.0545029	1	1	7.32815e-05	9606	Homo sapiens	PPP2CB;GSK3B;APC;PPP2R5E		R-HSA-4839634
R-HSA-5358752	CTNNB1 T41 mutants aren't phosphorylated	4	16	0.00106164	0.0272515	0.0545029	1	1	7.32815e-05	9606	Homo sapiens	PPP2CB;GSK3B;APC;PPP2R5E		R-HSA-4839638
R-HSA-5358749	CTNNB1 S37 mutants aren't phosphorylated	4	16	0.00106164	0.0272515	0.0545029	1	1	7.32815e-05	9606	Homo sapiens	PPP2CB;GSK3B;APC;PPP2R5E		R-HSA-4839635
R-HSA-5358751	CTNNB1 S45 mutants aren't phosphorylated	4	16	0.00106164	0.0272515	0.0545029	1	1	7.32815e-05	9606	Homo sapiens	PPP2CB;GSK3B;APC;PPP2R5E		R-HSA-4827388
R-HSA-4641265	Repression of WNT target genes	4	16	0.00106164	0.0272515	0.0545029	4	7	0.000512971	9606	Homo sapiens	HDAC1;MYC;TCF7		R-HSA-8944349;R-HSA-8944352;R-HSA-4641231;R-HSA-5229348
R-HSA-879415	Advanced glycosylation endproduct receptor signaling	4	16	0.00106164	0.0272515	0.0545029	2	4	0.000293126	9606	Homo sapiens	APP;MAPK1;HMGB1;MAPK3		R-HSA-879411;R-HSA-879362
R-HSA-5625740	RHO GTPases activate PKNs	11	80	0.00530821	0.0280294	0.0560589	20	20	0.00146563	9606	Homo sapiens	PAK1;MYH9;RAC1;RHOC;YWHAZ;YWHAG;RHOA;PDK1;RHOB;PPP1CA		R-HSA-5625717;R-HSA-5625745;R-HSA-5623632;R-HSA-5671763;R-HSA-5623667;R-HSA-419232;R-HSA-75016;R-HSA-5671772;R-HSA-5625849;R-HSA-5625848;R-HSA-5625784;R-HSA-5625883;R-HSA-5671737;R-HSA-5625797;R-HSA-5625796;R-HSA-5623622;R-HSA-5671749;R-HSA-5625870;R-HSA-5625774;R-HSA-5625738
R-HSA-392517	Rap1 signalling	5	24	0.00159246	0.0283476	0.0566951	6	7	0.000512971	9606	Homo sapiens	RAP1B;RAF1;YWHAZ;RASGRP1;PRKG1		R-HSA-913996;R-HSA-392513;R-HSA-913993;R-HSA-392835;R-HSA-354173;R-HSA-939265
R-HSA-9679191	Potential therapeutics for SARS	12	91	0.00603809	0.0295508	0.0591016	9	34	0.00249157	9606	Homo sapiens	ITGB1;MTA1;ROCK1;HDAC1;ROCK2;IMPDH1;S1PR1;KEAP1;JAK2;IL6R;VEGFA		R-HSA-9678561;R-HSA-9678854;R-HSA-9679477;R-HSA-9712274;R-HSA-9680443;R-HSA-9679787;R-HSA-9681294;R-HSA-9678749;R-HSA-9679740
R-HSA-202424	Downstream TCR signaling	15	124	0.00822772	0.0316374	0.0632748	22	24	0.00175876	9606	Homo sapiens	CHUK;PTEN;PIK3R2;PIK3R1;NFKB1;NFKBIA;IKBKB;CDC34;PIK3CA;INPP5D;TRAF6;TAB2;BTRC;MAP3K7;PDK1		R-HSA-202466;R-HSA-199456;R-HSA-202534;R-HSA-5607728;R-HSA-202437;R-HSA-202500;R-HSA-2730894;R-HSA-202443;R-HSA-202472;R-HSA-202510;R-HSA-202222;R-HSA-202478;R-HSA-202541;R-HSA-202453;R-HSA-202164;R-HSA-202203;R-HSA-202459;R-HSA-5607724;R-HSA-202394;R-HSA-202489;R-HSA-202237;R-HSA-202365
R-HSA-9024909	BDNF activates NTRK2 (TRKB) signaling	2	4	0.00026541	0.0326344	0.0652689	3	3	0.000219845	9606	Homo sapiens	NTRK2;BDNF		R-HSA-9024906;R-HSA-9026464;R-HSA-9024967
R-HSA-8985801	Regulation of cortical dendrite branching	2	4	0.00026541	0.0326344	0.0652689	2	2	0.000146563	9606	Homo sapiens	ROBO2;ROBO1		R-HSA-8985812;R-HSA-8985799
R-HSA-3642278	Loss of Function of TGFBR2 in Cancer	2	4	0.00026541	0.0326344	0.0652689	2	2	0.000146563	9606	Homo sapiens	TGFBR1;TGFBR2		R-HSA-3645780;R-HSA-3642203
R-HSA-3656535	TGFBR1 LBD Mutants in Cancer	2	4	0.00026541	0.0326344	0.0652689	1	1	7.32815e-05	9606	Homo sapiens	TGFBR1;TGFBR2		R-HSA-3656382
R-HSA-3645790	TGFBR2 Kinase Domain Mutants in Cancer	2	4	0.00026541	0.0326344	0.0652689	1	1	7.32815e-05	9606	Homo sapiens	TGFBR1;TGFBR2		R-HSA-3645780
R-HSA-446343	Localization of the PINCH-ILK-PARVIN complex to focal adhesions	2	4	0.00026541	0.0326344	0.0652689	1	2	0.000146563	9606	Homo sapiens	ITGB1;ILK		R-HSA-432897
R-HSA-389359	CD28 dependent Vav1 pathway	4	17	0.00112799	0.03292	0.0658401	6	6	0.000439689	9606	Homo sapiens	CDC42;PAK1;GRB2;RAC1		R-HSA-389348;R-HSA-389350;R-HSA-389788;R-HSA-388814;R-HSA-389352;R-HSA-389354
R-HSA-187577	SCF(Skp2)-mediated degradation of p27/p21	9	62	0.00411386	0.0331644	0.0663287	7	7	0.000512971	9606	Homo sapiens	CCNA2;CDKN1A;CDKN1B;CCND1;CCNE2;CDK4;CCNE1;CDK2;SKP2		R-HSA-187552;R-HSA-187520;R-HSA-8848436;R-HSA-187574;R-HSA-187575;R-HSA-8848414;R-HSA-187545
R-HSA-8931987	RUNX1 regulates estrogen receptor mediated transcription	3	10	0.000663526	0.0341723	0.0683445	8	8	0.000586252	9606	Homo sapiens	CBFB;ESR1;RUNX1		R-HSA-8932076;R-HSA-8931981;R-HSA-8932033;R-HSA-8932084;R-HSA-8932020;R-HSA-8932037;R-HSA-8932021;R-HSA-8932070
R-HSA-2892245	POU5F1 (OCT4), SOX2, NANOG repress genes related to differentiation	3	10	0.000663526	0.0341723	0.0683445	7	7	0.000512971	9606	Homo sapiens	SOX2;DKK1;POU5F1		R-HSA-2972952;R-HSA-2972965;R-HSA-2972949;R-HSA-2972948;R-HSA-2972966;R-HSA-2972977;R-HSA-2972979
R-HSA-2562578	TRIF-mediated programmed cell death	3	10	0.000663526	0.0341723	0.0683445	3	3	0.000219845	9606	Homo sapiens	CASP8;FADD;TLR4		R-HSA-2562564;R-HSA-2569057;R-HSA-2562541
R-HSA-190371	FGFR3b ligand binding and activation	3	10	0.000663526	0.0341723	0.0683445	2	2	0.000146563	9606	Homo sapiens	FGF9;FGF1;FGFR3		R-HSA-190385;R-HSA-190263
R-HSA-9726840	SHOC2 M1731 mutant abolishes MRAS complex function	3	10	0.000663526	0.0341723	0.0683445	1	1	7.32815e-05	9606	Homo sapiens	BRAF;RAF1;PPP1CA		R-HSA-9660536
R-HSA-622312	Inflammasomes	6	34	0.00225599	0.0344442	0.0688884	11	28	0.00205188	9606	Homo sapiens	P2RX7;APP;BCL2;HMOX1;NFKB1;BCL2L1		R-HSA-877198;R-HSA-9603905;R-HSA-1250272;R-HSA-844440;R-HSA-1296421;R-HSA-877178;R-HSA-844612;R-HSA-877158;R-HSA-879201;R-HSA-844610;R-HSA-877187
R-HSA-5628897	TP53 Regulates Metabolic Genes	15	126	0.00836043	0.0355411	0.0710823	21	34	0.00249157	9606	Homo sapiens	AKT2;AGO1;AKT3;PTEN;AKT1;COX2;EIF2C1;TP53;YWHAZ;TP63;YWHAG;MTOR		R-HSA-5632759;R-HSA-5632887;R-HSA-2318752;R-HSA-5632914;R-HSA-5632924;R-HSA-5632892;R-HSA-5632732;R-HSA-5632766;R-HSA-163214;R-HSA-5629189;R-HSA-5628901;R-HSA-198609;R-HSA-2321904;R-HSA-5632993;R-HSA-5629187;R-HSA-5628899;R-HSA-380979;R-HSA-5632386;R-HSA-5632738;R-HSA-5632393;R-HSA-5632939
R-HSA-1368082	RORA activates gene expression	5	26	0.00172517	0.0378626	0.0757252	4	4	0.000293126	9606	Homo sapiens	SREBF1;CARM1;EP300;PPARA		R-HSA-1368081;R-HSA-5663264;R-HSA-1801587;R-HSA-5663293
R-HSA-1592389	Activation of Matrix Metalloproteinases	6	35	0.00232234	0.0387278	0.0774557	20	27	0.0019786	9606	Homo sapiens	MMP7;MMP13;MMP16;MMP2;AKT1;MMP9		R-HSA-1602488;R-HSA-1604763;R-HSA-1604732;R-HSA-1592316;R-HSA-1604350;R-HSA-1604752;R-HSA-1604368;R-HSA-1604690;R-HSA-1604722;R-HSA-1592436;R-HSA-1592278;R-HSA-1602454;R-HSA-1604360;R-HSA-1604712;R-HSA-1592297;R-HSA-1592362;R-HSA-1605825;R-HSA-1602466;R-HSA-1604741;R-HSA-1604359
R-HSA-190372	FGFR3c ligand binding and activation	4	18	0.00119435	0.0392262	0.0784525	2	4	0.000293126	9606	Homo sapiens	FGF9;FGF1;FGFR3;FGF2		R-HSA-190388;R-HSA-190261
R-HSA-391160	Signal regulatory protein family interactions	4	18	0.00119435	0.0392262	0.0784525	3	10	0.000732815	9606	Homo sapiens	SRC;PSAP;GRB2		R-HSA-391156;R-HSA-391153;R-HSA-391155
R-HSA-5693606	DNA Double Strand Break Response	10	75	0.00497644	0.041641	0.0832821	41	48	0.00351751	9606	Homo sapiens	KDM4A;MAPK8;UBE2I;EYA2;EYA3;EYA4;ATM;BRCA1;KPNA2;TP53		R-HSA-5683735;R-HSA-5682967;R-HSA-69891;R-HSA-5682965;R-HSA-5683986;R-HSA-5693598;R-HSA-5682588;R-HSA-5682586;R-HSA-5683801;R-HSA-9700998;R-HSA-5659781;R-HSA-5682629;R-HSA-5683077;R-HSA-5693583;R-HSA-5683405;R-HSA-9701000;R-HSA-9701003;R-HSA-5686578;R-HSA-5682992;R-HSA-5693566;R-HSA-5683967;R-HSA-5683964;R-HSA-5682044;R-HSA-5683384;R-HSA-5683385;R-HSA-5682598;R-HSA-5684006;R-HSA-5682983;R-HSA-569…
R-HSA-3371378	Regulation by c-FLIP	3	11	0.000729879	0.0432482	0.0864964	4	4	0.000293126	9606	Homo sapiens	CASP8;FASLG;FADD		R-HSA-3371360;R-HSA-3465459;R-HSA-3465448;R-HSA-3371359
R-HSA-69416	Dimerization of procaspase-8	3	11	0.000729879	0.0432482	0.0864964	3	3	0.000219845	9606	Homo sapiens	CASP8;FASLG;FADD		R-HSA-141159;R-HSA-141156;R-HSA-73945
R-HSA-212718	EGFR interacts with phospholipase C-gamma	3	11	0.000729879	0.0432482	0.0864964	3	3	0.000219845	9606	Homo sapiens	BTC;EGFR;HBEGF		R-HSA-212706;R-HSA-212710;R-HSA-212713
R-HSA-9660537	Signaling by MRAS-complex mutants	3	11	0.000729879	0.0432482	0.0864964	2	2	0.000146563	9606	Homo sapiens	BRAF;RAF1;PPP1CA		R-HSA-9660538;R-HSA-9660536
R-HSA-9726842	Gain-of-function MRAS complexes activate RAF signaling	3	11	0.000729879	0.0432482	0.0864964	1	1	7.32815e-05	9606	Homo sapiens	BRAF;RAF1;PPP1CA		R-HSA-9660538
R-HSA-9020933	Interleukin-23 signaling	3	11	0.000729879	0.0432482	0.0864964	10	12	0.000879379	9606	Homo sapiens	STAT3;STAT4;JAK2		R-HSA-8950780;R-HSA-8950364;R-HSA-8950269;R-HSA-8952749;R-HSA-8950591;R-HSA-8950737;R-HSA-8950724;R-HSA-447130;R-HSA-8950583;R-HSA-8952823
R-HSA-8985947	Interleukin-9 signaling	3	11	0.000729879	0.0432482	0.0864964	7	13	0.00095266	9606	Homo sapiens	STAT5B;STAT1;STAT3		R-HSA-8985929;R-HSA-8985981;R-HSA-8985900;R-HSA-8985966;R-HSA-8985950;R-HSA-8985988;R-HSA-8985943
R-HSA-8876384	Listeria monocytogenes entry into host cells	5	27	0.00179152	0.04327	0.08654	13	13	0.00095266	9606	Homo sapiens	CDH1;SRC;CTNND1;GRB2;MET		R-HSA-8876262;R-HSA-8876230;R-HSA-8876258;R-HSA-8876993;R-HSA-8875371;R-HSA-112333;R-HSA-8877003;R-HSA-8876246;R-HSA-8876948;R-HSA-8876210;R-HSA-8876497;R-HSA-8876240;R-HSA-8876255
R-HSA-9648002	RAS processing	7	46	0.00305222	0.0457771	0.0915543	16	21	0.00153891	9606	Homo sapiens	NRAS;ARL2;KRAS;HRAS;BCL2L1		R-HSA-9653585;R-HSA-9654523;R-HSA-9653595;R-HSA-9647994;R-HSA-9654521;R-HSA-9653592;R-HSA-9647999;R-HSA-9653503;R-HSA-9654525;R-HSA-9654533;R-HSA-9649733;R-HSA-9649732;R-HSA-9647978;R-HSA-9647977;R-HSA-9647982;R-HSA-9647980
R-HSA-2173791	TGF-beta receptor signaling in EMT (epithelial to mesenchymal transition)	4	19	0.0012607	0.0461733	0.0923467	6	6	0.000439689	9606	Homo sapiens	SMURF1;TGFBR1;RHOA;TGFBR2		R-HSA-2160931;R-HSA-2134532;R-HSA-2160932;R-HSA-2134519;R-HSA-2160935;R-HSA-2134506
R-HSA-196299	Beta-catenin phosphorylation cascade	4	19	0.0012607	0.0461733	0.0923467	4	4	0.000293126	9606	Homo sapiens	PPP2CB;GSK3B;APC;PPP2R5E		R-HSA-195283;R-HSA-195318;R-HSA-195287;R-HSA-195300
R-HSA-418885	DCC mediated attractive signaling	4	19	0.0012607	0.0461733	0.0923467	8	12	0.000879379	9606	Homo sapiens	CDC42;SRC;RAC1;DOCK1		R-HSA-373716;R-HSA-418868;R-HSA-418850;R-HSA-418865;R-HSA-374701;R-HSA-418874;R-HSA-418858;R-HSA-418856
R-HSA-5607764	CLEC7A (Dectin-1) signaling	14	120	0.00796231	0.0471835	0.094367	24	45	0.00329767	9606	Homo sapiens	CHUK;SRC;NFATC3;NFKB1;NFKBIA;IKBKB;CASP8;CDC34;TRAF6;TAB2;TAB1;BTRC;MAP3K7;PDK1		R-HSA-5660662;R-HSA-5607732;R-HSA-5660663;R-HSA-202534;R-HSA-5607728;R-HSA-2730894;R-HSA-2730849;R-HSA-5607742;R-HSA-202541;R-HSA-5660665;R-HSA-5607751;R-HSA-5607750;R-HSA-5607747;R-HSA-5607757;R-HSA-5660622;R-HSA-5607725;R-HSA-5607756;R-HSA-5607724;R-HSA-5607759;R-HSA-2730867;R-HSA-5607726;R-HSA-5607720;R-HSA-5607723;R-HSA-5607722
R-HSA-182971	EGFR downregulation	6	37	0.00245505	0.0482736	0.0965471	22	22	0.00161219	9606	Homo sapiens	BTC;CDC42;SPRY2;GRB2;EGFR;HBEGF		R-HSA-8867047;R-HSA-183072;R-HSA-8867044;R-HSA-8867041;R-HSA-182986;R-HSA-183051;R-HSA-8951490;R-HSA-182990;R-HSA-183055;R-HSA-182988;R-HSA-183084;R-HSA-183052;R-HSA-183058;R-HSA-182994;R-HSA-183089;R-HSA-182993;R-HSA-183094;R-HSA-183002;R-HSA-183067;R-HSA-8864029;R-HSA-182969;R-HSA-183036
R-HSA-1839120	Signaling by FGFR1 amplification mutants	2	5	0.000331763	0.0487288	0.0974576	5	5	0.000366408	9606	Homo sapiens	FGFR1		R-HSA-5654544;R-HSA-5654545;R-HSA-2023462;R-HSA-1982066;R-HSA-1982065
R-HSA-191650	Regulation of gap junction activity	2	5	0.000331763	0.0487288	0.0974576	4	4	0.000293126	9606	Homo sapiens	GJA1;SRC		R-HSA-191654;R-HSA-191636;R-HSA-191656;R-HSA-190541
R-HSA-2023837	Signaling by FGFR2 amplification mutants	2	5	0.000331763	0.0487288	0.0974576	4	4	0.000293126	9606	Homo sapiens	FGFR2		R-HSA-2029992;R-HSA-2029988;R-HSA-2029989;R-HSA-2067713
R-HSA-111446	Activation of BIM and translocation to mitochondria	2	5	0.000331763	0.0487288	0.0974576	2	2	0.000146563	9606	Homo sapiens	MAPK8;BCL2L11		R-HSA-139918;R-HSA-139919
R-HSA-9693928	Defective RIPK1-mediated regulated necrosis	2	5	0.000331763	0.0487288	0.0974576	1	1	7.32815e-05	9606	Homo sapiens	CASP8;FADD		R-HSA-9693929
R-HSA-9636249	Inhibition of nitric oxide production	2	5	0.000331763	0.0487288	0.0974576	2	5	0.000366408	9606	Homo sapiens	NOS2		R-HSA-9636240;R-HSA-9636261
R-HSA-844455	The NLRP1 inflammasome	2	5	0.000331763	0.0487288	0.0974576	1	4	0.000293126	9606	Homo sapiens	BCL2;BCL2L1		R-HSA-879201
R-HSA-3858494	Beta-catenin independent WNT signaling	18	166	0.0110145	0.0489373	0.0978747	32	51	0.00373736	9606	Homo sapiens	FZD3;SMURF1;FZD4;FZD7;TCF7;RHOA;AGO1;MYC;DACT3;ROR1;KRAS;RAC1;WNT1;EIF2C1;MAP3K7;PRKG1		R-HSA-3858491;R-HSA-3858495;R-HSA-4332359;R-HSA-5140747;R-HSA-4332356;R-HSA-5138441;R-HSA-3858482;R-HSA-4411402;R-HSA-3858480;R-HSA-5140741;R-HSA-5138432;R-HSA-5138433;R-HSA-4608854;R-HSA-3858475;R-HSA-4608852;R-HSA-5138459;R-HSA-4551453;R-HSA-398040;R-HSA-8944362;R-HSA-5099886;R-HSA-4608866;R-HSA-4332388;R-HSA-4411365;R-HSA-4518575;R-HSA-5099899;R-HSA-398193;R-HSA-3965444;R-HSA-3965446;R-HSA-396…
R-HSA-6804115	TP53 regulates transcription of additional cell cycle genes whose exact role in the p53 pathway remain uncertain	5	28	0.00185787	0.0491177	0.0982354	13	14	0.00102594	9606	Homo sapiens	BTG2;PLK2;TP53		R-HSA-6801637;R-HSA-6798020;R-HSA-6801666;R-HSA-6798031;R-HSA-6803917;R-HSA-6801675;R-HSA-6803914;R-HSA-6803946;R-HSA-6801641;R-HSA-6802165;R-HSA-6803935;R-HSA-6798044;R-HSA-6802170
R-HSA-5693565	Recruitment and ATM-mediated phosphorylation of repair and signaling proteins at DNA double strand breaks	9	67	0.00444562	0.0495716	0.0991432	36	39	0.00285798	9606	Homo sapiens	KDM4A;MAPK8;UBE2I;EYA2;EYA3;EYA4;ATM;BRCA1;TP53		R-HSA-5683735;R-HSA-5682967;R-HSA-69891;R-HSA-5682965;R-HSA-5683986;R-HSA-5693598;R-HSA-5682588;R-HSA-5682586;R-HSA-5683801;R-HSA-9700998;R-HSA-5659781;R-HSA-5682629;R-HSA-5683077;R-HSA-5693583;R-HSA-5683405;R-HSA-9701000;R-HSA-9701003;R-HSA-5686578;R-HSA-5682992;R-HSA-5693566;R-HSA-5683967;R-HSA-5683964;R-HSA-5683384;R-HSA-5683385;R-HSA-5682598;R-HSA-5682983;R-HSA-5693602;R-HSA-5693536;R-HSA-568…
R-HSA-5625970	RHO GTPases activate KTN1	3	12	0.000796231	0.0533997	0.106799	2	2	0.000146563	9606	Homo sapiens	CDC42;RAC1;RHOA		R-HSA-5625959;R-HSA-5672083
R-HSA-9700645	ALK mutants bind TKIs	3	12	0.000796231	0.0533997	0.106799	1	1	7.32815e-05	9606	Homo sapiens	ALK;BCL11A;FN1		R-HSA-9700131
R-HSA-428542	Regulation of commissural axon pathfinding by SLIT and ROBO	3	12	0.000796231	0.0533997	0.106799	3	5	0.000366408	9606	Homo sapiens	ROBO2;SRC;ROBO1		R-HSA-9011241;R-HSA-373715;R-HSA-428510
R-HSA-9673324	WNT5:FZD7-mediated leishmania damping	4	20	0.00132705	0.0537596	0.107519	9	9	0.000659534	9606	Homo sapiens	JUN;MAPK8;FZD7;RAC1		R-HSA-9673794;R-HSA-9673346;R-HSA-9673296;R-HSA-9673797;R-HSA-9673349;R-HSA-9673284;R-HSA-9673322;R-HSA-9673288;R-HSA-9673789
R-HSA-9664420	Killing mechanisms	4	20	0.00132705	0.0537596	0.107519	9	9	0.000659534	9606	Homo sapiens	JUN;MAPK8;FZD7;RAC1		R-HSA-9673794;R-HSA-9673346;R-HSA-9673296;R-HSA-9673797;R-HSA-9673349;R-HSA-9673284;R-HSA-9673322;R-HSA-9673288;R-HSA-9673789
R-HSA-140534	Caspase activation via Death Receptors in the presence of ligand	4	20	0.00132705	0.0537596	0.107519	9	9	0.000659534	9606	Homo sapiens	CASP8;FASLG;FADD;TLR4		R-HSA-139952;R-HSA-2562564;R-HSA-3371360;R-HSA-141159;R-HSA-141156;R-HSA-3465459;R-HSA-73945;R-HSA-3465448;R-HSA-3371359
R-HSA-9687136	Aberrant regulation of mitotic exit in cancer due to RB1 defects	4	20	0.00132705	0.0537596	0.107519	1	1	7.32815e-05	9606	Homo sapiens	RB1;CDH1;UBE2C;SKP2		R-HSA-9687377
R-HSA-8943723	Regulation of PTEN mRNA translation	5	29	0.00192423	0.0554082	0.110816	24	24	0.00175876	9606	Homo sapiens	AGO1;PTEN;EIF2C1		R-HSA-8944650;R-HSA-8944522;R-HSA-2318752;R-HSA-8948651;R-HSA-8944684;R-HSA-8948524;R-HSA-8948621;R-HSA-8945709;R-HSA-8948623;R-HSA-8948641;R-HSA-8944706;R-HSA-8944483;R-HSA-8948612;R-HSA-8948582;R-HSA-8948583;R-HSA-8944632;R-HSA-8948536;R-HSA-8948569;R-HSA-8944569;R-HSA-8944538;R-HSA-8948602;R-HSA-8944497;R-HSA-8948594;R-HSA-8944599
R-HSA-8854691	Interleukin-20 family signaling	5	29	0.00192423	0.0554082	0.110816	30	56	0.00410377	9606	Homo sapiens	STAT5B;STAT1;STAT3;STAT4;JAK2		R-HSA-8987080;R-HSA-8987150;R-HSA-8987214;R-HSA-8987266;R-HSA-8987141;R-HSA-8987270;R-HSA-8987014;R-HSA-8987097;R-HSA-8987033;R-HSA-8987161;R-HSA-8987096;R-HSA-9005340;R-HSA-8987230;R-HSA-8982163;R-HSA-6784765;R-HSA-8987218;R-HSA-8982162;R-HSA-8982165;R-HSA-6784763;R-HSA-8987156;R-HSA-8987220;R-HSA-8986985;R-HSA-8987179;R-HSA-8987052;R-HSA-8987104;R-HSA-8987236;R-HSA-8987007;R-HSA-8987070;R-HSA-8…
R-HSA-202403	TCR signaling	16	147	0.00975383	0.0590324	0.112067	23	52	0.00381064	9606	Homo sapiens	CHUK;PTEN;PIK3R2;PIK3R1;NFKB1;NFKBIA;IKBKB;PAK1;CDC34;PIK3CA;INPP5D;TRAF6;TAB2;BTRC;MAP3K7;PDK1		R-HSA-430183;R-HSA-202466;R-HSA-199456;R-HSA-202534;R-HSA-5607728;R-HSA-202437;R-HSA-202500;R-HSA-2730894;R-HSA-202443;R-HSA-202472;R-HSA-202510;R-HSA-202222;R-HSA-202478;R-HSA-202541;R-HSA-202453;R-HSA-202164;R-HSA-202203;R-HSA-202459;R-HSA-5607724;R-HSA-202394;R-HSA-202489;R-HSA-202237;R-HSA-202365
R-HSA-983231	Factors involved in megakaryocyte development and platelet production	20	194	0.0128724	0.0598556	0.112067	13	43	0.00315111	9606	Homo sapiens	GRN;DOCK3;HDAC1;GATA4;PIK3CG;CDC42;WEE1;TUBB3;KIF26B;IRF1;IRF2;MYB;CDK2;RAC1;JAK2;TP53;DOCK1;RAB5A;ZFPM1		R-HSA-1011598;R-HSA-992708;R-HSA-994020;R-HSA-983266;R-HSA-983259;R-HSA-1013881;R-HSA-992696;R-HSA-996727;R-HSA-994038;R-HSA-997237;R-HSA-996755;R-HSA-994034;R-HSA-1011600
R-HSA-3108214	SUMOylation of DNA damage response and repair proteins	10	81	0.00537456	0.062878	0.112067	24	24	0.00175876	9606	Homo sapiens	UBE2I;CBX4;PARP1;CDKN2A;TDG;BRCA1;BMI1;MTOR;RNF2		R-HSA-2997709;R-HSA-3000399;R-HSA-4551616;R-HSA-4551648;R-HSA-4570528;R-HSA-4551661;R-HSA-4551724;R-HSA-4568846;R-HSA-4551604;R-HSA-3000348;R-HSA-3000383;R-HSA-5228508;R-HSA-4568848;R-HSA-3000411;R-HSA-4568914;R-HSA-4570463;R-HSA-4568863;R-HSA-3108212;R-HSA-3000433;R-HSA-4570553;R-HSA-2997616;R-HSA-4551768;R-HSA-4551738;R-HSA-4570554
R-HSA-453276	Regulation of mitotic cell cycle	11	92	0.00610444	0.0632972	0.112067	39	40	0.00293126	9606	Homo sapiens	RB1;CCNA2;PTTG1;CDH1;UBE2C;CDK2;PLK1;BTRC;SKP2;BUB1;MAD2L1		R-HSA-174144;R-HSA-174209;R-HSA-174088;R-HSA-174159;R-HSA-174157;R-HSA-179410;R-HSA-188371;R-HSA-174227;R-HSA-174224;R-HSA-174097;R-HSA-9686980;R-HSA-174171;R-HSA-174104;R-HSA-174105;R-HSA-179417;R-HSA-174174;R-HSA-174238;R-HSA-188191;R-HSA-179421;R-HSA-174119;R-HSA-174058;R-HSA-174122;R-HSA-174251;R-HSA-9686969;R-HSA-174120;R-HSA-174057;R-HSA-174121;R-HSA-174255;R-HSA-141423;R-HSA-174124;R-HSA-1…
R-HSA-174143	APC/C-mediated degradation of cell cycle proteins	11	92	0.00610444	0.0632972	0.112067	39	40	0.00293126	9606	Homo sapiens	RB1;CCNA2;PTTG1;CDH1;UBE2C;CDK2;PLK1;BTRC;SKP2;BUB1;MAD2L1		R-HSA-174144;R-HSA-174209;R-HSA-174088;R-HSA-174159;R-HSA-174157;R-HSA-179410;R-HSA-188371;R-HSA-174227;R-HSA-174224;R-HSA-174097;R-HSA-9686980;R-HSA-174171;R-HSA-174104;R-HSA-174105;R-HSA-179417;R-HSA-174174;R-HSA-174238;R-HSA-188191;R-HSA-179421;R-HSA-174119;R-HSA-174058;R-HSA-174122;R-HSA-174251;R-HSA-9686969;R-HSA-174120;R-HSA-174057;R-HSA-174121;R-HSA-174255;R-HSA-141423;R-HSA-174124;R-HSA-1…
R-HSA-9020956	Interleukin-27 signaling	3	13	0.000862584	0.0645833	0.112067	10	20	0.00146563	9606	Homo sapiens	STAT1;STAT3;JAK2		R-HSA-8950441;R-HSA-8950537;R-HSA-8950733;R-HSA-8950782;R-HSA-8950210;R-HSA-8950340;R-HSA-8950485;R-HSA-448427;R-HSA-8950518;R-HSA-1067646
R-HSA-8934903	Receptor Mediated Mitophagy	3	13	0.000862584	0.0645833	0.112067	3	7	0.000512971	9606	Homo sapiens	CSNK2A1;SRC;ATG12		R-HSA-8948143;R-HSA-8959571;R-HSA-8948039
R-HSA-9022927	MECP2 regulates transcription of genes involved in GABA signaling	2	6	0.000398116	0.0670748	0.112067	4	4	0.000293126	9606	Homo sapiens	MECP2		R-HSA-9022941;R-HSA-9022942;R-HSA-9022935;R-HSA-9022934
R-HSA-9026527	Activated NTRK2 signals through PLCG1	2	6	0.000398116	0.0670748	0.112067	3	3	0.000219845	9606	Homo sapiens	NTRK2;BDNF		R-HSA-9026894;R-HSA-9026579;R-HSA-9026531
R-HSA-1251932	PLCG1 events in ERBB2 signaling	2	6	0.000398116	0.0670748	0.112067	2	2	0.000146563	9606	Homo sapiens	ERBB2;EGFR		R-HSA-1251922;R-HSA-1251944
R-HSA-1306955	GRB7 events in ERBB2 signaling	2	6	0.000398116	0.0670748	0.112067	1	1	7.32815e-05	9606	Homo sapiens	ERBB3;ERBB2;EGFR		R-HSA-1306953
R-HSA-111448	Activation of NOXA and translocation to mitochondria	2	6	0.000398116	0.0670748	0.112067	4	5	0.000366408	9606	Homo sapiens	E2F1;TP53		R-HSA-4331331;R-HSA-140214;R-HSA-140217;R-HSA-4331327
R-HSA-9013957	TLR3-mediated TICAM1-dependent programmed cell death	2	6	0.000398116	0.0670748	0.112067	2	3	0.000219845	9606	Homo sapiens	CASP8;FADD		R-HSA-9013889;R-HSA-9013895
R-HSA-205025	NADE modulates death signalling	2	6	0.000398116	0.0670748	0.112067	1	3	0.000219845	9606	Homo sapiens	CASP3;CASP2		R-HSA-205117
R-HSA-9669937	Drug resistance of KIT mutants	1	1	6.63526e-05	0.0676721	0.112067	7	7	0.000512971	9606	Homo sapiens	KIT		R-HSA-9669859;R-HSA-9669874;R-HSA-9669863;R-HSA-9669878;R-HSA-9669855;R-HSA-9669870;R-HSA-9669868
R-HSA-9700649	Drug resistance of ALK mutants	1	1	6.63526e-05	0.0676721	0.112067	7	7	0.000512971	9606	Homo sapiens	ALK		R-HSA-9700646;R-HSA-9700656;R-HSA-9700114;R-HSA-9700658;R-HSA-9715356;R-HSA-9715357;R-HSA-9715355
R-HSA-9674415	Drug resistance of PDGFR mutants	1	1	6.63526e-05	0.0676721	0.112067	4	4	0.000293126	9606	Homo sapiens	PDGFRA		R-HSA-9674408;R-HSA-9674398;R-HSA-9674414;R-HSA-9674397
R-HSA-9669921	KIT mutants bind TKIs	1	1	6.63526e-05	0.0676721	0.112067	3	3	0.000219845	9606	Homo sapiens	KIT		R-HSA-9681382;R-HSA-9669898;R-HSA-9669900
R-HSA-9674428	PDGFR mutants bind TKIs	1	1	6.63526e-05	0.0676721	0.112067	2	2	0.000146563	9606	Homo sapiens	PDGFRA		R-HSA-9674427;R-HSA-9674430
R-HSA-9661070	Defective translocation of RB1 mutants to the nucleus	1	1	6.63526e-05	0.0676721	0.112067	1	1	7.32815e-05	9606	Homo sapiens	RB1		R-HSA-9660615
R-HSA-9669929	Regorafenib-resistant KIT mutants	1	1	6.63526e-05	0.0676721	0.112067	1	1	7.32815e-05	9606	Homo sapiens	KIT		R-HSA-9669870
R-HSA-9717301	NVP-TAE684-resistant ALK mutants	1	1	6.63526e-05	0.0676721	0.112067	1	1	7.32815e-05	9606	Homo sapiens	ALK		R-HSA-9700114
R-HSA-9669926	Nilotinib-resistant KIT mutants	1	1	6.63526e-05	0.0676721	0.112067	1	1	7.32815e-05	9606	Homo sapiens	KIT		R-HSA-9669868
R-HSA-9674396	Imatinib-resistant PDGFR mutants	1	1	6.63526e-05	0.0676721	0.112067	1	1	7.32815e-05	9606	Homo sapiens	PDGFRA		R-HSA-9674397
R-HSA-9717316	alectinib-resistant ALK mutants	1	1	6.63526e-05	0.0676721	0.112067	1	1	7.32815e-05	9606	Homo sapiens	ALK		R-HSA-9700656
R-HSA-9723905	Loss of function of TP53 in cancer due to loss of tetramerization ability	1	1	6.63526e-05	0.0676721	0.112067	1	1	7.32815e-05	9606	Homo sapiens	TP53		R-HSA-9723906
R-HSA-9669936	Sorafenib-resistant KIT mutants	1	1	6.63526e-05	0.0676721	0.112067	1	1	7.32815e-05	9606	Homo sapiens	KIT		R-HSA-9669874
R-HSA-9674401	Sunitinib-resistant PDGFR mutants	1	1	6.63526e-05	0.0676721	0.112067	1	1	7.32815e-05	9606	Homo sapiens	PDGFRA		R-HSA-9674398
R-HSA-9674404	Sorafenib-resistant PDGFR mutants	1	1	6.63526e-05	0.0676721	0.112067	1	1	7.32815e-05	9606	Homo sapiens	PDGFRA		R-HSA-9674414
R-HSA-9674403	Regorafenib-resistant PDGFR mutants	1	1	6.63526e-05	0.0676721	0.112067	1	1	7.32815e-05	9606	Homo sapiens	PDGFRA		R-HSA-9674408
R-HSA-9717323	ceritinib-resistant ALK mutants	1	1	6.63526e-05	0.0676721	0.112067	1	1	7.32815e-05	9606	Homo sapiens	ALK		R-HSA-9700658
R-HSA-9669917	Imatinib-resistant KIT mutants	1	1	6.63526e-05	0.0676721	0.112067	1	1	7.32815e-05	9606	Homo sapiens	KIT		R-HSA-9669859
R-HSA-9669924	Masitinib-resistant KIT mutants	1	1	6.63526e-05	0.0676721	0.112067	1	1	7.32815e-05	9606	Homo sapiens	KIT		R-HSA-9669863
R-HSA-9717319	brigatinib-resistant ALK mutants	1	1	6.63526e-05	0.0676721	0.112067	1	1	7.32815e-05	9606	Homo sapiens	ALK		R-HSA-9715356
R-HSA-5467333	APC truncation mutants are not K63 polyubiquitinated	1	1	6.63526e-05	0.0676721	0.112067	1	1	7.32815e-05	9606	Homo sapiens	APC		R-HSA-5246696
R-HSA-9717326	crizotinib-resistant ALK mutants	1	1	6.63526e-05	0.0676721	0.112067	1	1	7.32815e-05	9606	Homo sapiens	ALK		R-HSA-9715357
R-HSA-9723907	Loss of Function of TP53 in Cancer	1	1	6.63526e-05	0.0676721	0.112067	1	1	7.32815e-05	9606	Homo sapiens	TP53		R-HSA-9723906
R-HSA-9717264	ASP-3026-resistant ALK mutants	1	1	6.63526e-05	0.0676721	0.112067	1	1	7.32815e-05	9606	Homo sapiens	ALK		R-HSA-9700646
R-HSA-9646303	Evasion of Oncogene Induced Senescence Due to p14ARF Defects	1	1	6.63526e-05	0.0676721	0.112067	1	1	7.32815e-05	9606	Homo sapiens	CDKN2A		R-HSA-9646295
R-HSA-9646304	Evasion of Oxidative Stress Induced Senescence Due to p14ARF Defects	1	1	6.63526e-05	0.0676721	0.112067	1	1	7.32815e-05	9606	Homo sapiens	CDKN2A		R-HSA-9646295
R-HSA-9669934	Sunitinib-resistant KIT mutants	1	1	6.63526e-05	0.0676721	0.112067	1	1	7.32815e-05	9606	Homo sapiens	KIT		R-HSA-9669878
R-HSA-5687868	Defective SFTPA2 causes IPF	1	1	6.63526e-05	0.0676721	0.112067	1	1	7.32815e-05	9606	Homo sapiens	PSAP		R-HSA-5687875
R-HSA-9717329	lorlatinib-resistant ALK mutants	1	1	6.63526e-05	0.0676721	0.112067	1	1	7.32815e-05	9606	Homo sapiens	ALK		R-HSA-9715355
R-HSA-9669914	Dasatinib-resistant KIT mutants	1	1	6.63526e-05	0.0676721	0.112067	1	1	7.32815e-05	9606	Homo sapiens	KIT		R-HSA-9669855
R-HSA-3000157	Laminin interactions	5	31	0.00205693	0.0693164	0.112067	12	15	0.00109922	9606	Homo sapiens	ITGB1;COL4A2;COL4A1;LAMC2;ITGA6		R-HSA-216051;R-HSA-2426676;R-HSA-2328145;R-HSA-216048;R-HSA-3787997;R-HSA-3907292;R-HSA-4084505;R-HSA-2426450;R-HSA-2396083;R-HSA-216058;R-HSA-4084501;R-HSA-349626
R-HSA-2028269	Signaling by Hippo	4	22	0.00145976	0.0708199	0.112067	22	30	0.00219845	9606	Homo sapiens	YAP1;CASP3;TAZ;STK4		R-HSA-2028670;R-HSA-2028735;R-HSA-2028284;R-HSA-2066299;R-HSA-2028697;R-HSA-2028598;R-HSA-2064406;R-HSA-2028692;R-HSA-2028724;R-HSA-2028661;R-HSA-2028629;R-HSA-2028651;R-HSA-2028555;R-HSA-2060328;R-HSA-2028583;R-HSA-2028679;R-HSA-2028644;R-HSA-2064421;R-HSA-2064418;R-HSA-2032770;R-HSA-2064417;R-HSA-2032768
R-HSA-446728	Cell junction organization	11	94	0.00623714	0.0711486	0.112067	19	37	0.00271142	9606	Homo sapiens	ITGB1;CADM1;CDH1;CDH11;CTNND1;ZYX;ILK;LAMC2;ITGA6;CLDN1		R-HSA-420582;R-HSA-430341;R-HSA-446083;R-HSA-432897;R-HSA-432909;R-HSA-420586;R-HSA-430347;R-HSA-420584;R-HSA-446089;R-HSA-446391;R-HSA-420019;R-HSA-420595;R-HSA-420592;R-HSA-446364;R-HSA-432956;R-HSA-446077;R-HSA-419002;R-HSA-432952;R-HSA-419001
R-HSA-392518	Signal amplification	6	41	0.00272046	0.0713739	0.112067	17	19	0.00139235	9606	Homo sapiens	TBXA2R;SRC;DACT3;MAPK14		R-HSA-418662;R-HSA-392195;R-HSA-391939;R-HSA-428961;R-HSA-428750;R-HSA-428909;R-HSA-428749;R-HSA-428941;R-HSA-392202;R-HSA-428918;R-HSA-9674529;R-HSA-428917;R-HSA-418581;R-HSA-418579;R-HSA-428752;R-HSA-418576;R-HSA-392187
R-HSA-1989781	PPARA activates gene expression	18	175	0.0116117	0.0723835	0.112067	41	41	0.00300454	9606	Homo sapiens	ABCA1;SREBF1;ABCB1;NCOA3;NR1H4;NR1H3;SREBF2;ARNTL;SP1;CARM1;EP300;PPARG;PPARA;CLOCK;PPARGC1A		R-HSA-1655826;R-HSA-1989778;R-HSA-560517;R-HSA-1989779;R-HSA-1989776;R-HSA-1989777;R-HSA-1989774;R-HSA-560473;R-HSA-1989775;R-HSA-1989772;R-HSA-1989773;R-HSA-1989770;R-HSA-1368065;R-HSA-1989771;R-HSA-1989768;R-HSA-1989767;R-HSA-1989764;R-HSA-1989765;R-HSA-1989762;R-HSA-1989760;R-HSA-1989761;R-HSA-1989758;R-HSA-879724;R-HSA-1989759;R-HSA-1989756;R-HSA-1989757;R-HSA-1989754;R-HSA-1989755;R-HSA-1989…
R-HSA-8876493	InlA-mediated entry of Listeria monocytogenes into host cells	3	14	0.000928936	0.0767467	0.112067	5	5	0.000366408	9606	Homo sapiens	CDH1;SRC;CTNND1		R-HSA-8876948;R-HSA-8876993;R-HSA-8876497;R-HSA-112333;R-HSA-8877003
R-HSA-5218900	CASP8 activity is inhibited	3	14	0.000928936	0.0767467	0.112067	3	3	0.000219845	9606	Homo sapiens	CASP8;FASLG;FADD		R-HSA-3465429;R-HSA-5675456;R-HSA-2672196
R-HSA-75205	Dissolution of Fibrin Clot	3	14	0.000928936	0.0767467	0.112067	9	19	0.00139235	9606	Homo sapiens	ANXA2;PLAU;SERPINE1		R-HSA-158800;R-HSA-158982;R-HSA-158795;R-HSA-159001;R-HSA-158942;R-HSA-158750;R-HSA-158959;R-HSA-159005;R-HSA-158925
R-HSA-5357769	Caspase activation via extrinsic apoptotic signalling pathway	5	32	0.00212328	0.0769284	0.112067	13	17	0.00124579	9606	Homo sapiens	CASP8;CASP3;FASLG;FADD;TLR4		R-HSA-418852;R-HSA-2562564;R-HSA-141159;R-HSA-141156;R-HSA-3465459;R-HSA-373705;R-HSA-3371359;R-HSA-139952;R-HSA-3371360;R-HSA-418846;R-HSA-73945;R-HSA-418845;R-HSA-3465448
R-HSA-400206	Regulation of lipid metabolism by PPARalpha	18	177	0.0117444	0.0784702	0.112067	44	44	0.00322439	9606	Homo sapiens	ABCA1;SREBF1;ABCB1;NCOA3;NR1H4;NR1H3;SREBF2;ARNTL;SP1;CARM1;EP300;PPARG;PPARA;CLOCK;PPARGC1A		R-HSA-400143;R-HSA-400204;R-HSA-1655826;R-HSA-1989778;R-HSA-560517;R-HSA-1989779;R-HSA-1989776;R-HSA-1989777;R-HSA-1989774;R-HSA-560473;R-HSA-1989775;R-HSA-1989772;R-HSA-1989773;R-HSA-1989770;R-HSA-1368065;R-HSA-1989771;R-HSA-1989768;R-HSA-1989767;R-HSA-1989764;R-HSA-1989765;R-HSA-1989762;R-HSA-1989760;R-HSA-1989761;R-HSA-1989758;R-HSA-879724;R-HSA-1989759;R-HSA-1989756;R-HSA-1989757;R-HSA-198975…
R-HSA-9013406	RHOQ GTPase cycle	8	63	0.00418021	0.0792719	0.112067	2	5	0.000366408	9606	Homo sapiens	CDC42;ARHGAP32;PAK1;GJA1;CAV1;ARHGAP5;GIT1;PAK4		R-HSA-9018745;R-HSA-9018746
R-HSA-6804760	Regulation of TP53 Activity through Methylation	4	23	0.00152611	0.0802688	0.112067	11	12	0.000879379	9606	Homo sapiens	EP300;MDM4;ATM;TP53		R-HSA-6804229;R-HSA-6804276;R-HSA-3222116;R-HSA-6805730;R-HSA-6804242;R-HSA-6804383;R-HSA-6804253;R-HSA-6805740;R-HSA-6805755;R-HSA-3222237;R-HSA-6804379
R-HSA-5358508	Mismatch Repair	4	23	0.00152611	0.0802688	0.112067	15	17	0.00124579	9606	Homo sapiens	MSH6;MSH2;MSH3;MLH1		R-HSA-5358545;R-HSA-5358513;R-HSA-5358512;R-HSA-5358519;R-HSA-5358518;R-HSA-5358619;R-HSA-5444511;R-HSA-5358525;R-HSA-5358912;R-HSA-5358597;R-HSA-5358599;R-HSA-5358919;R-HSA-5444516;R-HSA-5444523;R-HSA-5358510
R-HSA-2142670	Synthesis of epoxy (EET) and dihydroxyeicosatrienoic acids (DHET)	4	23	0.00152611	0.0802688	0.112067	2	3	0.000219845	9606	Homo sapiens	CYP2J2;CYP2C9;CYP1B1;CYP2C19		R-HSA-2161890;R-HSA-2161899
R-HSA-8980692	RHOA GTPase cycle	16	154	0.0102183	0.0807877	0.112067	6	6	0.000439689	9606	Homo sapiens	RTKN;ROCK1;ROCK2;CAV1;PIK3R2;PIK3R1;ARHGAP5;RHOA;CIT;PREX2;TIAM1;ARHGAP32;PAK1;ARHGEF3;SRGAP1		R-HSA-9013004;R-HSA-9013006;R-HSA-9013009;R-HSA-9012835;R-HSA-8980691;R-HSA-8981637
R-HSA-9696273	RND1 GTPase cycle	6	43	0.00285316	0.0849393	0.112067	1	2	0.000146563	9606	Homo sapiens	CAV1;PIK3R2;PIK3R1;ARHGAP5;PTPN13;EPHA2		R-HSA-9696271
R-HSA-8866652	Synthesis of active ubiquitin: roles of E1 and E2 enzymes	5	33	0.00218964	0.0849716	0.112067	4	16	0.0011725	9606	Homo sapiens	CDC34;USP9X;UBE2C		R-HSA-8852130;R-HSA-8852129;R-HSA-8853503;R-HSA-8853514
R-HSA-8939247	RUNX1 regulates transcription of genes involved in interleukin signaling	2	7	0.000464468	0.0872948	0.112067	5	5	0.000366408	9606	Homo sapiens	CBFB;RUNX1		R-HSA-8938938;R-HSA-8934688;R-HSA-8938913;R-HSA-8934690;R-HSA-8938981
R-HSA-8939245	RUNX1 regulates transcription of genes involved in BCR signaling	2	7	0.000464468	0.0872948	0.112067	4	4	0.000293126	9606	Homo sapiens	CBFB;RUNX1		R-HSA-8938987;R-HSA-8938930;R-HSA-8938965;R-HSA-8938951
R-HSA-165158	Activation of AKT2	2	7	0.000464468	0.0872948	0.112067	3	3	0.000219845	9606	Homo sapiens	AKT2;PDK1		R-HSA-109701;R-HSA-109700;R-HSA-109702
R-HSA-69478	G2/M DNA replication checkpoint	2	7	0.000464468	0.0872948	0.112067	2	2	0.000146563	9606	Homo sapiens	WEE1		R-HSA-170070;R-HSA-170055
R-HSA-9022535	Loss of phosphorylation of MECP2 at T308	2	7	0.000464468	0.0872948	0.112067	1	1	7.32815e-05	9606	Homo sapiens	MECP2		R-HSA-9005561
R-HSA-3134973	LRR FLII-interacting protein 1 (LRRFIP1) activates type I IFN production	2	7	0.000464468	0.0872948	0.112067	4	5	0.000366408	9606	Homo sapiens	EP300;LRRFIP1		R-HSA-3134904;R-HSA-3134901;R-HSA-3134883;R-HSA-3134896
R-HSA-3134963	DEx/H-box helicases activate type I IFN and inflammatory cytokines production	2	7	0.000464468	0.0872948	0.112067	3	5	0.000366408	9606	Homo sapiens	NFKB1;MYD88		R-HSA-9604480;R-HSA-9604487;R-HSA-3134953
R-HSA-420597	Nectin/Necl trans heterodimerization	2	7	0.000464468	0.0872948	0.112067	4	8	0.000586252	9606	Homo sapiens	CADM1		R-HSA-420582;R-HSA-420595;R-HSA-420586;R-HSA-420584
R-HSA-416550	Sema4D mediated inhibition of cell attachment and migration	3	15	0.000995289	0.089831	0.112067	6	6	0.000439689	9606	Homo sapiens	RAC1;MET;RHOA		R-HSA-400677;R-HSA-416562;R-HSA-416546;R-HSA-419646;R-HSA-416559;R-HSA-400682
R-HSA-381183	ATF6 (ATF6-alpha) activates chaperone genes	3	15	0.000995289	0.089831	0.112067	5	5	0.000366408	9606	Homo sapiens	HSPA5;ATF6		R-HSA-1791163;R-HSA-1791082;R-HSA-1791150;R-HSA-1791107;R-HSA-1791121
R-HSA-113501	Inhibition of replication initiation of damaged DNA by RB1/E2F1	3	15	0.000995289	0.089831	0.112067	2	3	0.000219845	9606	Homo sapiens	RB1;PPP2CB;E2F1		R-HSA-113643;R-HSA-113503
R-HSA-9675136	Diseases of DNA Double-Strand Break Repair	4	24	0.00159246	0.0903074	0.112067	5	5	0.000366408	9606	Homo sapiens	RAD51;ATM;BRCA1;BACH1		R-HSA-9699163;R-HSA-9663194;R-HSA-9701199;R-HSA-9704408;R-HSA-9704330
R-HSA-937041	IKK complex recruitment mediated by RIP1	4	24	0.00159246	0.0903074	0.112067	3	3	0.000219845	9606	Homo sapiens	IKBKB;CHUK;TRAF6;TLR4		R-HSA-168915;R-HSA-937029;R-HSA-168921
R-HSA-9701193	Defective HDR through Homologous Recombination (HRR) due to PALB2 loss of function	4	24	0.00159246	0.0903074	0.112067	2	2	0.000146563	9606	Homo sapiens	RAD51;ATM;BRCA1;BACH1		R-HSA-9704408;R-HSA-9704330
R-HSA-9704331	Defective HDR through Homologous Recombination Repair (HRR) due to PALB2 loss of BRCA1 binding function	4	24	0.00159246	0.0903074	0.112067	1	1	7.32815e-05	9606	Homo sapiens	RAD51;ATM;BRCA1;BACH1		R-HSA-9704330
R-HSA-9701192	Defective HDR through Homologous Recombination (HRR) due to BRCA1 loss-of-function	4	24	0.00159246	0.0903074	0.112067	1	1	7.32815e-05	9606	Homo sapiens	RAD51;ATM;BRCA1;BACH1		R-HSA-9701199
R-HSA-9704646	Defective HDR through Homologous Recombination Repair (HRR) due to PALB2 loss of BRCA2/RAD51/RAD51C binding function	4	24	0.00159246	0.0903074	0.112067	1	1	7.32815e-05	9606	Homo sapiens	RAD51;ATM;BRCA1;BACH1		R-HSA-9704408
R-HSA-2243919	Crosslinking of collagen fibrils	4	24	0.00159246	0.0903074	0.112067	12	13	0.00095266	9606	Homo sapiens	COL1A1;COL1A2;COL4A2;COL4A1		R-HSA-2559639;R-HSA-2395302;R-HSA-2395223;R-HSA-2243926;R-HSA-2395314;R-HSA-2395340;R-HSA-2395324;R-HSA-2243931;R-HSA-2002466;R-HSA-2395257;R-HSA-2395322;R-HSA-2250301
R-HSA-844456	The NLRP3 inflammasome	4	24	0.00159246	0.0903074	0.112067	10	18	0.00131907	9606	Homo sapiens	P2RX7;APP;HMOX1;NFKB1		R-HSA-877198;R-HSA-9603905;R-HSA-1250272;R-HSA-844440;R-HSA-1296421;R-HSA-877178;R-HSA-844612;R-HSA-877158;R-HSA-844610;R-HSA-877187
R-HSA-9013422	RHOBTB1 GTPase cycle	4	24	0.00159246	0.0903074	0.112067	1	2	0.000146563	9606	Homo sapiens	ROCK1;ROCK2;MYO6;VIM		R-HSA-9018778
R-HSA-2029480	Fcgamma receptor (FCGR) dependent phagocytosis	19	193	0.0128061	0.0913474	0.112067	25	42	0.00307783	9606	Homo sapiens	YES1;MYO10;SRC;PRKCE;LIMK1;PIK3R2;PIK3R1;CDC42;PAK1;MYH2;PIK3CA;MYH9;MAPK1;GRB2;NF2;RAC1;DOCK1;CRK;MAPK3		R-HSA-2029469;R-HSA-2029466;R-HSA-2029467;R-HSA-2029465;R-HSA-1861595;R-HSA-2029273;R-HSA-399950;R-HSA-2029271;R-HSA-2029460;R-HSA-2029459;R-HSA-2029456;R-HSA-2029454;R-HSA-2029451;R-HSA-2197691;R-HSA-2197690;R-HSA-2029445;R-HSA-442586;R-HSA-2197697;R-HSA-2197698;R-HSA-442592;R-HSA-198314;R-HSA-2130194;R-HSA-2029476;R-HSA-419644;R-HSA-419645
R-HSA-419037	NCAM1 interactions	6	44	0.00291951	0.0922188	0.112067	10	10	0.000732815	9606	Homo sapiens	COL3A1;COL4A2;ARTN;COL4A1;NCAM1;CACNA1C		R-HSA-375157;R-HSA-422454;R-HSA-525833;R-HSA-375155;R-HSA-375154;R-HSA-375149;R-HSA-375148;R-HSA-375151;R-HSA-375144;R-HSA-375160
R-HSA-9696270	RND2 GTPase cycle	6	44	0.00291951	0.0922188	0.112067	1	2	0.000146563	9606	Homo sapiens	CAV1;PIK3R2;PIK3R1;ARHGAP5;PTPN13;EPHA2		R-HSA-9696266
R-HSA-2871796	FCERI mediated MAPK activation	13	124	0.00822772	0.101856	0.112067	18	20	0.00146563	9606	Homo sapiens	MAP2K4;MAPK9;PAK1;JUN;NRAS;MAPK8;MAPK1;GRB2;KRAS;RAC1;HRAS;MAPK3		R-HSA-2730889;R-HSA-168162;R-HSA-2730856;R-HSA-2730892;R-HSA-450348;R-HSA-168136;R-HSA-2730851;R-HSA-2730887;R-HSA-2730841;R-HSA-2730840;R-HSA-450292;R-HSA-450325;R-HSA-2396599;R-HSA-2730844;R-HSA-2396561;R-HSA-2424477;R-HSA-2730896;R-HSA-2396606
R-HSA-1834949	Cytosolic sensors of pathogen-associated DNA	9	78	0.0051755	0.102175	0.112067	9	50	0.00366408	9606	Homo sapiens	NFKBIA;IKBKB;CHUK;NKIRAS2;EP300;LRRFIP1;NFKB1;MYD88;NFKBIB		R-HSA-9604480;R-HSA-9604487;R-HSA-3134953;R-HSA-3134904;R-HSA-3134901;R-HSA-168910;R-HSA-3134883;R-HSA-168140;R-HSA-3134896
R-HSA-418990	Adherens junctions interactions	5	35	0.00232234	0.102319	0.112067	7	16	0.0011725	9606	Homo sapiens	CADM1;CDH1;CDH11;CTNND1		R-HSA-420582;R-HSA-420595;R-HSA-420592;R-HSA-419002;R-HSA-420586;R-HSA-420584;R-HSA-419001
R-HSA-75892	Platelet Adhesion to exposed collagen	3	16	0.00106164	0.103772	0.112067	4	6	0.000439689	9606	Homo sapiens	COL1A1;ITGB1;COL1A2		R-HSA-114577;R-HSA-114563;R-HSA-114671;R-HSA-114670
R-HSA-5687613	Diseases associated with surfactant metabolism	3	16	0.00106164	0.103772	0.112067	4	7	0.000512971	9606	Homo sapiens	ABCA1;PSAP		R-HSA-5688884;R-HSA-5688899;R-HSA-5687875;R-HSA-5688397
R-HSA-8983432	Interleukin-15 signaling	3	16	0.00106164	0.103772	0.112067	9	17	0.00124579	9606	Homo sapiens	STAT5B;STAT3;GRB2		R-HSA-8983384;R-HSA-8983371;R-HSA-8983373;R-HSA-8983374;R-HSA-8983425;R-HSA-8983424;R-HSA-8983379;R-HSA-8983378;R-HSA-8983394
R-HSA-8935964	RUNX1 regulates expression of components of tight junctions	2	8	0.000530821	0.109051	0.112067	6	6	0.000439689	9606	Homo sapiens	CBFB;RUNX1		R-HSA-8935960;R-HSA-8935980;R-HSA-8936000;R-HSA-8935988;R-HSA-8935972;R-HSA-8936007
R-HSA-5660668	CLEC7A/inflammasome pathway	2	8	0.000530821	0.109051	0.112067	4	4	0.000293126	9606	Homo sapiens	CASP8;NFKB1		R-HSA-5660662;R-HSA-5660663;R-HSA-5660622;R-HSA-5660665
R-HSA-176417	Phosphorylation of Emi1	2	8	0.000530821	0.109051	0.112067	2	2	0.000146563	9606	Homo sapiens	CDH1;PLK1		R-HSA-174122;R-HSA-174174
R-HSA-8985586	SLIT2:ROBO1 increases RHOA activity	2	8	0.000530821	0.109051	0.112067	2	2	0.000146563	9606	Homo sapiens	RHOA;ROBO1		R-HSA-8985594;R-HSA-8985591
R-HSA-9017802	Noncanonical activation of NOTCH3	2	8	0.000530821	0.109051	0.112067	2	2	0.000146563	9606	Homo sapiens	NOTCH3;NCSTN		R-HSA-9017817;R-HSA-9017797
R-HSA-5688890	Defective CSF2RA causes SMDP4	2	8	0.000530821	0.109051	0.112067	1	1	7.32815e-05	9606	Homo sapiens	PSAP		R-HSA-5688899
R-HSA-9022537	Loss of MECP2 binding ability to the NCoR/SMRT complex	2	8	0.000530821	0.109051	0.112067	1	1	7.32815e-05	9606	Homo sapiens	MECP2		R-HSA-9005585
R-HSA-5688849	Defective CSF2RB causes SMDP5	2	8	0.000530821	0.109051	0.112067	1	1	7.32815e-05	9606	Homo sapiens	PSAP		R-HSA-5688884
R-HSA-111457	Release of apoptotic factors from the mitochondria	2	8	0.000530821	0.109051	0.112067	2	4	0.000293126	9606	Homo sapiens	BAX;BAK1		R-HSA-114307;R-HSA-114284
R-HSA-9013405	RHOD GTPase cycle	7	57	0.0037821	0.109644	0.112067	2	9	0.000659534	9606	Homo sapiens	AKAP12;ARHGAP32;CAV1;PIK3R2;PIK3R1;ADD3;ARHGAP5		R-HSA-9013437;R-HSA-9693198
R-HSA-5686938	Regulation of TLR by endogenous ligand	5	36	0.00238869	0.111604	0.112067	10	12	0.000879379	9606	Homo sapiens	PSAP;HMGB1;TLR4;TLR2		R-HSA-6805943;R-HSA-8870678;R-HSA-5432849;R-HSA-6804100;R-HSA-8869667;R-HSA-6804099;R-HSA-5432852;R-HSA-6805981;R-HSA-5432825;R-HSA-5432814
R-HSA-9706574	RHOBTB GTPase Cycle	5	36	0.00238869	0.111604	0.112067	2	4	0.000293126	9606	Homo sapiens	ROCK1;ROCK2;MYO6;TWF1;VIM		R-HSA-9018778;R-HSA-9018787
R-HSA-5602498	MyD88 deficiency (TLR2/4)	4	26	0.00172517	0.112067	0.112067	2	2	0.000146563	9606	Homo sapiens	HMGB1;TLR4;MYD88;TLR2		R-HSA-5602383;R-HSA-5602606
R-HSA-381426	Regulation of Insulin-like Growth Factor (IGF) transport and uptake by Insulin-like Growth Factor Binding Proteins (IGFBPs)	13	127	0.00842678	0.116056	0.116056	14	14	0.00102594	9606	Homo sapiens	APP;SPARC;MMP2;IGFBP2;IGF2;FN1;ADAM10;IGF1;FSTL1;CYR61;BMP4;TF;IL6		R-HSA-381412;R-HSA-381543;R-HSA-381446;R-HSA-381537;R-HSA-8952289;R-HSA-381487;R-HSA-381518;R-HSA-381545;R-HSA-381461;R-HSA-381500;R-HSA-381503;R-HSA-381496;R-HSA-381435;R-HSA-381466
R-HSA-381033	ATF6 (ATF6-alpha) activates chaperones	3	17	0.00112799	0.118503	0.118503	10	10	0.000732815	9606	Homo sapiens	HSPA5;ATF6		R-HSA-1791163;R-HSA-1791082;R-HSA-381158;R-HSA-420818;R-HSA-1791150;R-HSA-381026;R-HSA-381186;R-HSA-1791107;R-HSA-1791121;R-HSA-381135
R-HSA-6788467	IL-6-type cytokine receptor ligand interactions	3	17	0.00112799	0.118503	0.118503	12	14	0.00102594	9606	Homo sapiens	CNTFR;IL11;JAK2		R-HSA-449829;R-HSA-6783556;R-HSA-6783524;R-HSA-5696482;R-HSA-6783681;R-HSA-6783552;R-HSA-6784189;R-HSA-6784204;R-HSA-5696490;R-HSA-6783530;R-HSA-5696491;R-HSA-449976
R-HSA-162658	Golgi Cisternae Pericentriolar Stack Reorganization	3	17	0.00112799	0.118503	0.118503	4	6	0.000439689	9606	Homo sapiens	PLK1;MAPK1;MAPK3		R-HSA-2172194;R-HSA-2314566;R-HSA-2422927;R-HSA-2214351
R-HSA-975110	TRAF6 mediated IRF7 activation in TLR7/8 or 9 signaling	3	17	0.00112799	0.118503	0.118503	3	5	0.000366408	9606	Homo sapiens	IRAK1;TRAF6;MYD88		R-HSA-975118;R-HSA-975188;R-HSA-975106
R-HSA-190322	FGFR4 ligand binding and activation	3	17	0.00112799	0.118503	0.118503	2	4	0.000293126	9606	Homo sapiens	FGF9;FGF1;FGF2		R-HSA-190326;R-HSA-190265
R-HSA-6811555	PI5P Regulates TP53 Acetylation	3	17	0.00112799	0.118503	0.118503	3	8	0.000586252	9606	Homo sapiens	PIN1;EP300;TP53		R-HSA-6811479;R-HSA-6811508;R-HSA-8877692
R-HSA-1474290	Collagen formation	11	104	0.00690067	0.119398	0.119398	42	77	0.00564268	9606	Homo sapiens	COL1A1;COL3A1;COL1A2;MMP7;MMP13;COL4A2;COL4A1;SERPINH1;LAMC2;ITGA6;MMP9		R-HSA-8948232;R-HSA-8944265;R-HSA-2395302;R-HSA-8948234;R-HSA-2002460;R-HSA-8948224;R-HSA-8948226;R-HSA-1474266;R-HSA-8948228;R-HSA-8948230;R-HSA-8948231;R-HSA-1981128;R-HSA-2002440;R-HSA-2395314;R-HSA-1980233;R-HSA-2395324;R-HSA-2395257;R-HSA-1981120;R-HSA-2395322;R-HSA-8944214;R-HSA-2250301;R-HSA-1650808;R-HSA-2002428;R-HSA-2022073;R-HSA-2395340;R-HSA-2213192;R-HSA-2089971;R-HSA-2396234;R-HSA-1…
R-HSA-5617472	Activation of anterior HOX genes in hindbrain development during early embryogenesis	12	116	0.0076969	0.12054	0.12054	26	43	0.00315111	9606	Homo sapiens	YY1;MEIS1;JUN;EGR2;NCOA3;RARB;EP300;PAX6;HOXA1;EZH2		R-HSA-5617877;R-HSA-5617492;R-HSA-5617431;R-HSA-5617874;R-HSA-6810159;R-HSA-6810158;R-HSA-5617887;R-HSA-5617862;R-HSA-6810161;R-HSA-5617859;R-HSA-5617484;R-HSA-5693644;R-HSA-5617486;R-HSA-5617672;R-HSA-5617483;R-HSA-5617867;R-HSA-5621002;R-HSA-5617458;R-HSA-5617650;R-HSA-5617661;R-HSA-5617471;R-HSA-5617445;R-HSA-5617452;R-HSA-5617454;R-HSA-6810139;R-HSA-5617896
R-HSA-5619507	Activation of HOX genes during differentiation	12	116	0.0076969	0.12054	0.12054	26	43	0.00315111	9606	Homo sapiens	YY1;MEIS1;JUN;EGR2;NCOA3;RARB;EP300;PAX6;HOXA1;EZH2		R-HSA-5617877;R-HSA-5617492;R-HSA-5617431;R-HSA-5617874;R-HSA-6810159;R-HSA-6810158;R-HSA-5617887;R-HSA-5617862;R-HSA-6810161;R-HSA-5617859;R-HSA-5617484;R-HSA-5693644;R-HSA-5617486;R-HSA-5617672;R-HSA-5617483;R-HSA-5617867;R-HSA-5621002;R-HSA-5617458;R-HSA-5617650;R-HSA-5617661;R-HSA-5617471;R-HSA-5617445;R-HSA-5617452;R-HSA-5617454;R-HSA-6810139;R-HSA-5617896
R-HSA-204998	Cell death signalling via NRAGE, NRIF and NADE	9	81	0.00537456	0.120557	0.120557	10	17	0.00124579	9606	Homo sapiens	TIAM1;MAPK8;NCSTN;BCL2L11;TRAF6;CASP3;ARHGEF3;CASP2;RAC1		R-HSA-205075;R-HSA-193666;R-HSA-205136;R-HSA-204949;R-HSA-193669;R-HSA-205112;R-HSA-205039;R-HSA-205118;R-HSA-205117;R-HSA-205132
R-HSA-936440	Negative regulators of DDX58/IFIH1 signaling	5	37	0.00245505	0.121278	0.121278	5	13	0.00095266	9606	Homo sapiens	CYLD;TNFAIP3;PIN1;IKBKE;ATG12		R-HSA-936462;R-HSA-936380;R-HSA-936378;R-HSA-937337;R-HSA-936390
R-HSA-453274	Mitotic G2-G2/M phases	20	214	0.0141995	0.122886	0.122886	54	80	0.00586252	9606	Homo sapiens	CDKN1A;PLK1;CKAP5;CDC25A;PIK3CG;PPP1CA;CCNA2;PPP2CB;WEE1;TUBB3;CDK2;E2F1;EP300;E2F3;BTRC;TP53;YWHAG		R-HSA-380294;R-HSA-3002798;R-HSA-156678;R-HSA-8852354;R-HSA-170116;R-HSA-380303;R-HSA-170126;R-HSA-8852362;R-HSA-380311;R-HSA-3002811;R-HSA-156699;R-HSA-8853405;R-HSA-380455;R-HSA-3000335;R-HSA-187937;R-HSA-3000327;R-HSA-170153;R-HSA-8853419;R-HSA-170158;R-HSA-170159;R-HSA-170156;R-HSA-187959;R-HSA-3000339;R-HSA-8852280;R-HSA-170055;R-HSA-4088306;R-HSA-8852298;R-HSA-4088305;R-HSA-3000319;R-HSA-17…
R-HSA-5603041	IRAK4 deficiency (TLR2/4)	4	27	0.00179152	0.123738	0.123738	2	2	0.000146563	9606	Homo sapiens	HMGB1;TLR4;MYD88;TLR2		R-HSA-5602353;R-HSA-5602672
R-HSA-442982	Ras activation upon Ca2+ influx through NMDA receptor	4	27	0.00179152	0.123738	0.123738	1	2	0.000146563	9606	Homo sapiens	NRAS;KRAS;HRAS		R-HSA-442732
R-HSA-2426168	Activation of gene expression by SREBF (SREBP)	8	71	0.00471103	0.130264	0.130264	42	42	0.00307783	9606	Homo sapiens	SREBF1;SP1;CARM1;FASN;PPARA;SREBF2		R-HSA-2426149;R-HSA-1655833;R-HSA-2426148;R-HSA-1655832;R-HSA-2426151;R-HSA-1655835;R-HSA-2426150;R-HSA-1655837;R-HSA-2426144;R-HSA-1655836;R-HSA-1655839;R-HSA-2426147;R-HSA-2426146;R-HSA-2426157;R-HSA-2426156;R-HSA-1655824;R-HSA-1655827;R-HSA-1655826;R-HSA-2426158;R-HSA-2426153;R-HSA-2426152;R-HSA-1655828;R-HSA-2426155;R-HSA-1655830;R-HSA-2426154;R-HSA-2426164;R-HSA-6800052;R-HSA-2426161;R-HSA-2…
R-HSA-5658442	Regulation of RAS by GAPs	8	71	0.00471103	0.130264	0.130264	5	5	0.000366408	9606	Homo sapiens	NRAS;SPRED1;RASA1;NF1;KEAP1;KRAS;HRAS		R-HSA-5658438;R-HSA-5658231;R-HSA-5658435;R-HSA-5658430;R-HSA-5658424
R-HSA-114294	Activation, translocation and oligomerization of BAX	1	2	0.000132705	0.130769	0.130769	4	4	0.000293126	9606	Homo sapiens	BAX		R-HSA-114275;R-HSA-168849;R-HSA-114264;R-HSA-139917
R-HSA-111452	Activation and oligomerization of BAK protein	1	2	0.000132705	0.130769	0.130769	3	3	0.000219845	9606	Homo sapiens	BAK1		R-HSA-168848;R-HSA-139895;R-HSA-114263
R-HSA-9673013	Diseases of Telomere Maintenance	1	2	0.000132705	0.130769	0.130769	2	2	0.000146563	9606	Homo sapiens	DAXX		R-HSA-9670619;R-HSA-9670620
R-HSA-9670621	Defective Inhibition of DNA Recombination at Telomere	1	2	0.000132705	0.130769	0.130769	2	2	0.000146563	9606	Homo sapiens	DAXX		R-HSA-9670619;R-HSA-9670620
R-HSA-9006821	Alternative Lengthening of Telomeres (ALT)	1	2	0.000132705	0.130769	0.130769	2	2	0.000146563	9606	Homo sapiens	DAXX		R-HSA-9670619;R-HSA-9670620
R-HSA-5632987	Defective Mismatch Repair Associated With PMS2	1	2	0.000132705	0.130769	0.130769	1	1	7.32815e-05	9606	Homo sapiens	MLH1		R-HSA-5632958
R-HSA-9699150	Defective DNA double strand break response due to BARD1 loss of function	1	2	0.000132705	0.130769	0.130769	1	1	7.32815e-05	9606	Homo sapiens	BRCA1		R-HSA-9699163
R-HSA-9663199	Defective DNA double strand break response due to BRCA1 loss of function	1	2	0.000132705	0.130769	0.130769	1	1	7.32815e-05	9606	Homo sapiens	BRCA1		R-HSA-9663194
R-HSA-9670613	Defective Inhibition of DNA Recombination at Telomere Due to DAXX Mutations	1	2	0.000132705	0.130769	0.130769	1	1	7.32815e-05	9606	Homo sapiens	DAXX		R-HSA-9670620
R-HSA-5545483	Defective Mismatch Repair Associated With MLH1	1	2	0.000132705	0.130769	0.130769	1	1	7.32815e-05	9606	Homo sapiens	MLH1		R-HSA-5545484
R-HSA-9670615	Defective Inhibition of DNA Recombination at Telomere Due to ATRX Mutations	1	2	0.000132705	0.130769	0.130769	1	1	7.32815e-05	9606	Homo sapiens	DAXX		R-HSA-9670619
R-HSA-3642279	TGFBR2 MSI Frameshift Mutants in Cancer	1	2	0.000132705	0.130769	0.130769	1	1	7.32815e-05	9606	Homo sapiens	TGFBR2		R-HSA-3642203
R-HSA-9645722	Defective Intrinsic Pathway for Apoptosis Due to p14ARF Loss of Function	1	2	0.000132705	0.130769	0.130769	1	1	7.32815e-05	9606	Homo sapiens	CDKN2A		R-HSA-9645766
R-HSA-5668599	RHO GTPases Activate NADPH Oxidases	5	38	0.0025214	0.13133	0.13133	10	14	0.00102594	9606	Homo sapiens	PIN1;MAPK1;RAC1;MAPK14;MAPK3		R-HSA-9626832;R-HSA-9626880;R-HSA-9626816;R-HSA-9626817;R-HSA-5218827;R-HSA-5218841;R-HSA-5668718;R-HSA-5668735;R-HSA-5668714;R-HSA-5668731
R-HSA-5675482	Regulation of necroptotic cell death	5	38	0.0025214	0.13133	0.13133	7	18	0.00131907	9606	Homo sapiens	SDCBP;CASP8;XIAP;FASLG;FADD		R-HSA-3465429;R-HSA-9686930;R-HSA-9688832;R-HSA-5357828;R-HSA-5675456;R-HSA-5675470;R-HSA-2672196
R-HSA-9013407	RHOH GTPase cycle	5	38	0.0025214	0.13133	0.13133	1	3	0.000219845	9606	Homo sapiens	PAK1;ROCK1;ROCK2;CAV1;PAK4		R-HSA-9018758
R-HSA-6806942	MET Receptor Activation	2	9	0.000597173	0.132045	0.132045	5	5	0.000366408	9606	Homo sapiens	HGF;MET		R-HSA-6806974;R-HSA-6806957;R-HSA-6800299;R-HSA-6800298;R-HSA-6800200
R-HSA-9645135	STAT5 Activation	2	9	0.000597173	0.132045	0.132045	3	3	0.000219845	9606	Homo sapiens	STAT5B;GRB2		R-HSA-9645137;R-HSA-9645126;R-HSA-9645134
R-HSA-177539	Autointegration results in viral DNA circles	2	9	0.000597173	0.132045	0.132045	2	2	0.000146563	9606	Homo sapiens	HMGA1;PSIP1		R-HSA-175250;R-HSA-164845
R-HSA-175567	Integration of viral DNA into host genomic DNA	2	9	0.000597173	0.132045	0.132045	1	3	0.000219845	9606	Homo sapiens	HMGA1;PSIP1		R-HSA-175108
R-HSA-1170546	Prolactin receptor signaling	3	18	0.00119435	0.133955	0.133955	14	14	0.00102594	9606	Homo sapiens	STAT5B;BTRC;JAK2		R-HSA-1675473;R-HSA-1369080;R-HSA-1369114;R-HSA-1369115;R-HSA-1370500;R-HSA-976991;R-HSA-1671691;R-HSA-982810;R-HSA-1364044;R-HSA-1302698;R-HSA-1170539;R-HSA-1370505;R-HSA-1671687;R-HSA-1364043
R-HSA-9708530	Regulation of BACH1 activity	3	18	0.00119435	0.133955	0.133955	7	7	0.000512971	9606	Homo sapiens	SKP2;BACH1		R-HSA-9708517;R-HSA-9708533;R-HSA-9708497;R-HSA-9708466;R-HSA-9708525;R-HSA-9708557;R-HSA-9707690
R-HSA-205043	NRIF signals cell death from the nucleus	3	18	0.00119435	0.133955	0.133955	4	7	0.000512971	9606	Homo sapiens	NCSTN;MAPK8;TRAF6		R-HSA-204949;R-HSA-193669;R-HSA-205112;R-HSA-205118
R-HSA-3238698	WNT ligand biogenesis and trafficking	4	28	0.00185787	0.135899	0.135899	8	12	0.000879379	9606	Homo sapiens	WNT10B;WNT1;WNT2		R-HSA-3247840;R-HSA-3238691;R-HSA-3247843;R-HSA-3247844;R-HSA-3238694;R-HSA-3247837;R-HSA-3781941;R-HSA-3781943
R-HSA-5693532	DNA Double-Strand Break Repair	16	168	0.0111472	0.138284	0.138284	81	111	0.00813425	9606	Homo sapiens	KDM4A;UBE2I;PARP1;EYA2;EYA3;EYA4;BRCA1;BACH1;CCNA2;MAPK8;RAD51;CHEK1;CDK2;ATM;KPNA2;TP53		R-HSA-69891;R-HSA-5684052;R-HSA-5686483;R-HSA-5685341;R-HSA-5687640;R-HSA-5683801;R-HSA-9700998;R-HSA-5686469;R-HSA-5682629;R-HSA-5685838;R-HSA-5683405;R-HSA-9701000;R-HSA-9701003;R-HSA-5686900;R-HSA-5686642;R-HSA-5684081;R-HSA-5693566;R-HSA-5683967;R-HSA-5693564;R-HSA-5683964;R-HSA-5682044;R-HSA-5685242;R-HSA-5693561;R-HSA-5693542;R-HSA-5684071;R-HSA-5693540;R-HSA-5687653;R-HSA-5693539;R-HSA-569…
R-HSA-165159	MTOR signalling	6	50	0.00331763	0.142509	0.142509	19	29	0.00212516	9606	Homo sapiens	CAB39;RPS6KB1;AKT2;AKT1;EIF4E;MTOR		R-HSA-447074;R-HSA-165766;R-HSA-200421;R-HSA-5653968;R-HSA-377186;R-HSA-165162;R-HSA-5672828;R-HSA-380942;R-HSA-165708;R-HSA-5672824;R-HSA-165680;R-HSA-165777;R-HSA-165718;R-HSA-380979;R-HSA-165182;R-HSA-165758;R-HSA-165726;R-HSA-5672843;R-HSA-165692
R-HSA-8948700	Competing endogenous RNAs (ceRNAs) regulate PTEN translation	3	19	0.0012607	0.150056	0.150056	11	11	0.000806097	9606	Homo sapiens	AGO1;EIF2C1		R-HSA-8948536;R-HSA-8948602;R-HSA-8948651;R-HSA-8948524;R-HSA-8948621;R-HSA-8948623;R-HSA-8948641;R-HSA-8948594;R-HSA-8948612;R-HSA-8948582;R-HSA-8948583
R-HSA-5654228	Phospholipase C-mediated cascade; FGFR4	3	19	0.0012607	0.150056	0.150056	3	3	0.000219845	9606	Homo sapiens	FGF9;FGF1;FGF2		R-HSA-5654151;R-HSA-5654163;R-HSA-5654169
R-HSA-168927	TICAM1, RIP1-mediated IKK complex recruitment	3	19	0.0012607	0.150056	0.150056	2	3	0.000219845	9606	Homo sapiens	IKBKB;CHUK;TRAF6		R-HSA-9014343;R-HSA-9014342
R-HSA-446353	Cell-extracellular matrix interactions	3	19	0.0012607	0.150056	0.150056	5	10	0.000732815	9606	Homo sapiens	ITGB1;ZYX;ILK		R-HSA-446391;R-HSA-430341;R-HSA-432897;R-HSA-446364;R-HSA-430347
R-HSA-416700	Other semaphorin interactions	3	19	0.0012607	0.150056	0.150056	3	9	0.000659534	9606	Homo sapiens	ITGB1;SEMA7A;SEMA6A		R-HSA-416723;R-HSA-434990;R-HSA-434989
R-HSA-4570464	SUMOylation of RNA binding proteins	6	51	0.00338398	0.15192	0.15192	4	4	0.000293126	9606	Homo sapiens	UBE2I;CBX4;BMI1;MTOR;RNF2		R-HSA-4570499;R-HSA-4570467;R-HSA-4570493;R-HSA-4570489
R-HSA-390471	Association of TriC/CCT with target proteins during biosynthesis	5	40	0.0026541	0.152502	0.152502	1	2	0.000146563	9606	Homo sapiens	CCNE2;CCNE1;FBXW7;STAT3;TP53		R-HSA-390470
R-HSA-416482	G alpha (12/13) signalling events	9	86	0.00570632	0.154857	0.154857	8	15	0.00109922	9606	Homo sapiens	TIAM1;ROCK1;ROCK2;TBXA2R;ARHGEF3;DACT3;RHOC;RHOA;RHOB		R-HSA-751019;R-HSA-114544;R-HSA-751039;R-HSA-419166;R-HSA-9680443;R-HSA-751027;R-HSA-751029;R-HSA-419049
R-HSA-8949275	RUNX3 Regulates Immune Response and Cell Migration	2	10	0.000663526	0.156008	0.156008	5	5	0.000366408	9606	Homo sapiens	CBFB;RUNX3		R-HSA-8952442;R-HSA-8949276;R-HSA-8949343;R-HSA-8949301;R-HSA-8949335
R-HSA-8948747	Regulation of PTEN localization	2	10	0.000663526	0.156008	0.156008	4	4	0.000293126	9606	Homo sapiens	PTEN;XIAP		R-HSA-6807126;R-HSA-6807106;R-HSA-6807105;R-HSA-6807118
R-HSA-428890	Role of ABL in ROBO-SLIT signaling	2	10	0.000663526	0.156008	0.156008	4	4	0.000293126	9606	Homo sapiens	ABL2;ROBO1		R-HSA-428885;R-HSA-428883;R-HSA-376141;R-HSA-428888
R-HSA-203641	NOSTRIN mediated eNOS trafficking	2	10	0.000663526	0.156008	0.156008	4	4	0.000293126	9606	Homo sapiens	NOS3;CAV1		R-HSA-203716;R-HSA-203625;R-HSA-203662;R-HSA-203565
R-HSA-8849473	PTK6 Expression	2	10	0.000663526	0.156008	0.156008	3	3	0.000219845	9606	Homo sapiens	EPAS1;HIF1A		R-HSA-8848804;R-HSA-8856930;R-HSA-8848812
R-HSA-447041	CHL1 interactions	2	10	0.000663526	0.156008	0.156008	2	5	0.000366408	9606	Homo sapiens	ITGB1;NRP1		R-HSA-445088;R-HSA-445083
R-HSA-428930	Thromboxane signalling through TP receptor	4	30	0.00199058	0.161575	0.161575	8	8	0.000586252	9606	Homo sapiens	TBXA2R;DACT3		R-HSA-428918;R-HSA-9674529;R-HSA-428917;R-HSA-428752;R-HSA-391939;R-HSA-428750;R-HSA-428909;R-HSA-428749
R-HSA-5693554	Resolution of D-loop Structures through Synthesis-Dependent Strand Annealing (SDSA)	4	30	0.00199058	0.161575	0.161575	1	1	7.32815e-05	9606	Homo sapiens	RAD51;ATM;BRCA1;BACH1		R-HSA-5693589
R-HSA-1655829	Regulation of cholesterol biosynthesis by SREBP (SREBF)	9	87	0.00577268	0.162239	0.162239	52	52	0.00381064	9606	Homo sapiens	SREBF1;SPI1;SP1;CARM1;FASN;PPARA;SREBF2		R-HSA-2426149;R-HSA-1655833;R-HSA-2426148;R-HSA-1655832;R-HSA-2426151;R-HSA-1655835;R-HSA-1655834;R-HSA-2426150;R-HSA-1655837;R-HSA-2426144;R-HSA-1655836;R-HSA-1655839;R-HSA-2426147;R-HSA-2426146;R-HSA-2426157;R-HSA-1655825;R-HSA-2426156;R-HSA-1655824;R-HSA-1655827;R-HSA-1655826;R-HSA-2426158;R-HSA-2426153;R-HSA-2426152;R-HSA-1655828;R-HSA-2426155;R-HSA-1655831;R-HSA-1655830;R-HSA-2426154;R-HSA-2…
R-HSA-373080	Class B/2 (Secretin family receptors)	10	99	0.00656891	0.162472	0.162472	3	20	0.00146563	9606	Homo sapiens	WNT10B;FZD3;SMO;FZD4;FZD7;DACT3;WNT1;WNT2		R-HSA-445124;R-HSA-381612;R-HSA-201708
R-HSA-5663213	RHO GTPases Activate WASPs and WAVEs	5	41	0.00272046	0.163589	0.163589	9	10	0.000732815	9606	Homo sapiens	CDC42;MAPK1;GRB2;RAC1;MAPK3		R-HSA-2130194;R-HSA-2029469;R-HSA-2197698;R-HSA-2029466;R-HSA-442592;R-HSA-2029465;R-HSA-2197691;R-HSA-2197690;R-HSA-442586
R-HSA-5693616	Presynaptic phase of homologous DNA pairing and strand exchange	5	41	0.00272046	0.163589	0.163589	4	5	0.000366408	9606	Homo sapiens	RAD51;CHEK1;ATM;BRCA1;BACH1		R-HSA-5685230;R-HSA-5685341;R-HSA-5685242;R-HSA-5693561
R-HSA-2142816	Synthesis of (16-20)-hydroxyeicosatetraenoic acids (HETE)	3	20	0.00132705	0.166736	0.166736	3	3	0.000219845	9606	Homo sapiens	CYP2C9;CYP1B1;CYP2C19		R-HSA-2161795;R-HSA-2161940;R-HSA-2161814
R-HSA-450604	KSRP (KHSRP) binds and destabilizes mRNA	3	20	0.00132705	0.166736	0.166736	3	5	0.000366408	9606	Homo sapiens	AKT1;MAPK14;YWHAZ		R-HSA-450499;R-HSA-451152;R-HSA-450620
R-HSA-1483255	PI Metabolism	11	112	0.00743149	0.168519	0.168519	8	89	0.00652206	9606	Homo sapiens	PIK3CA;RAB14;INPP5D;PTEN;PIK3CD;PIK3R2;PIK3R1;PTPN13;RAB5A;PIK3CG		R-HSA-8871366;R-HSA-199456;R-HSA-1675949;R-HSA-1676109;R-HSA-1676204;R-HSA-1676048;R-HSA-8870332;R-HSA-1676149
R-HSA-381042	PERK regulates gene expression	5	42	0.00278681	0.174987	0.174987	4	11	0.000806097	9606	Homo sapiens	CEBPB;IL8;HSPA5;ATF6		R-HSA-517731;R-HSA-1791118;R-HSA-1791107;R-HSA-381086
R-HSA-5205647	Mitophagy	4	31	0.00205693	0.175027	0.175027	7	15	0.00109922	9606	Homo sapiens	CSNK2A1;SRC;VDAC1;ATG12		R-HSA-5205663;R-HSA-5205673;R-HSA-8948143;R-HSA-8959571;R-HSA-5205682;R-HSA-5205649;R-HSA-8948039
R-HSA-351906	Apoptotic cleavage of cell adhesion proteins	2	11	0.000729879	0.180705	0.180705	10	10	0.000732815	9606	Homo sapiens	CDH1;CASP3		R-HSA-351877;R-HSA-351876;R-HSA-202917;R-HSA-201636;R-HSA-201595;R-HSA-202939;R-HSA-351871;R-HSA-202969;R-HSA-351913;R-HSA-201631
R-HSA-446107	Type I hemidesmosome assembly	2	11	0.000729879	0.180705	0.180705	6	6	0.000439689	9606	Homo sapiens	LAMC2;ITGA6		R-HSA-446083;R-HSA-432956;R-HSA-446077;R-HSA-432909;R-HSA-432952;R-HSA-446089
R-HSA-444473	Formyl peptide receptors bind formyl peptides and many other ligands	2	11	0.000729879	0.180705	0.180705	2	3	0.000219845	9606	Homo sapiens	APP;ANXA1		R-HSA-444476;R-HSA-391913
R-HSA-442729	CREB1 phosphorylation through the activation of CaMKII/CaMKK/CaMKIV cascasde	2	11	0.000729879	0.180705	0.180705	3	10	0.000732815	9606	Homo sapiens	CREB1;KPNA2		R-HSA-9619127;R-HSA-111912;R-HSA-112282
R-HSA-8964616	G beta:gamma signalling through CDC42	3	21	0.0013934	0.183926	0.183926	6	6	0.000439689	9606	Homo sapiens	CDC42;PAK1;DACT3		R-HSA-8964634;R-HSA-8964619;R-HSA-8964604;R-HSA-8964605;R-HSA-8964614;R-HSA-8964599
R-HSA-141405	Inhibition of the proteolytic activity of APC/C required for the onset of anaphase by mitotic spindle checkpoint components	3	21	0.0013934	0.183926	0.183926	3	3	0.000219845	9606	Homo sapiens	UBE2C;BUB1;MAD2L1		R-HSA-141429;R-HSA-141423;R-HSA-141437
R-HSA-141430	Inactivation of APC/C via direct inhibition of the APC/C complex	3	21	0.0013934	0.183926	0.183926	2	2	0.000146563	9606	Homo sapiens	UBE2C;BUB1;MAD2L1		R-HSA-141423;R-HSA-141437
R-HSA-525793	Myogenesis	4	32	0.00212328	0.188845	0.188845	9	14	0.00102594	9606	Homo sapiens	CDC42;MEF2C;MAPK14;MEF2D		R-HSA-376117;R-HSA-448951;R-HSA-376119;R-HSA-448948;R-HSA-448963;R-HSA-449200;R-HSA-448958;R-HSA-448957;R-HSA-448955
R-HSA-8853333	Signaling by FGFR2 fusions	1	3	0.000199058	0.189599	0.189599	2	2	0.000146563	9606	Homo sapiens	FGFR2		R-HSA-8853319;R-HSA-8853313
R-HSA-2033515	t(4;14) translocations of FGFR3	1	3	0.000199058	0.189599	0.189599	2	2	0.000146563	9606	Homo sapiens	FGFR3		R-HSA-2038387;R-HSA-2038386
R-HSA-9669935	Signaling by juxtamembrane domain KIT mutants	1	3	0.000199058	0.189599	0.189599	2	2	0.000146563	9606	Homo sapiens	KIT		R-HSA-9669906;R-HSA-9669911
R-HSA-9680187	Signaling by extracellular domain mutants of KIT	1	3	0.000199058	0.189599	0.189599	2	2	0.000146563	9606	Homo sapiens	KIT		R-HSA-9680242;R-HSA-9680248
R-HSA-176034	Interactions of Tat with host cellular proteins	1	3	0.000199058	0.189599	0.189599	2	2	0.000146563	9606	Homo sapiens	CCNT1		R-HSA-167234;R-HSA-167235
R-HSA-8853334	Signaling by FGFR3 fusions in cancer	1	3	0.000199058	0.189599	0.189599	2	2	0.000146563	9606	Homo sapiens	FGFR3		R-HSA-8853317;R-HSA-8853309
R-HSA-5674404	PTEN Loss of Function in Cancer	1	3	0.000199058	0.189599	0.189599	1	1	7.32815e-05	9606	Homo sapiens	PTEN		R-HSA-2317387
R-HSA-9669933	Signaling by kinase domain mutants of KIT	1	3	0.000199058	0.189599	0.189599	1	1	7.32815e-05	9606	Homo sapiens	KIT		R-HSA-9669890
R-HSA-5619048	Defective SLC11A2 causes hypochromic microcytic anemia, with iron overload 1 (AHMIO1)	1	3	0.000199058	0.189599	0.189599	1	1	7.32815e-05	9606	Homo sapiens	SLC11A2		R-HSA-5623558
R-HSA-5602680	MyD88 deficiency (TLR5)	1	3	0.000199058	0.189599	0.189599	1	1	7.32815e-05	9606	Homo sapiens	MYD88		R-HSA-5602316
R-HSA-190827	Transport of connexins along the secretory pathway	1	3	0.000199058	0.189599	0.189599	1	2	0.000146563	9606	Homo sapiens	GJA1		R-HSA-190686
R-HSA-190704	Oligomerization of connexins into connexons	1	3	0.000199058	0.189599	0.189599	1	3	0.000219845	9606	Homo sapiens	GJA1		R-HSA-190662
R-HSA-9603505	NTRK3 as a dependence receptor	1	3	0.000199058	0.189599	0.189599	1	4	0.000293126	9606	Homo sapiens	BAX		R-HSA-9603598
R-HSA-195253	Degradation of beta-catenin by the destruction complex	9	91	0.00603809	0.193367	0.193367	18	23	0.00168548	9606	Homo sapiens	PPP2CB;GSK3B;APC;HDAC1;PPP2R5E;MYC;TCF7;BTRC		R-HSA-195300;R-HSA-2130279;R-HSA-8944352;R-HSA-195275;R-HSA-4641231;R-HSA-2130282;R-HSA-195304;R-HSA-5229348;R-HSA-2130286;R-HSA-5229343;R-HSA-195251;R-HSA-195283;R-HSA-195280;R-HSA-195318;R-HSA-5246693;R-HSA-195287;R-HSA-8944349;R-HSA-6781905
R-HSA-9679506	SARS-CoV Infections	19	217	0.0143985	0.193791	0.193791	22	258	0.0189066	9606	Homo sapiens	ITGB1;RB1;BECN1;GSK3B;UBE2I;ROCK1;HDAC1;ROCK2;KEAP1;VEGFA;FUT8;MTA1;IMPDH1;S1PR1;VHL;MAN1B1;JAK2;IL6R		R-HSA-9683664;R-HSA-9694390;R-HSA-9679477;R-HSA-9712274;R-HSA-9696980;R-HSA-9680443;R-HSA-9698265;R-HSA-9682712;R-HSA-9694520;R-HSA-9683455;R-HSA-9678749;R-HSA-9729307;R-HSA-9679740;R-HSA-9678561;R-HSA-9683687;R-HSA-9696807;R-HSA-9678854;R-HSA-9729260;R-HSA-9679787;R-HSA-9687435;R-HSA-9681294;R-HSA-9687724
R-HSA-5693579	Homologous DNA Pairing and Strand Exchange	5	44	0.00291951	0.198641	0.198641	6	8	0.000586252	9606	Homo sapiens	RAD51;CHEK1;ATM;BRCA1;BACH1		R-HSA-5693620;R-HSA-5685838;R-HSA-5685230;R-HSA-5685341;R-HSA-5685242;R-HSA-5693561
R-HSA-8948216	Collagen chain trimerization	5	44	0.00291951	0.198641	0.198641	3	28	0.00205188	9606	Homo sapiens	COL1A1;COL3A1;COL1A2;COL4A2;COL4A1		R-HSA-8944265;R-HSA-8944240;R-HSA-8944214
R-HSA-5358565	Mismatch repair (MMR) directed by MSH2:MSH6 (MutSalpha)	3	22	0.00145976	0.201556	0.201556	8	10	0.000732815	9606	Homo sapiens	MSH6;MSH2;MLH1		R-HSA-5358912;R-HSA-5358597;R-HSA-5358599;R-HSA-5358518;R-HSA-5444516;R-HSA-5444523;R-HSA-5358525;R-HSA-5358510
R-HSA-5358606	Mismatch repair (MMR) directed by MSH2:MSH3 (MutSbeta)	3	22	0.00145976	0.201556	0.201556	7	9	0.000659534	9606	Homo sapiens	MSH2;MSH3;MLH1		R-HSA-5358545;R-HSA-5358513;R-HSA-5358512;R-HSA-5358519;R-HSA-5358919;R-HSA-5358619;R-HSA-5444511
R-HSA-4641263	Regulation of FZD by ubiquitination	3	22	0.00145976	0.201556	0.201556	3	6	0.000439689	9606	Homo sapiens	FZD4;LRP5;LRP6		R-HSA-4641236;R-HSA-4641253;R-HSA-4641249
R-HSA-196791	Vitamin D (calciferol) metabolism	3	22	0.00145976	0.201556	0.201556	3	19	0.00139235	9606	Homo sapiens	UBE2I;CYP24A1;VDR		R-HSA-8963915;R-HSA-4546387;R-HSA-209765
R-HSA-9634597	GPER1 signaling	6	56	0.00371575	0.202773	0.202773	7	10	0.000732815	9606	Homo sapiens	ITGB1;SRC;FN1;DACT3;ITGA5;PIK3CG		R-HSA-9624017;R-HSA-9036301;R-HSA-111925;R-HSA-8951727;R-HSA-9036307;R-HSA-9624014;R-HSA-9036308
R-HSA-416476	G alpha (q) signalling events	24	284	0.0188441	0.203881	0.203881	14	35	0.00256485	9606	Homo sapiens	APP;ANXA1;PRKCE;LPAR1;PIK3R2;PIK3R1;RASGRP1;EGFR;NRAS;EDNRA;CREB1;PIK3CA;CCKBR;TBXA2R;RPS6KA1;AGTR1;MAPK1;DACT3;GRB2;KRAS;HRAS;HBEGF;MAPK3		R-HSA-416358;R-HSA-749448;R-HSA-425861;R-HSA-749452;R-HSA-2179402;R-HSA-379048;R-HSA-2179407;R-HSA-870269;R-HSA-199895;R-HSA-2179415;R-HSA-198746;R-HSA-392831;R-HSA-2179387;R-HSA-750993
R-HSA-3247509	Chromatin modifying enzymes	22	258	0.017119	0.204467	0.204467	31	85	0.00622893	9606	Homo sapiens	KDM4A;SETD2;KDM3A;SMARCC1;SETDB1;HDAC1;DNMT3A;PAX3;ARID1A;SMARCA2;NFKB1;SMARCA4;KAT2B;MTA1;CCND1;CDK4;CARM1;EP300;JAK2;CLOCK;EZH2		R-HSA-8865605;R-HSA-3301237;R-HSA-5212679;R-HSA-3662335;R-HSA-5205824;R-HSA-5144542;R-HSA-8865237;R-HSA-5661120;R-HSA-5159250;R-HSA-4722133;R-HSA-5229010;R-HSA-3769447;R-HSA-5579018;R-HSA-5216234;R-HSA-5205799;R-HSA-3215385;R-HSA-3215448;R-HSA-5205861;R-HSA-5638332;R-HSA-5661117;R-HSA-5638141;R-HSA-5661114;R-HSA-5661115;R-HSA-3215391;R-HSA-5205822;R-HSA-3215426;R-HSA-4724284;R-HSA-3697920;R-HSA-9…
R-HSA-4839726	Chromatin organization	22	258	0.017119	0.204467	0.204467	31	85	0.00622893	9606	Homo sapiens	KDM4A;SETD2;KDM3A;SMARCC1;SETDB1;HDAC1;DNMT3A;PAX3;ARID1A;SMARCA2;NFKB1;SMARCA4;KAT2B;MTA1;CCND1;CDK4;CARM1;EP300;JAK2;CLOCK;EZH2		R-HSA-8865605;R-HSA-3301237;R-HSA-5212679;R-HSA-3662335;R-HSA-5205824;R-HSA-5144542;R-HSA-8865237;R-HSA-5661120;R-HSA-5159250;R-HSA-4722133;R-HSA-5229010;R-HSA-3769447;R-HSA-5579018;R-HSA-5216234;R-HSA-5205799;R-HSA-3215385;R-HSA-3215448;R-HSA-5205861;R-HSA-5638332;R-HSA-5661117;R-HSA-5638141;R-HSA-5661114;R-HSA-5661115;R-HSA-3215391;R-HSA-5205822;R-HSA-3215426;R-HSA-4724284;R-HSA-3697920;R-HSA-9…
R-HSA-170984	ARMS-mediated activation	2	12	0.000796231	0.205927	0.205927	6	6	0.000439689	9606	Homo sapiens	BRAF;CRK		R-HSA-169891;R-HSA-169904;R-HSA-169905;R-HSA-169895;R-HSA-9612980;R-HSA-169901
R-HSA-190873	Gap junction degradation	2	12	0.000796231	0.205927	0.205927	4	4	0.000293126	9606	Homo sapiens	GJA1;MYO6		R-HSA-196017;R-HSA-190519;R-HSA-196026;R-HSA-190829
R-HSA-1433617	Regulation of signaling by NODAL	2	12	0.000796231	0.205927	0.205927	2	3	0.000219845	9606	Homo sapiens	SP1;ACVR1B		R-HSA-1181351;R-HSA-1181354
R-HSA-2534343	Interaction With Cumulus Cells And The Zona Pellucida	2	12	0.000796231	0.205927	0.205927	1	2	0.000146563	9606	Homo sapiens	ADAM9		R-HSA-1297338
R-HSA-9619229	Activation of RAC1 downstream of NMDARs	2	12	0.000796231	0.205927	0.205927	2	6	0.000439689	9606	Homo sapiens	RAC1;GIT1		R-HSA-9619783;R-HSA-9619803
R-HSA-1445148	Translocation of SLC2A4 (GLUT4) to the plasma membrane	8	81	0.00537456	0.212224	0.212224	10	15	0.00109922	9606	Homo sapiens	RAB14;TUBB3;AKT2;MYH9;AKT1;RAC1;YWHAZ;YWHAG		R-HSA-1445143;R-HSA-2316352;R-HSA-1454689;R-HSA-2316347;R-HSA-5260201;R-HSA-1458463;R-HSA-1445149;R-HSA-1449597;R-HSA-2255343;R-HSA-1445144
R-HSA-69473	G2/M DNA damage checkpoint	8	81	0.00537456	0.212224	0.212224	8	12	0.000879379	9606	Homo sapiens	WEE1;CHEK1;ATM;BRCA1;TP53;YWHAZ;BACH1;YWHAG		R-HSA-5683735;R-HSA-69891;R-HSA-6799332;R-HSA-170070;R-HSA-75028;R-HSA-176116;R-HSA-6799246;R-HSA-75016
R-HSA-8941858	Regulation of RUNX3 expression and activity	6	57	0.0037821	0.213618	0.213618	9	9	0.000659534	9606	Homo sapiens	CBFB;CDKN2A;SRC;SMURF1;EP300;RUNX3		R-HSA-8952408;R-HSA-8952382;R-HSA-8937807;R-HSA-8952399;R-HSA-8937792;R-HSA-8865454;R-HSA-8952419;R-HSA-8952371;R-HSA-8937814
R-HSA-380108	Chemokine receptors bind chemokines	6	57	0.0037821	0.213618	0.213618	8	19	0.00139235	9606	Homo sapiens	IL8;CCL5;CXCR4;CCR7;CCR6		R-HSA-373061;R-HSA-373813;R-HSA-374214;R-HSA-443986;R-HSA-373071;R-HSA-373791;R-HSA-373087;R-HSA-3296301
R-HSA-380994	ATF4 activates genes in response to endoplasmic reticulum stress	4	34	0.00225599	0.217445	0.217445	3	7	0.000512971	9606	Homo sapiens	CEBPB;IL8;ATF6		R-HSA-517731;R-HSA-1791118;R-HSA-1791107
R-HSA-432142	Platelet sensitization by LDL	3	23	0.00152611	0.219559	0.219559	3	9	0.000659534	9606	Homo sapiens	PPP2CB;PPP2R5E;MAPK14		R-HSA-432148;R-HSA-428961;R-HSA-432143
R-HSA-5213460	RIPK1-mediated regulated necrosis	5	46	0.00305222	0.223308	0.223308	10	34	0.00249157	9606	Homo sapiens	SDCBP;CASP8;XIAP;FASLG;FADD		R-HSA-3465429;R-HSA-9686930;R-HSA-9687458;R-HSA-9688832;R-HSA-5357828;R-HSA-5675456;R-HSA-5675470;R-HSA-5213462;R-HSA-5620975;R-HSA-2672196
R-HSA-912446	Meiotic recombination	6	58	0.00384845	0.224658	0.224658	4	9	0.000659534	9606	Homo sapiens	RAD51;CDK4;CDK2;ATM;BRCA1;MLH1		R-HSA-912429;R-HSA-912458;R-HSA-912503;R-HSA-912496
R-HSA-176408	Regulation of APC/C activators between G1/S and early anaphase	8	83	0.00550727	0.23062	0.23062	13	14	0.00102594	9606	Homo sapiens	CCNA2;CDH1;UBE2C;CDK2;PLK1;BTRC;BUB1;MAD2L1		R-HSA-174209;R-HSA-174122;R-HSA-174251;R-HSA-174159;R-HSA-141423;R-HSA-188371;R-HSA-174097;R-HSA-141429;R-HSA-174203;R-HSA-174139;R-HSA-174174;R-HSA-174079;R-HSA-141437
R-HSA-9027277	Erythropoietin activates Phospholipase C gamma (PLCG)	2	13	0.000862584	0.23149	0.23149	3	3	0.000219845	9606	Homo sapiens	IRS2;JAK2		R-HSA-9027373;R-HSA-9032478;R-HSA-9027425
R-HSA-2151209	Activation of PPARGC1A (PGC-1alpha) by phosphorylation	2	13	0.000862584	0.23149	0.23149	2	2	0.000146563	9606	Homo sapiens	MAPK14;PPARGC1A		R-HSA-1592233;R-HSA-1592244
R-HSA-9664873	Pexophagy	2	13	0.000862584	0.23149	0.23149	12	13	0.00095266	9606	Homo sapiens	EPAS1;ATM		R-HSA-9674131;R-HSA-9664883;R-HSA-9664850;R-HSA-9664881;R-HSA-9664880;R-HSA-9664855;R-HSA-9664871;R-HSA-9664888;R-HSA-9674127;R-HSA-9664879;R-HSA-9664862;R-HSA-9664892
R-HSA-3215018	Processing and activation of SUMO	2	13	0.000862584	0.23149	0.23149	6	9	0.000659534	9606	Homo sapiens	UBE2I;SENP1		R-HSA-2993790;R-HSA-2993769;R-HSA-2990840;R-HSA-2990842;R-HSA-2993780;R-HSA-2993763
R-HSA-6799990	Metal sequestration by antimicrobial proteins	2	13	0.000862584	0.23149	0.23149	2	5	0.000366408	9606	Homo sapiens	TF;LCN2		R-HSA-5229273;R-HSA-1222491
R-HSA-164843	2-LTR circle formation	2	13	0.000862584	0.23149	0.23149	1	3	0.000219845	9606	Homo sapiens	HMGA1;PSIP1		R-HSA-175174
R-HSA-111932	CaMK IV-mediated phosphorylation of CREB	2	13	0.000862584	0.23149	0.23149	4	13	0.00095266	9606	Homo sapiens	CREB1;KPNA2		R-HSA-9619127;R-HSA-111912;R-HSA-112282;R-HSA-111916
R-HSA-69275	G2/M Transition	18	212	0.0140668	0.237666	0.237666	52	78	0.00571596	9606	Homo sapiens	CDKN1A;PLK1;CKAP5;CDC25A;PIK3CG;PPP1CA;CCNA2;PPP2CB;WEE1;TUBB3;CDK2;EP300;BTRC;TP53;YWHAG		R-HSA-380294;R-HSA-3002798;R-HSA-156678;R-HSA-8852354;R-HSA-170116;R-HSA-380303;R-HSA-170126;R-HSA-8852362;R-HSA-380311;R-HSA-3002811;R-HSA-156699;R-HSA-8853405;R-HSA-380455;R-HSA-3000335;R-HSA-3000327;R-HSA-170153;R-HSA-8853419;R-HSA-170158;R-HSA-170159;R-HSA-170156;R-HSA-3000339;R-HSA-8852280;R-HSA-170055;R-HSA-4088306;R-HSA-8852298;R-HSA-4088305;R-HSA-3000319;R-HSA-170070;R-HSA-8852306;R-HSA-2…
R-HSA-113510	E2F mediated regulation of DNA replication	3	24	0.00159246	0.237871	0.237871	2	4	0.000293126	9606	Homo sapiens	RB1;PPP2CB;E2F1		R-HSA-113643;R-HSA-113503
R-HSA-1169091	Activation of NF-kappaB in B cells	7	72	0.00477739	0.244076	0.244076	7	10	0.000732815	9606	Homo sapiens	NFKBIA;IKBKB;CHUK;BTRC;MAP3K7;NFKB1;NFKBIB		R-HSA-1168641;R-HSA-1168640;R-HSA-1168643;R-HSA-1168642;R-HSA-1168633;R-HSA-1168637;R-HSA-1168638
R-HSA-9665230	Drug resistance in ERBB2 KD mutants	1	4	0.00026541	0.244451	0.244451	8	8	0.000586252	9606	Homo sapiens	ERBB2		R-HSA-9665315;R-HSA-9665232;R-HSA-9665280;R-HSA-9665286;R-HSA-9665284;R-HSA-9665304;R-HSA-9665311;R-HSA-9665278
R-HSA-4793950	Defective MAN1B1 causes MRT15	1	4	0.00026541	0.244451	0.244451	4	4	0.000293126	9606	Homo sapiens	MAN1B1		R-HSA-9036008;R-HSA-9036011;R-HSA-4793949;R-HSA-9036012
R-HSA-9025046	NTF3 activates NTRK2 (TRKB) signaling	1	4	0.00026541	0.244451	0.244451	3	3	0.000219845	9606	Homo sapiens	NTRK2		R-HSA-9025033;R-HSA-9026366;R-HSA-9026502
R-HSA-9652282	Drug-mediated inhibition of ERBB2 signaling	1	4	0.00026541	0.244451	0.244451	3	3	0.000219845	9606	Homo sapiens	ERBB2		R-HSA-9652277;R-HSA-9652264;R-HSA-9665726
R-HSA-9026357	NTF4 activates NTRK2 (TRKB) signaling	1	4	0.00026541	0.244451	0.244451	3	3	0.000219845	9606	Homo sapiens	NTRK2		R-HSA-9026377;R-HSA-9026510;R-HSA-9026358
R-HSA-2473224	Antagonism of Activin by Follistatin	1	4	0.00026541	0.244451	0.244451	2	2	0.000146563	9606	Homo sapiens	INHBB		R-HSA-2473184;R-HSA-2473186
R-HSA-9665247	Resistance of ERBB2 KD mutants to osimertinib	1	4	0.00026541	0.244451	0.244451	1	1	7.32815e-05	9606	Homo sapiens	ERBB2		R-HSA-9665280
R-HSA-9665249	Resistance of ERBB2 KD mutants to afatinib	1	4	0.00026541	0.244451	0.244451	1	1	7.32815e-05	9606	Homo sapiens	ERBB2		R-HSA-9665311
R-HSA-9665246	Resistance of ERBB2 KD mutants to neratinib	1	4	0.00026541	0.244451	0.244451	1	1	7.32815e-05	9606	Homo sapiens	ERBB2		R-HSA-9665286
R-HSA-68881	Mitotic Metaphase/Anaphase Transition	1	4	0.00026541	0.244451	0.244451	1	1	7.32815e-05	9606	Homo sapiens	PLK1		R-HSA-163010
R-HSA-5658034	HHAT G278V doesn't palmitoylate Hh-Np	1	4	0.00026541	0.244451	0.244451	1	1	7.32815e-05	9606	Homo sapiens	SKI		R-HSA-5483229
R-HSA-5678771	Defective ABCB4 causes PFIC3, ICP3 and GBD1	1	4	0.00026541	0.244451	0.244451	1	1	7.32815e-05	9606	Homo sapiens	ABCB1		R-HSA-5678749
R-HSA-9665245	Resistance of ERBB2 KD mutants to tesevatinib	1	4	0.00026541	0.244451	0.244451	1	1	7.32815e-05	9606	Homo sapiens	ERBB2		R-HSA-9665315
R-HSA-9665233	Resistance of ERBB2 KD mutants to trastuzumab	1	4	0.00026541	0.244451	0.244451	1	1	7.32815e-05	9606	Homo sapiens	ERBB2		R-HSA-9665232
R-HSA-9665244	Resistance of ERBB2 KD mutants to sapitinib	1	4	0.00026541	0.244451	0.244451	1	1	7.32815e-05	9606	Homo sapiens	ERBB2		R-HSA-9665304
R-HSA-9665251	Resistance of ERBB2 KD mutants to lapatinib	1	4	0.00026541	0.244451	0.244451	1	1	7.32815e-05	9606	Homo sapiens	ERBB2		R-HSA-9665284
R-HSA-9665737	Drug resistance in ERBB2 TMD/JMD mutants	1	4	0.00026541	0.244451	0.244451	1	1	7.32815e-05	9606	Homo sapiens	ERBB2		R-HSA-9665708
R-HSA-9665250	Resistance of ERBB2 KD mutants to AEE788	1	4	0.00026541	0.244451	0.244451	1	1	7.32815e-05	9606	Homo sapiens	ERBB2		R-HSA-9665278
R-HSA-9708296	tRNA-derived small RNA (tsRNA or tRNA-related fragment, tRF) biogenesis	1	4	0.00026541	0.244451	0.244451	2	4	0.000293126	9606	Homo sapiens	DICER1		R-HSA-9708292;R-HSA-9708408
R-HSA-75108	Activation, myristolyation of BID and translocation to mitochondria	1	4	0.00026541	0.244451	0.244451	1	4	0.000293126	9606	Homo sapiens	CASP8		R-HSA-139898
R-HSA-211736	Stimulation of the cell death response by PAK-2p34	1	4	0.00026541	0.244451	0.244451	1	4	0.000293126	9606	Homo sapiens	CASP3		R-HSA-211651
R-HSA-5334118	DNA methylation	4	36	0.00238869	0.247113	0.247113	7	7	0.000512971	9606	Homo sapiens	DNMT1;UHRF1;DNMT3A;DNMT3B		R-HSA-5334097;R-HSA-5334160;R-HSA-5334179;R-HSA-5334099;R-HSA-5334164;R-HSA-5334151;R-HSA-5334152
R-HSA-5626467	RHO GTPases activate IQGAPs	4	36	0.00238869	0.247113	0.247113	5	5	0.000366408	9606	Homo sapiens	CDC42;CDH1;TUBB3;RAC1		R-HSA-5626549;R-HSA-5626469;R-HSA-5672304;R-HSA-5626507;R-HSA-5672329
R-HSA-456926	Thrombin signalling through proteinase activated receptors (PARs)	4	36	0.00238869	0.247113	0.247113	11	15	0.00109922	9606	Homo sapiens	SRC;DACT3;MAPK1;MAPK3		R-HSA-396996;R-HSA-397891;R-HSA-418163;R-HSA-418176;R-HSA-418158;R-HSA-114552;R-HSA-396941;R-HSA-418170;R-HSA-397835;R-HSA-418200;R-HSA-114558
R-HSA-5693568	Resolution of D-loop Structures through Holliday Junction Intermediates	4	36	0.00238869	0.247113	0.247113	6	9	0.000659534	9606	Homo sapiens	RAD51;ATM;BRCA1;BACH1		R-HSA-5686469;R-HSA-5686483;R-HSA-5693539;R-HSA-5693584;R-HSA-5686410;R-HSA-5686440
R-HSA-6807004	Negative regulation of MET activity	3	25	0.00165881	0.25643	0.25643	12	12	0.000879379	9606	Homo sapiens	HGF;GRB2;MET		R-HSA-8875431;R-HSA-9734070;R-HSA-8875443;R-HSA-6807027;R-HSA-8875490;R-HSA-6807008;R-HSA-8875183;R-HSA-8875374;R-HSA-8874685;R-HSA-8875451;R-HSA-8875482;R-HSA-9735946
R-HSA-9609523	Insertion of tail-anchored proteins into the endoplasmic reticulum membrane	3	25	0.00165881	0.25643	0.25643	7	7	0.000512971	9606	Homo sapiens	APP;CYB5A;HMOX1		R-HSA-9609921;R-HSA-9609860;R-HSA-9610442;R-HSA-9617595;R-HSA-9609899;R-HSA-9617596;R-HSA-9609917
R-HSA-373753	Nephrin family interactions	3	25	0.00165881	0.25643	0.25643	1	13	0.00095266	9606	Homo sapiens	PIK3CA;PIK3R2;PIK3R1		R-HSA-451758
R-HSA-5658623	FGFRL1 modulation of FGFR1 signaling	2	14	0.000928936	0.257233	0.257233	2	2	0.000146563	9606	Homo sapiens	SPRED1;FGF2		R-HSA-5654510;R-HSA-5654511
R-HSA-9706019	RHOBTB3 ATPase cycle	2	14	0.000928936	0.257233	0.257233	1	3	0.000219845	9606	Homo sapiens	CCNE1;VHL		R-HSA-9706390
R-HSA-9635465	Suppression of apoptosis	2	14	0.000928936	0.257233	0.257233	2	7	0.000512971	9606	Homo sapiens	MAPK1;MAPK3		R-HSA-9636304;R-HSA-9636296
R-HSA-210747	Regulation of gene expression in early pancreatic precursor cells	2	14	0.000928936	0.257233	0.257233	1	6	0.000439689	9606	Homo sapiens	NR5A2		R-HSA-210773
R-HSA-983705	Signaling by the B Cell Receptor (BCR)	16	189	0.0125406	0.257253	0.257253	21	44	0.00322439	9606	Homo sapiens	CHUK;NFATC3;PIK3CD;PIK3R1;RASGRP1;NFKB1;NFKBIA;IKBKB;NRAS;GRB2;KRAS;BTRC;MAP3K7;HRAS;NFKBIB		R-HSA-9606162;R-HSA-9606163;R-HSA-9606160;R-HSA-2076220;R-HSA-2025882;R-HSA-1168374;R-HSA-2045911;R-HSA-1168633;R-HSA-1112666;R-HSA-1168637;R-HSA-1168636;R-HSA-1168638;R-HSA-1168641;R-HSA-1168640;R-HSA-1168643;R-HSA-1168642;R-HSA-9606887;R-HSA-9606151;R-HSA-983703;R-HSA-2025890;R-HSA-9606159
R-HSA-445355	Smooth Muscle Contraction	5	49	0.00325128	0.26186	0.26186	7	11	0.000806097	9606	Homo sapiens	PAK1;ANXA1;ANXA2;TPM1;MYLK		R-HSA-445700;R-HSA-445813;R-HSA-445797;R-HSA-445699;R-HSA-5263628;R-HSA-445704;R-HSA-445705
R-HSA-3000480	Scavenging by Class A Receptors	5	49	0.00325128	0.26186	0.26186	1	10	0.000732815	9606	Homo sapiens	COL1A1;COL3A1;COL1A2;COL4A2;COL4A1		R-HSA-3221843
R-HSA-203615	eNOS activation	4	37	0.00245505	0.262265	0.262265	16	20	0.00146563	9606	Homo sapiens	DDAH1;NOS3;CAV1;AKT1		R-HSA-202144;R-HSA-203712;R-HSA-1497810;R-HSA-5693373;R-HSA-202127;R-HSA-203567;R-HSA-1497784;R-HSA-202129;R-HSA-1497796;R-HSA-202132;R-HSA-203700;R-HSA-203611;R-HSA-202137;R-HSA-202111;R-HSA-202110;R-HSA-203613
R-HSA-5693537	Resolution of D-Loop Structures	4	37	0.00245505	0.262265	0.262265	7	10	0.000732815	9606	Homo sapiens	RAD51;ATM;BRCA1;BACH1		R-HSA-5693589;R-HSA-5686469;R-HSA-5686483;R-HSA-5693539;R-HSA-5693584;R-HSA-5686410;R-HSA-5686440
R-HSA-8948751	Regulation of PTEN stability and activity	7	74	0.00491009	0.265042	0.265042	13	13	0.00095266	9606	Homo sapiens	PREX2;CSNK2A1;AKT2;AKT3;PTEN;AKT1;XIAP		R-HSA-6807206;R-HSA-8851011;R-HSA-8850945;R-HSA-8847968;R-HSA-8948832;R-HSA-8948800;R-HSA-8847977;R-HSA-8948775;R-HSA-8850997;R-HSA-8850961;R-HSA-8850992;R-HSA-6807134;R-HSA-8948757
R-HSA-4615885	SUMOylation of DNA replication proteins	5	50	0.00331763	0.275044	0.275044	8	8	0.000586252	9606	Homo sapiens	PIAS3;UBE2I;BIRC5;TOP1;MTOR		R-HSA-4641350;R-HSA-4615910;R-HSA-5228525;R-HSA-4641362;R-HSA-4641345;R-HSA-4641342;R-HSA-4655404;R-HSA-4655355
R-HSA-179409	APC-Cdc20 mediated degradation of Nek2A	3	26	0.00172517	0.275176	0.275176	3	3	0.000219845	9606	Homo sapiens	UBE2C;BUB1;MAD2L1		R-HSA-179410;R-HSA-179417;R-HSA-179421
R-HSA-162594	Early Phase of HIV Life Cycle	3	26	0.00172517	0.275176	0.275176	16	39	0.00285798	9606	Homo sapiens	HMGA1;PSIP1;CXCR4		R-HSA-164514;R-HSA-164515;R-HSA-8951690;R-HSA-175174;R-HSA-175108;R-HSA-164522;R-HSA-164521;R-HSA-164524;R-HSA-164845;R-HSA-175117;R-HSA-175250;R-HSA-164500;R-HSA-164507;R-HSA-173115;R-HSA-162590;R-HSA-164508
R-HSA-9707587	Regulation of HMOX1 expression and activity	7	75	0.00497644	0.275707	0.275707	17	19	0.00139235	9606	Homo sapiens	CSNK2A1;HMOX1;KEAP1;SKP2;BACH1		R-HSA-9708533;R-HSA-9708497;R-HSA-9708466;R-HSA-9712274;R-HSA-8932334;R-HSA-9707645;R-HSA-8932322;R-HSA-9708536;R-HSA-8932327;R-HSA-9708517;R-HSA-8932284;R-HSA-8932351;R-HSA-9708525;R-HSA-9708557;R-HSA-9708558;R-HSA-9708457;R-HSA-9707690
R-HSA-162592	Integration of provirus	2	15	0.000995289	0.283014	0.283014	10	14	0.00102594	9606	Homo sapiens	HMGA1;PSIP1		R-HSA-175250;R-HSA-164514;R-HSA-8951690;R-HSA-175174;R-HSA-175108;R-HSA-164522;R-HSA-173115;R-HSA-162590;R-HSA-164845;R-HSA-175117
R-HSA-5693548	Sensing of DNA Double Strand Breaks	2	15	0.000995289	0.283014	0.283014	5	9	0.000659534	9606	Homo sapiens	ATM;KPNA2		R-HSA-5684006;R-HSA-5693540;R-HSA-5682044;R-HSA-5693612;R-HSA-5684008
R-HSA-180689	APOBEC3G mediated resistance to HIV-1 infection	2	15	0.000995289	0.283014	0.283014	1	3	0.000219845	9606	Homo sapiens	HMGA1;PSIP1		R-HSA-180630
R-HSA-9637690	Response of Mtb to phagocytosis	5	51	0.00338398	0.288361	0.288361	5	30	0.00219845	9606	Homo sapiens	NOS2;MAPK1;RAB5A;MAPK3		R-HSA-9636304;R-HSA-9636240;R-HSA-9636261;R-HSA-9636296;R-HSA-9636684
R-HSA-9663891	Selective autophagy	8	89	0.00590538	0.288789	0.288789	23	48	0.00351751	9606	Homo sapiens	CSNK2A1;TUBB3;SRC;EPAS1;ATM;VDAC1;VIM;ATG12		R-HSA-9674131;R-HSA-9664883;R-HSA-9664850;R-HSA-9664881;R-HSA-9664880;R-HSA-9646679;R-HSA-9664855;R-HSA-9646390;R-HSA-5205673;R-HSA-8948143;R-HSA-9664888;R-HSA-9664862;R-HSA-9646685;R-HSA-9664892;R-HSA-8948039;R-HSA-5205663;R-HSA-9664871;R-HSA-8959571;R-HSA-9646383;R-HSA-9674127;R-HSA-9664879;R-HSA-5205682;R-HSA-5205649
R-HSA-391251	Protein folding	9	102	0.00676796	0.289876	0.289876	14	28	0.00205188	9606	Homo sapiens	CCNE2;CSNK2A1;CCNE1;TUBB3;FBXW7;STAT3;DACT3;ARL2;TP53		R-HSA-389956;R-HSA-390470;R-HSA-389955;R-HSA-389954;R-HSA-8850560;R-HSA-389964;R-HSA-389961;R-HSA-6814409;R-HSA-389974;R-HSA-389969;R-HSA-6814418;R-HSA-389970;R-HSA-389980;R-HSA-389976
R-HSA-5685938	HDR through Single Strand Annealing (SSA)	4	39	0.00258775	0.293045	0.293045	4	6	0.000439689	9606	Homo sapiens	RAD51;ATM;BRCA1;BACH1		R-HSA-5686642;R-HSA-5686657;R-HSA-5693564;R-HSA-5693580
R-HSA-176187	Activation of ATR in response to replication stress	4	39	0.00258775	0.293045	0.293045	5	9	0.000659534	9606	Homo sapiens	CDK2;CHEK1;MCM5;CDC25A		R-HSA-75010;R-HSA-69604;R-HSA-176116;R-HSA-176298;R-HSA-176318
R-HSA-9662361	Sensory processing of sound by outer hair cells of the cochlea	6	64	0.00424657	0.294215	0.294215	1	8	0.000586252	9606	Homo sapiens	RDX;TWF2;MYH9;MSN;TWF1;EZR		R-HSA-9663363
R-HSA-8853336	Signaling by plasma membrane FGFR1 fusions	1	5	0.000331763	0.295594	0.295594	2	2	0.000146563	9606	Homo sapiens	FGFR1		R-HSA-8853325;R-HSA-8853322
R-HSA-5603037	IRAK4 deficiency (TLR5)	1	5	0.000331763	0.295594	0.295594	2	2	0.000146563	9606	Homo sapiens	MYD88		R-HSA-5602472;R-HSA-5602603
R-HSA-209563	Axonal growth stimulation	1	5	0.000331763	0.295594	0.295594	2	2	0.000146563	9606	Homo sapiens	RHOA		R-HSA-193668;R-HSA-193646
R-HSA-5688399	Defective ABCA3 causes SMDP3	1	5	0.000331763	0.295594	0.295594	1	1	7.32815e-05	9606	Homo sapiens	ABCA1		R-HSA-5688397
R-HSA-198745	Signalling to STAT3	1	5	0.000331763	0.295594	0.295594	1	1	7.32815e-05	9606	Homo sapiens	STAT3		R-HSA-198732
R-HSA-5579000	Defective CYP1B1 causes Glaucoma	1	5	0.000331763	0.295594	0.295594	1	1	7.32815e-05	9606	Homo sapiens	CYP1B1		R-HSA-5605147
R-HSA-5682113	Defective ABCA1 causes TGD	1	5	0.000331763	0.295594	0.295594	1	1	7.32815e-05	9606	Homo sapiens	ABCA1		R-HSA-5682111
R-HSA-5579030	Defective CYP19A1 causes AEXS	1	5	0.000331763	0.295594	0.295594	1	1	7.32815e-05	9606	Homo sapiens	CYP19A1		R-HSA-5601849
R-HSA-8941237	Invadopodia formation	1	5	0.000331763	0.295594	0.295594	1	1	7.32815e-05	9606	Homo sapiens	ADAM12		R-HSA-8941234
R-HSA-5683678	Defective ABCA3 causes SMDP3	1	5	0.000331763	0.295594	0.295594	1	1	7.32815e-05	9606	Homo sapiens	ABCA1		R-HSA-5683672
R-HSA-5579006	Defective GSS causes GSS deficiency	1	5	0.000331763	0.295594	0.295594	1	1	7.32815e-05	9606	Homo sapiens	GSS		R-HSA-5602901
R-HSA-5579010	Defective CYP24A1 causes HCAI	1	5	0.000331763	0.295594	0.295594	1	1	7.32815e-05	9606	Homo sapiens	CYP24A1		R-HSA-5602004
R-HSA-139910	Activation of BMF and translocation to mitochondria	1	5	0.000331763	0.295594	0.295594	1	2	0.000146563	9606	Homo sapiens	MAPK8		R-HSA-139908
R-HSA-170145	Phosphorylation of proteins involved in the G2/M transition by Cyclin A:Cdc2 complexes	1	5	0.000331763	0.295594	0.295594	1	2	0.000146563	9606	Homo sapiens	CCNA2		R-HSA-69756
R-HSA-5683826	Surfactant metabolism	5	52	0.00345034	0.301791	0.301791	9	29	0.00212516	9606	Homo sapiens	ABCA1;PSAP		R-HSA-5686359;R-HSA-5683879;R-HSA-5687284;R-HSA-5683714;R-HSA-5685296;R-HSA-5685649;R-HSA-5686286;R-HSA-5686335;R-HSA-5686301
R-HSA-3906995	Diseases associated with O-glycosylation of proteins	7	78	0.0051755	0.308308	0.308308	5	9	0.000659534	9606	Homo sapiens	NOTCH2;NOTCH3;MUC1;NOTCH1;NOTCH4;MUC4;THBS1		R-HSA-6785524;R-HSA-5096537;R-HSA-5096538;R-HSA-5096532;R-HSA-6785565
R-HSA-390522	Striated Muscle Contraction	4	40	0.0026541	0.308612	0.308612	4	4	0.000293126	9606	Homo sapiens	TPM1;DMD;VIM;TTN		R-HSA-390597;R-HSA-390598;R-HSA-390593;R-HSA-390595
R-HSA-429947	Deadenylation of mRNA	3	28	0.00185787	0.313006	0.313006	4	4	0.000293126	9606	Homo sapiens	EIF4A2;ZCCHC11;EIF4E		R-HSA-430021;R-HSA-429955;R-HSA-8941312;R-HSA-429992
R-HSA-166208	mTORC1-mediated signalling	3	28	0.00185787	0.313006	0.313006	7	8	0.000586252	9606	Homo sapiens	RPS6KB1;EIF4E;MTOR		R-HSA-165777;R-HSA-165718;R-HSA-165766;R-HSA-165758;R-HSA-165726;R-HSA-165708;R-HSA-165692
R-HSA-912694	Regulation of IFNA/IFNB signaling	3	28	0.00185787	0.313006	0.313006	2	5	0.000366408	9606	Homo sapiens	SOCS1;STAT1		R-HSA-997309;R-HSA-912680
R-HSA-2029482	Regulation of actin dynamics for phagocytic cup formation	13	158	0.0104837	0.318534	0.318534	21	24	0.00175876	9606	Homo sapiens	MYO10;LIMK1;CDC42;PAK1;MYH2;MYH9;MAPK1;GRB2;NF2;RAC1;DOCK1;CRK;MAPK3		R-HSA-2197697;R-HSA-2029469;R-HSA-2197698;R-HSA-2029466;R-HSA-2029467;R-HSA-442592;R-HSA-2029465;R-HSA-1861595;R-HSA-399950;R-HSA-2029460;R-HSA-2029456;R-HSA-2029454;R-HSA-2130194;R-HSA-2029451;R-HSA-2197691;R-HSA-2029476;R-HSA-419644;R-HSA-2197690;R-HSA-2029445;R-HSA-419645;R-HSA-442586
R-HSA-202131	Metabolism of nitric oxide: NOS3 activation and regulation	4	41	0.00272046	0.324258	0.324258	22	26	0.00190532	9606	Homo sapiens	DDAH1;NOS3;CAV1;AKT1		R-HSA-203553;R-HSA-202144;R-HSA-203712;R-HSA-203680;R-HSA-1497810;R-HSA-203716;R-HSA-203625;R-HSA-5693373;R-HSA-202127;R-HSA-203567;R-HSA-203662;R-HSA-203565;R-HSA-1497784;R-HSA-202129;R-HSA-1497796;R-HSA-202132;R-HSA-203700;R-HSA-203611;R-HSA-202137;R-HSA-202111;R-HSA-202110;R-HSA-203613
R-HSA-9013148	CDC42 GTPase cycle	13	159	0.0105501	0.326306	0.326306	6	6	0.000439689	9606	Homo sapiens	CAV1;PIK3R2;PIK3R1;ARHGAP5;CDC42;PREX2;TIAM1;ARHGAP32;PAK1;SRGAP1;GIT1;MAP3K11;PAK4		R-HSA-9013161;R-HSA-9692800;R-HSA-9692809;R-HSA-9013157;R-HSA-9013159;R-HSA-9013158
R-HSA-8939236	RUNX1 regulates transcription of genes involved in differentiation of HSCs	9	106	0.00703338	0.32779	0.32779	12	15	0.00109922	9606	Homo sapiens	YAP1;GRN;SPI1;CBFB;MYB;LMO2;RUNX1		R-HSA-8956568;R-HSA-8956649;R-HSA-8956586;R-HSA-8956652;R-HSA-8865491;R-HSA-8865505;R-HSA-8956639;R-HSA-8956608;R-HSA-8956659;R-HSA-8956676;R-HSA-8865482;R-HSA-8865498
R-HSA-450531	Regulation of mRNA stability by proteins that bind AU-rich elements	8	93	0.00617079	0.329416	0.329416	11	26	0.00190532	9606	Homo sapiens	GPRC5A;SET;ANP32A;TNFSF13;AKT1;MAPK14;YWHAZ;ELAVL1		R-HSA-450550;R-HSA-450533;R-HSA-450595;R-HSA-450387;R-HSA-450499;R-HSA-451152;R-HSA-450494;R-HSA-450620;R-HSA-450490;R-HSA-517674;R-HSA-517705
R-HSA-5250913	Positive epigenetic regulation of rRNA expression	7	80	0.00530821	0.330441	0.330441	6	7	0.000512971	9606	Homo sapiens	KAT2B;GSK3B;MTA1;CBX3;HDAC1;EP300		R-HSA-427383;R-HSA-5250930;R-HSA-5250947;R-HSA-5250938;R-HSA-427404;R-HSA-427336
R-HSA-421270	Cell-cell junction organization	6	67	0.00444562	0.330501	0.330501	8	21	0.00153891	9606	Homo sapiens	CADM1;CDH1;CDH11;CTNND1;CLDN1		R-HSA-420582;R-HSA-420019;R-HSA-420595;R-HSA-420592;R-HSA-419002;R-HSA-420586;R-HSA-420584;R-HSA-419001
R-HSA-442720	CREB1 phosphorylation through the activation of Adenylate Cyclase	2	17	0.00112799	0.334215	0.334215	3	6	0.000439689	9606	Homo sapiens	CREB1;PIK3CG		R-HSA-111925;R-HSA-8951727;R-HSA-111919
R-HSA-5676594	TNF receptor superfamily (TNFSF) members mediating non-canonical NF-kB pathway	2	17	0.00112799	0.334215	0.334215	5	12	0.000879379	9606	Homo sapiens	CD40LG;FASLG		R-HSA-5676597;R-HSA-5668789;R-HSA-5676593;R-HSA-5676591;R-HSA-199404
R-HSA-9683610	Maturation of nucleoprotein	2	17	0.00112799	0.334215	0.334215	3	9	0.000659534	9606	Homo sapiens	GSK3B;UBE2I		R-HSA-9683664;R-HSA-9683687;R-HSA-9687724
R-HSA-8963901	Chylomicron remodeling	2	17	0.00112799	0.334215	0.334215	1	3	0.000219845	9606	Homo sapiens	LPL;HBP1		R-HSA-174757
R-HSA-9682706	Replication of the SARS-CoV-1 genome	2	17	0.00112799	0.334215	0.334215	2	21	0.00153891	9606	Homo sapiens	RB1;VHL		R-HSA-9682712;R-HSA-9683455
R-HSA-141444	Amplification of signal from unattached kinetochores via a MAD2 inhibitory signal	8	94	0.00623714	0.339729	0.339729	4	4	0.000293126	9606	Homo sapiens	PPP2CB;PPP2R5E;PLK1;BIRC5;BUB1;CKAP5;MAD2L1		R-HSA-141409;R-HSA-141431;R-HSA-141422;R-HSA-141439
R-HSA-141424	Amplification of signal from the kinetochores	8	94	0.00623714	0.339729	0.339729	4	4	0.000293126	9606	Homo sapiens	PPP2CB;PPP2R5E;PLK1;BIRC5;BUB1;CKAP5;MAD2L1		R-HSA-141409;R-HSA-141431;R-HSA-141422;R-HSA-141439
R-HSA-69052	Switching of origins to a post-replicative state	8	94	0.00623714	0.339729	0.339729	5	10	0.000732815	9606	Homo sapiens	CCNA2;CCNE2;CDH1;CCNE1;UBE2C;CDK2;MCM5;SKP2		R-HSA-68944;R-HSA-68946;R-HSA-69015;R-HSA-69019;R-HSA-69005
R-HSA-1169410	Antiviral mechanism by IFN-stimulated genes	8	94	0.00623714	0.339729	0.339729	9	31	0.00227173	9606	Homo sapiens	EIF4A2;RNASEL;STAT1;PIN1;KPNA2;EIF4E;MTOR;MAPK3		R-HSA-1678841;R-HSA-936462;R-HSA-1678842;R-HSA-8985201;R-HSA-9009936;R-HSA-1176059;R-HSA-8985123;R-HSA-9009941;R-HSA-1169406
R-HSA-5626978	TNFR1-mediated ceramide production	1	6	0.000398116	0.343278	0.343278	3	3	0.000219845	9606	Homo sapiens	TNF		R-HSA-5626981;R-HSA-5626982;R-HSA-5626988
R-HSA-3065679	SUMO is proteolytically processed	1	6	0.000398116	0.343278	0.343278	3	3	0.000219845	9606	Homo sapiens	SENP1		R-HSA-2990840;R-HSA-2990842;R-HSA-2993763
R-HSA-165181	Inhibition of TSC complex formation by PKB	1	6	0.000398116	0.343278	0.343278	2	2	0.000146563	9606	Homo sapiens	AKT2		R-HSA-165162;R-HSA-165182
R-HSA-9007892	Interleukin-38 signaling	1	6	0.000398116	0.343278	0.343278	1	5	0.000366408	9606	Homo sapiens	MAPK8		R-HSA-9008043
R-HSA-3371556	Cellular response to heat stress	11	135	0.0089576	0.34934	0.34934	17	29	0.00212516	9606	Homo sapiens	GSK3B;HSPA5;BAG1;SERPINH1;EP300;MAPK1;ATM;SIRT1;MTOR;MAPK3		R-HSA-3371537;R-HSA-5251955;R-HSA-5251959;R-HSA-5082405;R-HSA-5082369;R-HSA-3371518;R-HSA-3371554;R-HSA-4793819;R-HSA-5251942;R-HSA-3371467;R-HSA-3371435;R-HSA-3371531;R-HSA-5252041;R-HSA-5082356;R-HSA-3371567;R-HSA-5082384;R-HSA-5252079
R-HSA-418592	ADP signalling through P2Y purinoceptor 1	3	30	0.00199058	0.35095	0.35095	6	7	0.000512971	9606	Homo sapiens	SRC;DACT3;MAPK14		R-HSA-418662;R-HSA-418581;R-HSA-418579;R-HSA-418576;R-HSA-428961;R-HSA-428941
R-HSA-8957275	Post-translational protein phosphorylation	9	109	0.00723243	0.356804	0.356804	1	1	7.32815e-05	9606	Homo sapiens	BMP4;APP;TF;IL6;SPARC;FN1;ADAM10;FSTL1;CYR61		R-HSA-8952289
R-HSA-399956	CRMPs in Sema3A signaling	2	18	0.00119435	0.359437	0.359437	5	5	0.000366408	9606	Homo sapiens	NRP1;GSK3B		R-HSA-399951;R-HSA-399946;R-HSA-399947;R-HSA-399931;R-HSA-399944
R-HSA-6803211	TP53 Regulates Transcription of Death Receptors and Ligands	2	18	0.00119435	0.359437	0.359437	6	7	0.000512971	9606	Homo sapiens	TP53;TP63		R-HSA-6799815;R-HSA-5633414;R-HSA-5633441;R-HSA-6800001;R-HSA-6800044;R-HSA-6800042
R-HSA-918233	TRAF3-dependent IRF activation pathway	2	18	0.00119435	0.359437	0.359437	8	11	0.000806097	9606	Homo sapiens	EP300;IKBKE		R-HSA-1028815;R-HSA-1028812;R-HSA-9705137;R-HSA-918232;R-HSA-918229;R-HSA-9705320;R-HSA-1028817;R-HSA-918225
R-HSA-9679514	SARS-CoV-1 Genome Replication and Transcription	2	18	0.00119435	0.359437	0.359437	2	26	0.00190532	9606	Homo sapiens	RB1;VHL		R-HSA-9682712;R-HSA-9683455
R-HSA-390466	Chaperonin-mediated protein folding	8	96	0.00636985	0.360487	0.360487	8	19	0.00139235	9606	Homo sapiens	CCNE2;CSNK2A1;CCNE1;TUBB3;FBXW7;STAT3;DACT3;TP53		R-HSA-390470;R-HSA-6814418;R-HSA-389970;R-HSA-389954;R-HSA-8850560;R-HSA-389980;R-HSA-389961;R-HSA-6814409
R-HSA-1169408	ISG15 antiviral mechanism	7	83	0.00550727	0.364036	0.364036	5	16	0.0011725	9606	Homo sapiens	EIF4A2;STAT1;PIN1;KPNA2;EIF4E;MTOR;MAPK3		R-HSA-1678841;R-HSA-936462;R-HSA-1678842;R-HSA-1176059;R-HSA-1169406
R-HSA-9604323	Negative regulation of NOTCH4 signaling	5	57	0.0037821	0.369968	0.369968	6	6	0.000439689	9606	Homo sapiens	FBXW7;NOTCH4;AKT1;YWHAZ		R-HSA-9604642;R-HSA-9604387;R-HSA-9604675;R-HSA-9604629;R-HSA-9604328;R-HSA-9604606
R-HSA-212300	PRC2 methylates histones and DNA	4	44	0.00291951	0.371385	0.371385	4	4	0.000293126	9606	Homo sapiens	DNMT1;DNMT3A;DNMT3B;EZH2		R-HSA-212263;R-HSA-212222;R-HSA-212269;R-HSA-212252
R-HSA-69618	Mitotic Spindle Checkpoint	9	111	0.00736514	0.376324	0.376324	7	7	0.000512971	9606	Homo sapiens	PPP2CB;UBE2C;PPP2R5E;PLK1;BIRC5;BUB1;CKAP5;MAD2L1		R-HSA-141409;R-HSA-141431;R-HSA-141429;R-HSA-141422;R-HSA-141439;R-HSA-141423;R-HSA-141437
R-HSA-8875360	InlB-mediated entry of Listeria monocytogenes into host cell	2	19	0.0012607	0.384298	0.384298	8	8	0.000586252	9606	Homo sapiens	GRB2;MET		R-HSA-8876262;R-HSA-8876230;R-HSA-8876246;R-HSA-8876258;R-HSA-8876210;R-HSA-8876240;R-HSA-8876255;R-HSA-8875371
R-HSA-419408	Lysosphingolipid and LPA receptors	2	19	0.0012607	0.384298	0.384298	3	5	0.000366408	9606	Homo sapiens	S1PR1;LPAR1		R-HSA-9690449;R-HSA-9678854;R-HSA-419389
R-HSA-3065678	SUMO is transferred from E1 to E2 (UBE2I, UBC9)	1	7	0.000464468	0.387736	0.387736	3	3	0.000219845	9606	Homo sapiens	UBE2I		R-HSA-2993790;R-HSA-2993769;R-HSA-2993780
R-HSA-203754	NOSIP mediated eNOS trafficking	1	7	0.000464468	0.387736	0.387736	2	2	0.000146563	9606	Homo sapiens	NOS3		R-HSA-203553;R-HSA-203680
R-HSA-9673768	Signaling by membrane-tethered fusions of PDGFRA or PDGFRB	1	7	0.000464468	0.387736	0.387736	2	2	0.000146563	9606	Homo sapiens	KDR		R-HSA-9673761;R-HSA-9673760
R-HSA-8849474	PTK6 Activates STAT3	1	7	0.000464468	0.387736	0.387736	6	9	0.000659534	9606	Homo sapiens	STAT3		R-HSA-8848087;R-HSA-8848150;R-HSA-8848178;R-HSA-2730595;R-HSA-8848124;R-HSA-2730599
R-HSA-5689901	Metalloprotease DUBs	3	32	0.00212328	0.388644	0.388644	2	6	0.000439689	9606	Homo sapiens	KAT2B;EP300;BRCA1		R-HSA-5691381;R-HSA-5691411
R-HSA-9637687	Suppression of phagosomal maturation	3	32	0.00212328	0.388644	0.388644	3	17	0.00124579	9606	Homo sapiens	NOS2;RAB5A		R-HSA-9636240;R-HSA-9636261;R-HSA-9636684
R-HSA-4086400	PCP/CE pathway	8	99	0.00656891	0.391833	0.391833	17	24	0.00175876	9606	Homo sapiens	FZD3;FZD4;SMURF1;FZD7;ROR1;RAC1;WNT1;RHOA		R-HSA-3858491;R-HSA-5099886;R-HSA-4608866;R-HSA-3858495;R-HSA-5140747;R-HSA-5138441;R-HSA-3858482;R-HSA-3858480;R-HSA-5140741;R-HSA-5138432;R-HSA-5138433;R-HSA-4608854;R-HSA-3858475;R-HSA-4608852;R-HSA-5138459;R-HSA-5099899;R-HSA-4608825
R-HSA-69481	G2/M Checkpoints	12	154	0.0102183	0.395614	0.395614	16	24	0.00175876	9606	Homo sapiens	WEE1;CDK2;CHEK1;MCM5;ATM;BRCA1;TP53;YWHAZ;BACH1;CDC25A;YWHAG		R-HSA-5683735;R-HSA-69891;R-HSA-6799332;R-HSA-75010;R-HSA-170055;R-HSA-8852354;R-HSA-69604;R-HSA-176298;R-HSA-6799246;R-HSA-75016;R-HSA-170070;R-HSA-75028;R-HSA-8852337;R-HSA-176116;R-HSA-8852351;R-HSA-176318
R-HSA-3371453	Regulation of HSF1-mediated heat shock response	9	113	0.00749784	0.395926	0.395926	11	14	0.00102594	9606	Homo sapiens	GSK3B;HSPA5;BAG1;SERPINH1;MAPK1;ATM;SIRT1;MTOR;MAPK3		R-HSA-3371537;R-HSA-5251955;R-HSA-5251942;R-HSA-5251959;R-HSA-3371467;R-HSA-3371435;R-HSA-3371531;R-HSA-5252041;R-HSA-3371567;R-HSA-3371518;R-HSA-5252079
R-HSA-176412	Phosphorylation of the APC/C	2	20	0.00132705	0.408731	0.408731	2	2	0.000146563	9606	Homo sapiens	UBE2C;PLK1		R-HSA-174119;R-HSA-174132
R-HSA-5083625	Defective GALNT3 causes HFTC	2	20	0.00132705	0.408731	0.408731	1	1	7.32815e-05	9606	Homo sapiens	MUC1;MUC4		R-HSA-5096537
R-HSA-5083636	Defective GALNT12 causes CRCS1	2	20	0.00132705	0.408731	0.408731	1	1	7.32815e-05	9606	Homo sapiens	MUC1;MUC4		R-HSA-5096532
R-HSA-5635838	Activation of SMO	2	20	0.00132705	0.408731	0.408731	8	9	0.000659534	9606	Homo sapiens	SMO;GAS1		R-HSA-5632679;R-HSA-5633040;R-HSA-5632672;R-HSA-5632674;R-HSA-5632668;R-HSA-5632671;R-HSA-5632670;R-HSA-5632667
R-HSA-399955	SEMA3A-Plexin repulsion signaling by inhibiting Integrin adhesion	2	20	0.00132705	0.408731	0.408731	7	8	0.000586252	9606	Homo sapiens	NRP1;RAC1		R-HSA-399942;R-HSA-399941;R-HSA-399938;R-HSA-399934;R-HSA-399935;R-HSA-399933;R-HSA-399928
R-HSA-936964	Activation of IRF3/IRF7 mediated by TBK1/IKK epsilon	2	20	0.00132705	0.408731	0.408731	7	9	0.000659534	9606	Homo sapiens	IKBKE;TLR4		R-HSA-936941;R-HSA-5362500;R-HSA-166245;R-HSA-5362486;R-HSA-2213017;R-HSA-2201338;R-HSA-166271
R-HSA-9706369	Negative regulation of FLT3	2	20	0.00132705	0.408731	0.408731	3	12	0.000879379	9606	Homo sapiens	ABL2;SOCS6;SOCS4		R-HSA-9706354;R-HSA-9706287;R-HSA-9706330
R-HSA-9694686	Replication of the SARS-CoV-2 genome	2	20	0.00132705	0.408731	0.408731	2	21	0.00153891	9606	Homo sapiens	RB1;VHL		R-HSA-9694390;R-HSA-9694520
R-HSA-8856825	Cargo recognition for clathrin-mediated endocytosis	9	115	0.00763055	0.415559	0.415559	7	15	0.00109922	9606	Homo sapiens	BTC;TF;FZD4;AGTR1;GRB2;COPS8;LDLR;EGFR;HBEGF		R-HSA-8866279;R-HSA-8866277;R-HSA-8863471;R-HSA-8866269;R-HSA-8866283;R-HSA-8863723;R-HSA-8863721
R-HSA-372790	Signaling by GPCR	63	871	0.0577931	0.415827	0.415827	106	360	0.0263814	9606	Homo sapiens	ITGB1;APP;PIK3CG;EDNRA;AKT2;RPS6KA1;AKT3;AKT1;DACT3;CCR7;CCR6;KPNA2;HRAS;PDK1;ANXA1;PRKCE;RHOC;RHOA;RHOB;TIAM1;CREB1;PIK3CA;SMO;CCKBR;AGTR1;ARHGEF3;ITGA5;HBEGF;ROCK1;ROCK2;SRC;LPAR1;CXCR4;PIK3R2;PIK3R1;RASGRP1;EGFR;CDC42;PPP2CB;PAK1;NRAS;TBXA2R;CCL5;PSAP;S1PR1;MAPK1;WNT1;WNT2;MAPK3;WNT10B;FZD3;FZD4;FZD7;FN1;PPP1CA;IL8;GRB2;KRAS		R-HSA-9615249;R-HSA-391939;R-HSA-167429;R-HSA-167433;R-HSA-8964252;R-HSA-420883;R-HSA-8964241;R-HSA-2179387;R-HSA-8964242;R-HSA-373791;R-HSA-111898;R-HSA-3296301;R-HSA-9619127;R-HSA-8982703;R-HSA-8964271;R-HSA-8951727;R-HSA-5336182;R-HSA-111912;R-HSA-5336184;R-HSA-111916;R-HSA-111919;R-HSA-373813;R-HSA-111925;R-HSA-8964287;R-HSA-444476;R-HSA-419389;R-HSA-8982709;R-HSA-201790;R-HSA-8964278;R-HSA-3…
R-HSA-174178	APC/C:Cdh1 mediated degradation of Cdc20 and other APC/C:Cdh1 targeted proteins in late mitosis/early G1	6	74	0.00491009	0.416554	0.416554	6	6	0.000439689	9606	Homo sapiens	RB1;PTTG1;CDH1;UBE2C;PLK1;SKP2		R-HSA-174195;R-HSA-9686980;R-HSA-174088;R-HSA-9686969;R-HSA-174105;R-HSA-188191
R-HSA-73894	DNA Repair	28	380	0.025214	0.420083	0.420083	161	337	0.0246959	9606	Homo sapiens	BRCA1;BACH1;YY1;MAPK8;TDG;CHEK1;EP300;KPNA2;KDM4A;PIAS3;UBE2I;PARP1;EYA2;EYA3;EYA4;REV1;MLH1;FANCG;MSH6;CCNA2;RAD51;MSH2;MSH3;CDK2;ATM;COPS8;TP53;DTL		R-HSA-6785126;R-HSA-69891;R-HSA-5684052;R-HSA-5655892;R-HSA-5656148;R-HSA-9684118;R-HSA-5656158;R-HSA-5685341;R-HSA-6786155;R-HSA-5687640;R-HSA-5683801;R-HSA-110350;R-HSA-5358912;R-HSA-6786166;R-HSA-9700998;R-HSA-6782069;R-HSA-5358919;R-HSA-5685838;R-HSA-9701000;R-HSA-6786171;R-HSA-9701003;R-HSA-5686900;R-HSA-5651828;R-HSA-5690996;R-HSA-5686642;R-HSA-5684081;R-HSA-5691006;R-HSA-5693566;R-HSA-5693…
R-HSA-2151201	Transcriptional activation of mitochondrial biogenesis	7	88	0.00583903	0.42042	0.42042	13	32	0.00234501	9606	Homo sapiens	MEF2C;CREB1;CARM1;PPARA;PPARGC1A;MEF2D		R-HSA-1592252;R-HSA-1605535;R-HSA-111912;R-HSA-1592242;R-HSA-1605428;R-HSA-1592246;R-HSA-1592232;R-HSA-2466391;R-HSA-1592234;R-HSA-1592236;R-HSA-1592238;R-HSA-1368140;R-HSA-2466392
R-HSA-9664417	Leishmania phagocytosis	12	157	0.0104174	0.42082	0.42082	18	27	0.0019786	9606	Homo sapiens	CDC42;MYH2;YES1;MYO10;SRC;MYH9;MAPK1;GRB2;RAC1;DOCK1;CRK;MAPK3		R-HSA-9664275;R-HSA-2029469;R-HSA-2197698;R-HSA-2029466;R-HSA-442592;R-HSA-2029465;R-HSA-1861595;R-HSA-9666426;R-HSA-9666458;R-HSA-9666430;R-HSA-9666428;R-HSA-2130194;R-HSA-9664261;R-HSA-9670155;R-HSA-2197691;R-HSA-2197690;R-HSA-2029445;R-HSA-442586
R-HSA-9664407	Parasite infection	12	157	0.0104174	0.42082	0.42082	18	27	0.0019786	9606	Homo sapiens	CDC42;MYH2;YES1;MYO10;SRC;MYH9;MAPK1;GRB2;RAC1;DOCK1;CRK;MAPK3		R-HSA-9664275;R-HSA-2029469;R-HSA-2197698;R-HSA-2029466;R-HSA-442592;R-HSA-2029465;R-HSA-1861595;R-HSA-9666426;R-HSA-9666458;R-HSA-9666430;R-HSA-9666428;R-HSA-2130194;R-HSA-9664261;R-HSA-9670155;R-HSA-2197691;R-HSA-2197690;R-HSA-2029445;R-HSA-442586
R-HSA-9664422	FCGR3A-mediated phagocytosis	12	157	0.0104174	0.42082	0.42082	18	27	0.0019786	9606	Homo sapiens	CDC42;MYH2;YES1;MYO10;SRC;MYH9;MAPK1;GRB2;RAC1;DOCK1;CRK;MAPK3		R-HSA-9664275;R-HSA-2029469;R-HSA-2197698;R-HSA-2029466;R-HSA-442592;R-HSA-2029465;R-HSA-1861595;R-HSA-9666426;R-HSA-9666458;R-HSA-9666430;R-HSA-9666428;R-HSA-2130194;R-HSA-9664261;R-HSA-9670155;R-HSA-2197691;R-HSA-2197690;R-HSA-2029445;R-HSA-442586
R-HSA-171319	Telomere Extension By Telomerase	3	34	0.00225599	0.425779	0.425779	8	10	0.000732815	9606	Homo sapiens	CCNA2;TERT;CDK2		R-HSA-163090;R-HSA-163120;R-HSA-163099;R-HSA-163096;R-HSA-164616;R-HSA-9686521;R-HSA-164617;R-HSA-164620
R-HSA-69017	CDK-mediated phosphorylation and removal of Cdc6	6	75	0.00497644	0.428822	0.428822	2	4	0.000293126	9606	Homo sapiens	CCNA2;CCNE2;CDH1;CCNE1;UBE2C;CDK2		R-HSA-69015;R-HSA-69005
R-HSA-6798695	Neutrophil degranulation	35	480	0.0318492	0.4291	0.4291	10	10	0.000732815	9606	Homo sapiens	CRISP2;GRN;CAB39;ROCK1;HMGB1;RAP1B;SDCBP;NCSTN;NRAS;PGRMC1;PLAU;CREG1;PSAP;TOM1;MAPK1;AKT1;CPNE3;RAC1;ANXA2;APAF1;ADAM10;MIF;OLFM4;MAPK14;MMP9;NFKB1;RHOA;TF;PKM;RAB14;IMPDH1;CAT;LCN2;CD44;TLR2		R-HSA-6798743;R-HSA-6799350;R-HSA-6798739;R-HSA-6800434;R-HSA-6798751;R-HSA-6798749;R-HSA-6798748;R-HSA-6798747;R-HSA-6800426;R-HSA-6798745
R-HSA-187024	NGF-independant TRKA activation	1	8	0.000530821	0.429188	0.429188	4	4	0.000293126	9606	Homo sapiens	NTRK2		R-HSA-9612996;R-HSA-187678;R-HSA-9613023;R-HSA-187661
R-HSA-165160	PDE3B signalling	1	8	0.000530821	0.429188	0.429188	1	2	0.000146563	9606	Homo sapiens	AKT2		R-HSA-162363
R-HSA-109703	PKB-mediated events	1	8	0.000530821	0.429188	0.429188	1	2	0.000146563	9606	Homo sapiens	AKT2		R-HSA-162363
R-HSA-9730628	Sensory perception of salty taste	1	8	0.000530821	0.429188	0.429188	1	2	0.000146563	9606	Homo sapiens	SCNN1A		R-HSA-2672334
R-HSA-187706	Signalling to p38 via RIT and RIN	1	8	0.000530821	0.429188	0.429188	1	3	0.000219845	9606	Homo sapiens	BRAF		R-HSA-187698
R-HSA-5632681	Ligand-receptor interactions	1	8	0.000530821	0.429188	0.429188	1	4	0.000293126	9606	Homo sapiens	GAS1		R-HSA-5632649
R-HSA-5362798	Release of Hh-Np from the secreting cell	1	8	0.000530821	0.429188	0.429188	1	5	0.000366408	9606	Homo sapiens	ADAM17		R-HSA-5362793
R-HSA-5083632	Defective C1GALT1C1 causes TNPS	2	21	0.0013934	0.43268	0.43268	1	1	7.32815e-05	9606	Homo sapiens	MUC1;MUC4		R-HSA-6785524
R-HSA-432047	Passive transport by Aquaporins	2	21	0.0013934	0.43268	0.43268	2	8	0.000586252	9606	Homo sapiens	KITLG;AQP4		R-HSA-507870;R-HSA-507868
R-HSA-9694682	SARS-CoV-2 Genome Replication and Transcription	2	21	0.0013934	0.43268	0.43268	2	26	0.00190532	9606	Homo sapiens	RB1;VHL		R-HSA-9694390;R-HSA-9694520
R-HSA-427389	ERCC6 (CSB) and EHMT2 (G9a) positively regulate rRNA expression	4	48	0.00318492	0.433726	0.433726	3	4	0.000293126	9606	Homo sapiens	MTA1;CBX3;HDAC1		R-HSA-427383;R-HSA-427404;R-HSA-427336
R-HSA-111996	Ca-dependent events	4	48	0.00318492	0.433726	0.433726	8	27	0.0019786	9606	Homo sapiens	CREB1;MAPK1;KPNA2;PIK3CG;MAPK3		R-HSA-111925;R-HSA-9619127;R-HSA-8951727;R-HSA-111912;R-HSA-111898;R-HSA-112282;R-HSA-111916;R-HSA-111919
R-HSA-597592	Post-translational protein modification	114	1600	0.106164	0.439687	0.439687	242	525	0.0384728	9606	Homo sapiens	APP;SPARC;PROS1;KEAP1;GALNT10;YY1;TUBB3;MYC;EP300;BTRC;SKP2;MAP3K7;DDX17;PDIA3;PIAS3;DAXX;USP4;FBXW7;ADAM10;CDC25A;RNF123;CDC34;VDAC1;TP53;DNMT1;EPAS1;EIF5A2;SEL1L;KLHL11;FOXO4;HIF1A;FUT8;SOCS6;PPARGC1A;SOCS4;SOCS5;SMAD2;SMAD1;SMAD4;UBE2I;SMAD3;CBX4;UBE2C;VDR;FN1;ESR1;PUM2;SMAD7;FBXO31;NFKBIA;BMP4;CYLD;TF;IL6;HBP1;MDM4;TAB1;COPS8;RAB5A;PTEN;TNFAIP3;BRCA1;BMI1;CYR61;DNMT3B;IKBKE;PARP1;DNMT3A;TGFBR…		R-HSA-8956040;R-HSA-4641350;R-HSA-688136;R-HSA-8869506;R-HSA-8956045;R-HSA-4641345;R-HSA-5689950;R-HSA-159752;R-HSA-4755524;R-HSA-5696600;R-HSA-4755526;R-HSA-4085296;R-HSA-3000383;R-HSA-3903017;R-HSA-548890;R-HSA-4641362;R-HSA-4090408;R-HSA-4755536;R-HSA-4551768;R-HSA-159773;R-HSA-5689972;R-HSA-5689973;R-HSA-5696627;R-HSA-8852130;R-HSA-8852129;R-HSA-870437;R-HSA-4090390;R-HSA-3000348;R-HSA-569653…
R-HSA-1650814	Collagen biosynthesis and modifying enzymes	6	76	0.0050428	0.441049	0.441049	23	51	0.00373736	9606	Homo sapiens	COL1A1;COL3A1;COL1A2;COL4A2;COL4A1;SERPINH1		R-HSA-8948232;R-HSA-1650808;R-HSA-8944265;R-HSA-2002428;R-HSA-8948234;R-HSA-2002460;R-HSA-2022073;R-HSA-8948224;R-HSA-8948226;R-HSA-2089971;R-HSA-8948228;R-HSA-1981104;R-HSA-8948230;R-HSA-8948231;R-HSA-8948219;R-HSA-8948222;R-HSA-1981128;R-HSA-2002440;R-HSA-1980233;R-HSA-8944240;R-HSA-1981157;R-HSA-1981120;R-HSA-8944214
R-HSA-9662360	Sensory processing of sound by inner hair cells of the cochlea	6	76	0.0050428	0.441049	0.441049	1	7	0.000512971	9606	Homo sapiens	RDX;TWF2;MYH9;MSN;TWF1;EZR		R-HSA-9659380
R-HSA-5693607	Processing of DNA double-strand break ends	7	90	0.00597173	0.442893	0.442893	15	17	0.00124579	9606	Homo sapiens	CCNA2;UBE2I;CDK2;CHEK1;ATM;BRCA1;BACH1		R-HSA-5684887;R-HSA-5684052;R-HSA-5684882;R-HSA-5685011;R-HSA-5684081;R-HSA-5693542;R-HSA-5684071;R-HSA-5685156;R-HSA-5684096;R-HSA-5685985;R-HSA-5684108;R-HSA-5684140;R-HSA-5685994;R-HSA-5684875;R-HSA-5693608
R-HSA-392154	Nitric oxide stimulates guanylate cyclase	3	35	0.00232234	0.444054	0.444054	4	7	0.000512971	9606	Homo sapiens	NOS2;NOS3;PRKG1		R-HSA-418436;R-HSA-418549;R-HSA-418451;R-HSA-418442
R-HSA-180024	DARPP-32 events	3	35	0.00232234	0.444054	0.444054	4	12	0.000879379	9606	Homo sapiens	PPP2CB;PIK3CG;PPP1CA		R-HSA-180038;R-HSA-111925;R-HSA-8951727;R-HSA-201790
R-HSA-176814	Activation of APC/C and APC/C:Cdc20 mediated degradation of mitotic proteins	6	77	0.00510915	0.453224	0.453224	15	15	0.00109922	9606	Homo sapiens	CCNA2;PTTG1;UBE2C;PLK1;BUB1;MAD2L1		R-HSA-174144;R-HSA-174119;R-HSA-174120;R-HSA-174121;R-HSA-174255;R-HSA-174157;R-HSA-179410;R-HSA-174227;R-HSA-174132;R-HSA-174202;R-HSA-174171;R-HSA-174104;R-HSA-179417;R-HSA-174238;R-HSA-179421
R-HSA-176407	Conversion from APC/C:Cdc20 to APC/C:Cdh1 in late anaphase	2	22	0.00145976	0.456099	0.456099	3	3	0.000219845	9606	Homo sapiens	UBE2C;CDH1		R-HSA-174224;R-HSA-174070;R-HSA-174124
R-HSA-190840	Microtubule-dependent trafficking of connexons from Golgi to the plasma membrane	2	22	0.00145976	0.456099	0.456099	2	2	0.000146563	9606	Homo sapiens	GJA1;TUBB3		R-HSA-190520;R-HSA-190782
R-HSA-5205685	PINK1-PRKN Mediated Mitophagy	2	22	0.00145976	0.456099	0.456099	4	8	0.000586252	9606	Homo sapiens	VDAC1;ATG12		R-HSA-5205663;R-HSA-5205673;R-HSA-5205682;R-HSA-5205649
R-HSA-2142770	Synthesis of 15-eicosatetraenoic acid derivatives	2	22	0.00145976	0.456099	0.456099	2	4	0.000293126	9606	Homo sapiens	COX2;PTGS2;LIPA		R-HSA-2162002;R-HSA-2161951
R-HSA-400511	Synthesis, secretion, and inactivation of Glucose-dependent Insulinotropic Polypeptide (GIP)	2	22	0.00145976	0.456099	0.456099	1	7	0.000512971	9606	Homo sapiens	PAX6;GATA4		R-HSA-400500
R-HSA-5210891	Uptake and function of anthrax toxins	2	22	0.00145976	0.456099	0.456099	2	20	0.00146563	9606	Homo sapiens	MAP2K4;MAP2K1		R-HSA-5211391;R-HSA-5211340
R-HSA-112314	Neurotransmitter receptors and postsynaptic signal transmission	17	232	0.0153938	0.459601	0.459601	23	109	0.00798769	9606	Homo sapiens	SRC;PIK3CG;NRAS;CREB1;TUBB3;RPS6KA1;MYO6;MAPK1;DACT3;KRAS;RAC1;KPNA2;HRAS;GIT1;PDK1;MAPK3		R-HSA-442724;R-HSA-9619542;R-HSA-9619127;R-HSA-416320;R-HSA-8951727;R-HSA-9612085;R-HSA-9619803;R-HSA-111912;R-HSA-442732;R-HSA-500717;R-HSA-111919;R-HSA-9610627;R-HSA-9619843;R-HSA-1013020;R-HSA-9029434;R-HSA-111925;R-HSA-442739;R-HSA-9619783;R-HSA-9620004;R-HSA-9610408;R-HSA-1013013;R-HSA-1013012;R-HSA-112282
R-HSA-73762	RNA Polymerase I Transcription Initiation	4	50	0.00331763	0.464285	0.464285	2	6	0.000439689	9606	Homo sapiens	KAT2B;MTA1;HDAC1		R-HSA-73736;R-HSA-73739
R-HSA-193648	NRAGE signals death through JNK	5	64	0.00424657	0.465124	0.465124	5	7	0.000512971	9606	Homo sapiens	TIAM1;MAPK8;BCL2L11;ARHGEF3;RAC1		R-HSA-205075;R-HSA-193666;R-HSA-205136;R-HSA-205039;R-HSA-205132
R-HSA-1500620	Meiosis	7	92	0.00610444	0.465217	0.465217	8	15	0.00109922	9606	Homo sapiens	UBE2I;RAD51;CDK4;CDK2;ATM;BRCA1;MLH1		R-HSA-912429;R-HSA-912505;R-HSA-912458;R-HSA-912503;R-HSA-912470;R-HSA-912496;R-HSA-912467;R-HSA-912450
R-HSA-163767	PP2A-mediated dephosphorylation of key metabolic factors	1	9	0.000597173	0.467836	0.467836	4	4	0.000293126	9606	Homo sapiens	PPP2CB		R-HSA-163750;R-HSA-163688;R-HSA-164056;R-HSA-163689
R-HSA-8964026	Chylomicron clearance	1	9	0.000597173	0.467836	0.467836	4	4	0.000293126	9606	Homo sapiens	LDLR		R-HSA-174706;R-HSA-174624;R-HSA-174657;R-HSA-174808
R-HSA-5576890	Phase 3 - rapid repolarisation	1	9	0.000597173	0.467836	0.467836	1	2	0.000146563	9606	Homo sapiens	ERG		R-HSA-5577237
R-HSA-2161517	Abacavir transmembrane transport	1	9	0.000597173	0.467836	0.467836	1	3	0.000219845	9606	Homo sapiens	ABCB1		R-HSA-2161538
R-HSA-111995	phospho-PLA2 pathway	1	9	0.000597173	0.467836	0.467836	1	3	0.000219845	9606	Homo sapiens	MAPK1;MAPK3		R-HSA-111898
R-HSA-2980767	Activation of NIMA Kinases NEK9, NEK6, NEK7	1	9	0.000597173	0.467836	0.467836	1	4	0.000293126	9606	Homo sapiens	PLK1		R-HSA-2984226
R-HSA-164944	Nef and signal transduction	1	9	0.000597173	0.467836	0.467836	1	5	0.000366408	9606	Homo sapiens	RAC1		R-HSA-200952
R-HSA-163765	ChREBP activates metabolic gene expression	1	9	0.000597173	0.467836	0.467836	1	6	0.000439689	9606	Homo sapiens	FASN		R-HSA-163733
R-HSA-447043	Neurofascin interactions	1	9	0.000597173	0.467836	0.467836	1	7	0.000512971	9606	Homo sapiens	SDCBP		R-HSA-373738
R-HSA-159763	Transport of gamma-carboxylated protein precursors from the endoplasmic reticulum to the Golgi apparatus	1	9	0.000597173	0.467836	0.467836	1	9	0.000659534	9606	Homo sapiens	PROS1		R-HSA-159729
R-HSA-9648025	EML4 and NUDC in mitotic spindle formation	9	121	0.00802866	0.47417	0.47417	3	5	0.000366408	9606	Homo sapiens	PPP2CB;TUBB3;PPP2R5E;PLK1;BIRC5;BUB1;CKAP5;MAD2L1		R-HSA-9648114;R-HSA-9648017;R-HSA-156682
R-HSA-190872	Transport of connexons to the plasma membrane	2	23	0.00152611	0.478949	0.478949	2	3	0.000219845	9606	Homo sapiens	GJA1;TUBB3		R-HSA-190520;R-HSA-190782
R-HSA-73980	RNA Polymerase III Transcription Termination	2	23	0.00152611	0.478949	0.478949	1	2	0.000146563	9606	Homo sapiens	NFIA;NFIB		R-HSA-113454
R-HSA-3214841	PKMTs methylate histone lysines	4	51	0.00338398	0.479345	0.479345	5	22	0.00161219	9606	Homo sapiens	SETD2;SETDB1;NFKB1;EZH2		R-HSA-8865237;R-HSA-5638332;R-HSA-5638141;R-HSA-5159250;R-HSA-4827382
R-HSA-1632852	Macroautophagy	11	150	0.00995289	0.480844	0.480844	47	87	0.00637549	9606	Homo sapiens	BECN1;CSNK2A1;TUBB3;SRC;EPAS1;ATG16L1;ATM;VDAC1;VIM;ATG12;MTOR		R-HSA-9674131;R-HSA-9664850;R-HSA-9020616;R-HSA-5679255;R-HSA-1632857;R-HSA-5682388;R-HSA-9646679;R-HSA-9664855;R-HSA-5672017;R-HSA-5682385;R-HSA-5682012;R-HSA-5682010;R-HSA-5678490;R-HSA-9664862;R-HSA-9646685;R-HSA-8948039;R-HSA-5205663;R-HSA-5683588;R-HSA-5682690;R-HSA-5675790;R-HSA-5681999;R-HSA-5672012;R-HSA-5682893;R-HSA-8959571;R-HSA-9674127;R-HSA-5672010;R-HSA-5205649;R-HSA-9664883;R-HSA-9…
R-HSA-1474165	Reproduction	9	123	0.00816137	0.493462	0.493462	9	24	0.00175876	9606	Homo sapiens	UBE2I;RAD51;CDK4;CDK2;ADAM9;ATM;BRCA1;MLH1		R-HSA-912429;R-HSA-912505;R-HSA-912458;R-HSA-1297338;R-HSA-912503;R-HSA-912470;R-HSA-912496;R-HSA-912467;R-HSA-912450
R-HSA-9710421	Defective pyroptosis	4	52	0.00345034	0.494238	0.494238	1	3	0.000219845	9606	Homo sapiens	DNMT1;DNMT3A;DNMT3B;EZH2		R-HSA-9710490
R-HSA-9013418	RHOBTB2 GTPase cycle	2	24	0.00159246	0.501201	0.501201	1	2	0.000146563	9606	Homo sapiens	MYO6;TWF1		R-HSA-9018787
R-HSA-449836	Other interleukin signaling	2	24	0.00159246	0.501201	0.501201	4	17	0.00124579	9606	Homo sapiens	CSF1R;CASP3		R-HSA-9009485;R-HSA-449073;R-HSA-9009554;R-HSA-6787820
R-HSA-9694631	Maturation of nucleoprotein	2	24	0.00159246	0.501201	0.501201	3	13	0.00095266	9606	Homo sapiens	GSK3B;UBE2I		R-HSA-9729260;R-HSA-9687724;R-HSA-9729307
R-HSA-9031525	NR1H2 & NR1H3 regulate gene expression to limit cholesterol uptake	1	10	0.000663526	0.503869	0.503869	2	2	0.000146563	9606	Homo sapiens	NR1H3		R-HSA-9623366;R-HSA-9623365
R-HSA-9632974	NR1H2 & NR1H3 regulate gene expression linked to gluconeogenesis	1	10	0.000663526	0.503869	0.503869	2	2	0.000146563	9606	Homo sapiens	NR1H3		R-HSA-9028524;R-HSA-9605051
R-HSA-9031528	NR1H2 & NR1H3 regulate gene expression linked to triglyceride lipolysis in adipose	1	10	0.000663526	0.503869	0.503869	2	2	0.000146563	9606	Homo sapiens	NR1H3		R-HSA-9608048;R-HSA-9608039
R-HSA-5336415	Uptake and function of diphtheria toxin	1	10	0.000663526	0.503869	0.503869	4	5	0.000366408	9606	Homo sapiens	HBEGF		R-HSA-5336417;R-HSA-5336420;R-HSA-5336422;R-HSA-5336413
R-HSA-187015	Activation of TRKA receptors	1	10	0.000663526	0.503869	0.503869	4	8	0.000586252	9606	Homo sapiens	NTRK2		R-HSA-9612996;R-HSA-187678;R-HSA-9613023;R-HSA-187661
R-HSA-209822	Glycoprotein hormones	1	10	0.000663526	0.503869	0.503869	1	4	0.000293126	9606	Homo sapiens	INHBB		R-HSA-378975
R-HSA-418886	Netrin mediated repulsion signals	1	10	0.000663526	0.503869	0.503869	1	4	0.000293126	9606	Homo sapiens	SRC		R-HSA-418859
R-HSA-9686347	Microbial modulation of RIPK1-mediated regulated necrosis	1	10	0.000663526	0.503869	0.503869	2	9	0.000659534	9606	Homo sapiens	CASP8		R-HSA-9687458;R-HSA-2672196
R-HSA-110357	Displacement of DNA glycosylase by APEX1	1	10	0.000663526	0.503869	0.503869	1	8	0.000586252	9606	Homo sapiens	TDG		R-HSA-110350
[truncated: 568 more rows]
